# Supplementary material for: The effect of trisomic chromosomes on spatial genome organization and global transcription in embryonic stem cells
Source: Cell Prolif. 2024 Mar 29;57(8):e13639. doi: 10.1111/cpr.13639 (PMC11294443; doi:10.1111/cpr.13639)
Supplement: Supplementary file 6 — Supplementary File 1. Hi‐C reads filtering statistics. [file CPR-57-e13639-s008.xlsx]

## Sheet: Sheet1
	wt_r1	wt_r2	wt_r3	Ts6_r1	Ts6_r2	Ts6_r3	Ts8_r1	Ts8_r2	Ts8_r3	Ts11_r1	Ts11_r2	Ts11_r3	Ts15_r1	Ts15_r2
Total_pairs_processed	162292401	101713181	130572885	111391683	101303150	120421635	136288524	158262318	123075513	138115690	133534257	125699836	167705427	228854719
Unique_paired_alignments	90604640	52464393	72507804	58457805	55785878	63872040	74909725	90014209	68408455	74822555	70887798	63655367	76672520	103790315
	0.55828	0.515807	0.555305	0.524795	0.550683	0.530403	0.549641	0.568766	0.555825	0.541738	0.530859	0.506408	0.457186	0.453521
Dangling_end_pairs	12414138	12539684	12738226	15458793	11628306	11961920	12937661	12570834	15372577	13452272	19858382	16384936	21052074	29563709
	0.137014	0.239013	0.175681	0.264444	0.208445	0.187279	0.17271	0.139654	0.224718	0.179789	0.280138	0.257401	0.274571	0.284841
Religation_pairs	1734885	1375244	1565064	1223740	952240	1170192	1466553	1642050	1642746	1284450	1489568	1362446	1959365	2450495
	0.0191479	0.0262129	0.0215848	0.0209337	0.0170696	0.0183209	0.0195776	0.0182421	0.0240138	0.0171666	0.021013	0.0214035	0.025555	0.0236101
Self_Cycle_pairs	64157	32207	49713	32982	30936	45749	53189	68362	45413	52051	51565	41944	43439	57578
	0.000708098	0.000613883	0.000685623	0.000564202	0.000554549	0.00071626	0.000710041	0.000759458	0.000663851	0.000695659	0.000727417	0.000658923	0.000566552	0.000554753
valid_interaction	68480667	34064758	51948375	37522279	38895817	45309459	54356768	68137599	45744612	53719710	43621338	40732440	46281394	62731787
	0.755819	0.649293	0.716452	0.641869	0.697234	0.709379	0.72563	0.756965	0.668698	0.717961	0.615357	0.63989	0.603624	0.604409
valid_interaction_rmdup	57949337	29757211	44373713	32354358	34036928	39973307	44488647	57786822	38828609	47527948	37799303	35838857	40893548	53484616
	0.846215	0.873548	0.854189	0.862271	0.875079	0.882229	0.818456	0.84809	0.848813	0.884739	0.866532	0.87986	0.883585	0.852592
trans_interaction	10696916	5631622	7908311	6586528	6926710	7518526	7142607	9127663	6553484	9012119	6992930	6773096	7285593	9636995
	0.184591	0.189252	0.178221	0.203575	0.203506	0.188089	0.160549	0.157954	0.16878	0.189617	0.185002	0.188988	0.17816	0.180183
cis_interaction	47252421	24125589	36465402	25767830	27110218	32454781	37346040	48659159	32275125	38515829	30806373	29065761	33607955	43847621
	0.815409	0.810748	0.821779	0.796425	0.796494	0.811911	0.839451	0.842046	0.83122	0.810383	0.814998	0.811012	0.82184	0.819817
cis_shortRange	10780517	5867245	8664517	5765677	5842049	7658220	8582706	11141795	7807583	8672519	7444907	6921323	8503323	10785572
	0.228147	0.243196	0.237609	0.223755	0.215493	0.235966	0.229816	0.228976	0.241907	0.225168	0.241668	0.238126	0.253015	0.245978
cis_longRange*	36471904	18258344	27800885	20002153	21268169	24796561	28763334	37517364	24467542	29843310	23361466	22144438	25104632	33062049
	0.771853	0.756804	0.762391	0.776245	0.784507	0.764034	0.770184	0.771024	0.758093	0.774832	0.758332	0.761874	0.746985	0.754022
*longRange: >20kb
