# Supplementary material for: The effect of trisomic chromosomes on spatial genome organization and global transcription in embryonic stem cells
Source: Cell Prolif. 2024 Mar 29;57(8):e13639. doi: 10.1111/cpr.13639 (PMC11294443; doi:10.1111/cpr.13639)
Supplement: Supplementary file 7 — Supplementary File 2. Differentially expressed genes in trisomies. [file CPR-57-e13639-s004.xlsx]

## Sheet: Ts6_up
Gene_symbol	Chr	Start	End	FPKM_Ts6_fus-r1	FPKM_Ts6_fus-r2	FPKM_Ts6_fus-r3	FPKM_WT-r1	FPKM_WT-r2	FPKM_WT-r3	baseMean	log2FoldChange	pvalue	padj
Adhfe1	chr1	9548045	9577968	1.63709	1.50811	2.01255	1.28278	0.810326	0.597066	36.7922	0.97768	0.000464368	0.00383969
Sgk3	chr1	9798129	9902568	4.00042	4.81107	4.63687	3.15253	3.55615	2.90411	224.289	0.484531	0.000237011	0.00218212
Lactb2	chr1	13625899	13660509	31.7432	29.4293	29.9911	20.7292	24.1671	23.2577	553.057	0.41592	1.60982e-06	2.58329e-05
Eif5b	chr1	37998009	38055579	41.6454	41.2163	37.8559	32.4764	32.9492	31.8395	3127.1	0.311765	0.00104416	0.00754242
AI597479	chr1	43098709	43115946	7.9667	8.11098	7.89344	4.95863	4.96656	5.44403	268.84	0.637416	1.31778e-07	2.60787e-06
Uxs1	chr1	43750230	43827708	22.1238	19.5338	20.4244	16.5784	13.8818	16.1376	260.919	0.41705	0.00100881	0.00733192
Myo1b	chr1	51749757	51915978	16.2876	19.7822	18.4929	14.7537	16.1264	14.1563	1039.78	0.276198	0.00177193	0.0116388
1700019A02Rik	chr1	53158576	53187617	3.07346	4.21068	3.49847	0.91744	0.579543	0.99638	13.566	2.10661	2.34637e-05	0.000289656
Satb2	chr1	56793980	56971334	1.92912	2.22169	1.82587	1.67586	1.42641	1.37391	94.0264	0.426258	0.0106516	0.0488289
1700066M21Rik	chr1	57377619	57385422	2.45662	3.02753	3.23888	1.72169	1.96369	1.86983	77.3945	0.642075	0.000366182	0.00311895
Orc2	chr1	58462770	58501426	38.4898	42.4383	38.3638	33.2767	31.4036	30.7672	1498.25	0.322977	5.79549e-06	8.20282e-05
Fam117b	chr1	59913005	59985348	13.2614	11.6799	13.1755	8.50275	8.79871	9.35571	597.476	0.513714	1.115e-09	3.21862e-08
Nrp2	chr1	62703316	62797091	11.5567	11.5114	12.4666	6.43084	5.78257	5.76887	818.556	0.98538	8.76437e-23	9.82441e-21
4930487H11Rik	chr1	62790917	62794732	1.52514	2.64467	1.56856	0.385632	1.01501	0.523517	12.65	1.55443	0.00581119	0.0304998
Fzd5	chr1	64730557	64737750	38.916	44.1495	42.3987	26.324	26.8562	30.1454	2437.38	0.589079	2.6021e-12	1.05437e-10
Pecr	chr1	72259172	72284314	13.9583	13.5212	15.6232	11.5532	9.73596	9.42367	215.22	0.49999	0.000177662	0.0017095
Xrcc5	chr1	72307420	72394953	69.1107	66.355	69.1016	56.6683	56.3684	56.9492	1837.46	0.267302	2.50441e-06	3.88394e-05
Aamp	chr1	74279839	74284738	129.176	110.146	110.4	97.5371	91.9914	99.6737	2122.71	0.274419	0.00350719	0.0204015
Catip	chr1	74362107	74369321	5.809	5.15635	5.63784	2.57363	2.3781	2.11861	83.593	1.24364	3.76507e-11	1.31409e-09
Slc11a1	chr1	74375202	74386051	8.57307	8.45577	8.94933	2.34688	1.41943	1.6269	126.192	2.29647	1.06693e-36	3.03422e-34
Ctdsp1	chr1	74391608	74397285	24.4411	20.7262	24.7168	18.3594	19.5693	19.1009	643.133	0.292983	0.0037097	0.0213499
Abcb6	chr1	75171640	75180283	9.41738	10.6154	9.48315	6.94283	7.09278	6.52314	272.874	0.523018	7.53813e-07	1.292e-05
Dnajb2	chr1	75236422	75245692	5.61532	5.00239	4.84866	3.34042	3.77214	3.87653	168.764	0.487713	0.000602721	0.00478593
Dnpep	chr1	75308564	75317637	31.5235	29.4727	28.3604	24.712	23.5278	25.6826	580.65	0.273452	0.00717585	0.0360137
Des	chr1	75360291	75368579	4.68928	3.7128	3.4066	3.04039	2.2822	2.77715	131.377	0.55378	0.000890794	0.00661825
Gmppa	chr1	75435942	75443176	20.9668	19.1251	18.892	14.6067	14.7442	15.5365	323.22	0.392656	0.000142231	0.0014101
Tmem198	chr1	75479531	75485693	1.83739	2.20824	2.16844	1.42163	0.70679	1.35811	31.8077	0.838328	0.00438514	0.0244083
Epha4	chr1	77367184	77515088	16.1908	17.3501	15.8207	9.19939	8.78574	9.20608	873.464	0.860225	2.8412e-12	1.14221e-10
Inpp5d	chr1	87620311	87720510	31.7438	32.84	32.0949	24.7328	26.2784	24.3759	1615.75	0.358748	3.74035e-08	8.34891e-07
Pign	chr1	105518421	105663676	7.95003	8.24808	8.81688	6.62067	6.74254	6.19937	572.555	0.355331	0.00721008	0.0361611
Tfcp2l1	chr1	118627944	118685168	45.5433	57.1073	51.2914	40.4836	40.3552	41	3419.13	0.337287	0.00824935	0.0401793
Dbi	chr1	120113279	120121096	39.2309	35.5597	41.2209	24.7081	27.8017	26.1003	391.287	0.55992	6.8994e-05	0.000750384
Slc41a1	chr1	131828011	131848864	9.90541	10.1956	10.2218	9.00926	7.0944	7.95824	482.016	0.337241	0.00372258	0.0213871
Cdk18	chr1	132113546	132139685	6.4056	6.84427	5.87632	4.91008	4.29463	4.0507	183.982	0.538338	3.01601e-05	0.000365275
Nuak2	chr1	132316124	132333488	3.12768	2.52883	2.80145	1.9101	2.03034	1.7952	92.9961	0.564636	0.00613255	0.031849
Dstyk	chr1	132417452	132466959	3.49597	4.50555	4.74093	3.06311	3.41463	3.38783	246.113	0.364119	0.0095034	0.0448368
Rbbp5	chr1	132477366	132505665	34.3991	33.9387	34.6908	24.7706	28.8888	29.5207	1227.3	0.304087	5.69525e-06	8.06844e-05
Pik3c2b	chr1	133046011	133108688	1.47849	1.40076	1.38324	1.0592	0.813454	0.620476	162.844	0.802102	6.1647e-06	8.68543e-05
Rabif	chr1	134494659	134507884	31.0274	28.58	29.1576	21.4942	21.0994	23.3995	506.811	0.425694	5.54652e-07	9.82444e-06
Rnf2	chr1	151469405	151500823	48.6856	51.5921	49.2604	39.1342	42.8416	39.4325	1461.3	0.299934	2.32828e-05	0.000287654
Edem3	chr1	151755373	151822328	15.0643	16.4045	15.5049	11.759	11.321	12.357	898.978	0.405945	0.000514248	0.00417626
Nmnat2	chr1	152955100	153119261	10.1544	10.7885	11.3872	7.52905	8.37534	8.70175	468.167	0.388629	0.000101654	0.00105377
Lamc2	chr1	153122755	153186447	13.0455	13.2572	12.8792	9.04513	9.83374	8.7709	585.968	0.503174	2.16182e-07	4.1241e-06
Npl	chr1	153503015	153549714	9.61469	10.5767	8.19255	5.16604	5.2447	5.00942	144.173	0.881114	3.69868e-08	8.27997e-07
Fam20b	chr1	156678570	156718910	12.2393	12.7599	10.8901	9.71845	9.23867	8.67886	464.489	0.381427	7.63287e-06	0.000105602
Klhl20	chr1	161088377	161131479	7.31935	8.25361	7.34621	6.58307	6.00822	6.07398	314.825	0.298796	0.00362294	0.0209164
Scyl3	chr1	163929764	163955126	6.23311	5.86339	5.46396	4.63721	4.95967	4.72978	287.017	0.293487	0.00725711	0.0363494
Ccdc181	chr1	164275597	164287847	3.04914	2.68888	4.39633	2.24511	2.29983	2.22412	72.3885	0.582274	0.00552206	0.0293942
Atp1b1	chr1	164437098	164458355	62.0962	61.5823	59.4881	39.2226	43.4575	43.4779	1253.07	0.535397	1.03611e-15	6.33925e-14
Tiprl	chr1	165212285	165236958	11.7472	10.6884	12.0782	9.00481	8.66061	9.59483	466.636	0.33926	0.000345386	0.00296815
Pbx1	chr1	168153526	168432169	2.1804	2.19746	2.53392	1.68603	1.91867	1.85972	235.313	0.332653	0.00276865	0.0168493
Hsd17b7	chr1	169949536	169969205	4.79237	4.1996	4.77649	2.79191	3.59481	3.90969	221.647	0.406851	0.00216208	0.0137544
Usp21	chr1	171281952	171287961	17.4136	17.9488	17.4196	13.1874	11.4543	13.8924	356.077	0.452457	6.54628e-06	9.17255e-05
Ufc1	chr1	171288563	171294982	65.3014	56.757	56.8864	42.0088	53.7144	47.6324	602.157	0.317703	0.0051343	0.0276852
Casq1	chr1	172209893	172219895	1.67101	1.84602	1.45143	0.920867	0.921037	0.583393	29.3653	1.05816	0.0011497	0.00815893
Atp1a4	chr1	172223507	172258424	1.152	1.07103	1.05743	0.198072	0.312804	0.560196	27.0765	1.55818	7.66731e-06	0.000105983
Kif26b	chr1	178529124	178932857	0.856499	1.16778	1.07811	0.574769	0.429316	0.453406	49.8515	1.09703	0.000416081	0.00348406
Smyd3	chr1	178955038	179518003	10.1835	11.2073	9.96162	6.85204	7.43945	6.8727	294.095	0.565403	3.87661e-09	1.03356e-07
Tfb2m	chr1	179528055	179546267	21.1231	18.7803	17.7419	10.2452	13.1738	13.6532	379.118	0.627978	1.0909e-09	3.15498e-08
Cnst	chr1	179546528	179627473	5.97127	6.02913	6.13901	3.77162	3.77764	3.07554	225.206	0.778348	8.75014e-09	2.18498e-07
Sccpdh	chr1	179668230	179687184	13.6609	14.2572	12.9649	9.8167	8.36591	7.31344	223.328	0.692069	3.70204e-07	6.8005e-06
Ahctf1	chr1	179744903	179804015	54.4992	67.5232	64.9393	42.5613	44.7479	42.4723	4318.87	0.526527	4.46149e-06	6.48204e-05
Adck3	chr1	180165237	180196020	3.28977	3.05991	2.90606	1.83465	2.25103	2.10747	128.164	0.573336	0.000313297	0.00274461
Psen2	chr1	180227003	180256300	9.59368	9.47946	8.42049	4.85803	5.53604	4.19684	162.759	0.919807	1.67946e-10	5.38444e-09
Susd4	chr1	182764905	182895654	4.26131	4.65255	3.83734	2.71364	2.36595	3.2618	73.7068	0.603329	0.00186445	0.0121272
Mia3	chr1	183326235	183369565	22.155	24.5387	23.3118	18.0396	17.6808	17.8865	1376.22	0.38487	3.02662e-06	4.57478e-05
Taf1a	chr1	183388884	183410206	13.199	13.498	14.3172	10.383	12.2979	10.9806	323.671	0.281789	0.00752348	0.0374152
C130074G19Rik	chr1	184871925	184883036	3.3491	2.74422	2.9524	2.0969	2.06969	2.35396	90.7345	0.469479	0.00963107	0.0453
G0s2	chr1	193272159	193273188	1.14298	1.07993	1.14491	0.136473	0.646572	0.37054	15.4738	1.49344	0.0102092	0.0474091
Nsun6	chr2	14995130	15054872	1.69801	1.94427	1.43296	1.10807	1.06517	1.22631	92.4172	0.572092	0.00289307	0.0174642
Thnsl1	chr2	21205723	21215009	2.30647	2.26485	2.00282	1.26879	1.25815	1.52217	93.9333	0.68998	0.000181101	0.00173606
Mrpl41	chr2	24972469	24975098	8.38399	6.68788	7.13375	5.46034	5.73629	5.25336	195.183	0.436037	0.00445035	0.0247157
Tprn	chr2	25262597	25269886	9.77941	8.52669	8.74916	6.18664	6.66443	7.70345	252.398	0.390687	0.00373931	0.0214511
D2Wsu81e	chr2	30173446	30178459	17.3869	15.8499	18.0925	11.705	11.862	15.1679	308.268	0.398297	0.000799234	0.00601647
Phyhd1	chr2	30266720	30282149	3.13474	2.7418	3.03401	2.05326	1.41864	2.17767	51.9858	0.658197	0.00690372	0.0349741
Dpm2	chr2	32570857	32573571	18.2783	15.6488	16.407	13.8965	11.817	13.6048	167.251	0.361062	0.00775115	0.0382747
Lrsam1	chr2	32925214	32961255	3.34727	2.53772	3.78994	2.48469	2.39542	2.25527	140.857	0.44501	0.00911734	0.0434155
Zbtb34	chr2	33406107	33431324	7.4432	8.25987	7.20326	4.84445	5.32511	5.27548	465.527	0.566365	1.50111e-05	0.000194208
Zbtb43	chr2	33450287	33468532	10.3819	10.5725	10.4483	7.23424	8.46134	10.2505	511.516	0.266503	0.00899263	0.0429682
Hspa5	chr2	34772089	34776529	780.32	728.685	721.218	504.386	506.861	521.176	16267.6	0.541326	3.20461e-25	4.39403e-23
Phf19	chr2	34893754	34913976	3.06761	3.16188	3.58655	2.30524	2.45129	2.54532	136.163	0.420761	0.00578171	0.030397
Ggta1	chr2	35400178	35461449	10.6985	12.2056	11.2533	8.34967	9.53729	8.41482	405.714	0.37487	0.000216786	0.00201646
Zbtb26	chr2	37432167	37443121	2.95748	3.49148	3.21514	1.98771	2.22495	2.53534	154.36	0.507834	0.00150459	0.0102139
Arpc5l	chr2	39008138	39015872	43.9059	41.6152	41.7652	35.4826	32.8065	35.0827	585.109	0.301385	0.0016354	0.0108958
Arl6ip6	chr2	53192083	53219221	25.7897	24.1412	23.7483	19.3773	19.2148	19.5764	586.978	0.341364	0.000225626	0.00208606
Ly75	chr2	60293759	60383231	19.5767	23.1291	21.9184	9.74296	8.85249	8.50066	693.093	1.2551	5.24874e-14	2.62557e-12
Gm13580	chr2	60411524	60412574	4.15067	2.921	3.75365	0.820299	1.45738	0.4176	9.90007	2.02825	0.000243841	0.00223162
Fastkd1	chr2	69686823	69712606	6.63495	7.61836	7.58829	5.03532	4.67576	4.53892	198.998	0.619918	1.76594e-07	3.40698e-06
Platr26	chr2	71719416	71730966	4.76002	5.11289	5.33841	2.69221	2.40926	1.3401	38.1508	1.27727	0.000127486	0.00128887
Itga6	chr2	71786938	71858427	41.548	45.0348	43.9291	25.292	25.8582	25.1999	2163.01	0.773319	3.59171e-18	2.78575e-16
Pdk1	chr2	71873223	71903858	21.6027	23.0887	21.6773	17.9282	17.4328	17.0942	1354.12	0.340324	8.05325e-07	1.36807e-05
Cyct	chr2	76353941	76360453	14.5213	13.5588	13.2012	6.81889	5.38433	5.10323	87.7666	1.2733	1.52365e-09	4.32508e-08
Dnajc10	chr2	80315465	80354055	26.2431	27.0149	27.054	20.3759	21.9826	20.7075	1134.85	0.347878	3.70737e-06	5.4797e-05
Med19	chr2	84678401	84688215	23.476	23.8317	19.9432	18.0477	19.104	18.5083	439.986	0.272021	0.00259372	0.0159455
Madd	chr2	91137359	91183047	2.55722	2.95796	2.73795	1.92454	2.10414	1.94694	173.569	0.463392	0.00191205	0.0123787
Harbi1	chr2	91710949	91721566	5.02492	4.43122	5.52913	3.9499	3.19788	3.25805	120.015	0.53854	0.000819275	0.00615237
Apip	chr2	103073674	103092649	17.8142	17.3405	17.7572	11.2059	12.5844	10.9024	157.342	0.60962	2.12817e-05	0.000266359
Cat	chr2	103453903	103485153	22.4106	22.9825	22.4943	18.2199	18.5533	18.2142	631.37	0.303669	5.32075e-05	0.000600373
Immp1l	chr2	105904637	105965558	20.599	21.6394	17.5483	15.0585	16.0759	13.0834	189.204	0.43961	0.00207618	0.0132794
Bmf	chr2	118528756	118549678	2.357	2.35798	1.53401	0.993283	1.86275	1.46642	121.543	0.516666	0.0098575	0.046167
Bahd1	chr2	118901614	118924524	6.45544	6.16787	6.42011	4.15707	5.19046	5.4671	269.947	0.35397	0.00649697	0.0333581
Chac1	chr2	119351241	119354327	10.3308	8.75587	8.38295	3.44408	2.8931	4.37709	275.714	1.34862	9.60111e-14	4.55075e-12
Itpka	chr2	119742336	119751253	3.50843	3.77646	3.34854	1.7817	1.05515	1.55491	53.0556	1.28706	4.94769e-07	8.86813e-06
Tyro3	chr2	119797739	119818103	12.4388	11.6676	10.4991	7.82567	8.0444	8.87475	610.109	0.48042	6.03697e-08	1.28052e-06
Vps39	chr2	120316460	120353133	6.64005	7.16028	6.56583	5.5843	4.83817	4.68548	329.52	0.43727	0.000184174	0.00176002
Snap23	chr2	120567670	120600722	35.3612	36.5707	37.9306	26.9116	28.6056	25.9602	730.592	0.43152	9.52904e-08	1.93312e-06
Mfap1b	chr2	121461665	121474023	51.6997	54.1788	52.6821	39.4464	45.1569	45.0256	978.178	0.286854	0.00016546	0.00160995
Wdr76	chr2	121506722	121544859	14.7193	15.9595	12.9421	10.1113	10.1032	10.065	543.955	0.526558	1.23873e-06	2.0455e-05
Patl2	chr2	122120107	122186189	12.1398	11.7818	11.3552	6.23919	6.71808	5.90337	190.06	0.905495	2.36703e-13	1.066e-11
Sppl2a	chr2	126890394	126933235	6.49564	6.29413	6.64472	6.25255	5.05045	4.00754	350.473	0.356562	0.00338728	0.0197871
Nphp1	chr2	127740731	127788891	6.29209	6.6584	5.72975	4.30737	4.42945	4.24963	153.195	0.52461	0.000106823	0.00110321
Zc3h8	chr2	128926267	128944020	13.1688	12.2584	12.2065	9.98493	9.21767	9.11979	254.221	0.417072	0.000200979	0.00190052
Mavs	chr2	131234062	131248024	5.58962	4.62469	5.50276	4.22091	3.95962	3.5752	188.069	0.429269	0.00128585	0.00899649
Slc23a2	chr2	132052495	132145108	15.9983	18.754	18.2128	13.486	13.4609	14.0378	1071.76	0.36896	0.000324699	0.00282676
Tmem230	chr2	132239491	132247788	19.9601	18.3447	18.8922	16.4662	13.7434	14.9516	325.766	0.345367	0.00569447	0.0300722
Rbbp9	chr2	144542264	144550859	12.6761	11.0425	12.2676	8.20242	8.28525	8.71296	252.788	0.512843	1.16292e-05	0.000153824
Trib3	chr2	152337424	152344060	21.2578	19.264	20.791	11.7796	12.1804	12.5266	552.218	0.747128	5.20823e-13	2.24041e-11
Hck	chr2	153108467	153151441	35.618	33.3776	30.5753	26.232	27.7915	26.8019	579.711	0.300819	0.000454744	0.00377283
Pofut1	chr2	153241531	153270249	5.93285	5.31311	6.43615	4.55835	4.99371	4.69691	356.784	0.310546	0.00321286	0.0189332
Kif3b	chr2	153291415	153333389	6.30261	6.35373	6.51322	5.14861	5.04954	5.39469	382.728	0.296143	0.00279786	0.0169896
Nol4l	chr2	153407460	153444479	1.12015	1.01882	1.17025	0.723122	0.779891	0.766188	73.2431	0.541929	0.00832717	0.0404685
E2f1	chr2	154559399	154569426	18.2145	15.9514	15.5154	14.7011	13.3671	13.0782	564.38	0.276714	0.00496638	0.0269787
Acss2	chr2	155518042	155562743	5.12998	5.39864	5.20317	4.30462	3.36694	3.85908	126.857	0.454454	0.00182089	0.0118827
Gss	chr2	155563180	155592810	31.3732	29.3102	33.2998	22.6226	21.8431	23.2722	477.78	0.472056	3.53567e-08	7.94982e-07
Nfs1	chr2	156123636	156144186	18.4211	17.4715	17.2662	14.0657	14.381	13.3512	368.032	0.349448	0.000320197	0.0027939
Phf20	chr2	156196646	156309953	32.9832	35.5386	35.5068	27.2115	29.1244	28.673	1856.85	0.289756	2.76503e-06	4.22513e-05
Tti1	chr2	157981802	158009360	13.9429	12.4296	12.7937	9.57708	8.35701	9.79246	471.002	0.49946	6.99995e-08	1.46455e-06
Tgm2	chr2	158116404	158146392	2.94118	2.25735	2.54646	2.23675	1.84298	1.58427	104.634	0.473003	0.00864544	0.0416854
Snhg11	chr2	158375637	158386145	10.7214	10.8985	11.5064	6.76862	7.86979	6.45878	571.783	0.651085	2.5655e-10	8.02411e-09
Wfdc2	chr2	164562715	164568506	15.0835	13.7585	13.6322	5.36236	9.62324	7.1694	104.859	0.924563	2.35897e-06	3.68532e-05
Zswim1	chr2	164822685	164826867	16.9744	17.9312	16.6647	11.4578	9.75364	14.0223	436.841	0.544653	2.84087e-06	4.3238e-05
Pard6b	chr2	168081003	168101203	12.4965	12.6687	12.6746	10.3573	9.56809	9.53453	396.036	0.364518	9.32809e-05	0.000977158
Zfp217	chr2	170108642	170142675	19.0326	20.3172	21.2784	12.4242	12.7799	13.2847	958.901	0.653791	2.66018e-14	1.38483e-12
Zfp931	chr2	178066877	178078425	3.56562	3.32628	2.90992	1.55207	1.78725	1.36078	42.5294	1.06544	0.000239064	0.00219445
Mrgbp	chr2	180581303	180585634	17.6485	15.5803	15.605	13.0296	8.91667	12.4474	205.582	0.512222	7.93233e-05	0.00084595
Lrrcc1	chr3	14533787	14568303	3.19552	3.93013	4.00977	3.12353	2.74215	2.38356	217.807	0.439157	0.00467245	0.0256726
1810022K09Rik	chr3	14606288	14611256	111.931	118.508	107.653	98.1199	96.2804	81.0124	517.035	0.299628	0.0107483	0.0491841
Mynn	chr3	30602086	30619873	8.86674	11.5175	9.53057	6.94482	8.5376	8.03071	507.919	0.341478	0.000720916	0.00555221
Lrrc34	chr3	30624266	30647818	9.03308	8.90587	8.10655	4.56436	5.48022	4.03189	149.426	0.893024	3.0955e-10	9.52658e-09
Gpr160	chr3	30855949	30897194	2.8974	3.16189	2.80995	1.71247	2.21269	1.54985	76.0065	0.697855	0.00059148	0.00470396
Prkci	chr3	30995770	31052740	58.7864	63.1862	61.311	40.5563	44.3128	39.9813	2696.7	0.553634	4.32316e-14	2.18391e-12
Cetn4	chr3	37308626	37312446	2.1988	1.54738	1.98848	1.08637	0.514693	0.958628	14.6896	1.18097	0.00637226	0.0328165
Sclt1	chr3	41626704	41742514	5.66313	7.26494	5.98502	4.64759	4.9633	4.83545	181.894	0.383739	0.00310667	0.018449
Mgarp	chr3	51388412	51396547	4.04561	4.20469	4.11384	1.8517	1.90714	3.11491	63.9161	0.818857	0.00062468	0.00492971
Cog6	chr3	52982122	53017223	10.6967	11.4421	10.547	8.03753	9.61322	7.7289	311.248	0.364611	0.00151738	0.0102564
Sohlh2	chr3	55182043	55209957	10.601	11.7868	12.4438	8.96661	8.70518	10.5762	315.338	0.294099	0.00707465	0.0356214
Rnf13	chr3	57736061	57835425	6.53426	5.83927	5.94441	4.70427	4.47935	4.68016	297.139	0.403751	0.000234762	0.00216401
Med12l	chr3	59006977	59318412	1.12858	1.404	1.48163	0.696233	0.984247	0.762238	126.909	0.712899	0.00694807	0.0351454
Ift80	chr3	68892498	69004570	5.96807	5.94305	6.32855	4.55687	4.37558	4.08595	243.003	0.4914	1.91788e-05	0.00024261
B3galnt1	chr3	69573918	69598960	3.47103	2.97168	4.64446	2.48668	2.7249	2.75576	116.857	0.471522	0.01062	0.0487387
Pdcd10	chr3	75516489	75556852	38.289	36.3583	32.5324	26.7426	30.4701	28.6294	680.7	0.318916	0.00111635	0.007948
Etfdh	chr3	79603787	79628767	17.9878	15.7251	14.2325	11.2979	12.1071	13.2834	351.299	0.382365	0.000620903	0.00490747
Arfip1	chr3	84496092	84582625	17.7206	16.4941	15.2505	12.7916	14.025	12.5793	498.215	0.329209	0.000626977	0.00494529
Cd1d1	chr3	86995835	86999340	2.35262	1.97586	2.3804	1.24847	1.0844	1.56776	41.3944	0.772312	0.00477625	0.0261493
Kirrel	chr3	87078591	87174747	5.28903	6.38402	6.00837	4.02593	4.10148	3.48287	430.704	0.608487	2.60199e-05	0.000318397
Mex3a	chr3	88532394	88541394	16.5009	17.3375	16.7705	13.7634	13.1484	14.8044	914.856	0.276398	3.61556e-05	0.000428427
Lamtor2	chr3	88549818	88552927	88.3094	70.9489	67.7654	58.8331	62.0471	59.9019	497.183	0.329643	0.0052161	0.0280475
Rusc1	chr3	89083978	89093363	1.83911	1.68237	1.50727	1.43734	0.709344	1.13824	73.0926	0.63456	0.00386854	0.0220606
Fdps	chr3	89093587	89101967	27.3692	29.9721	28.1662	21.34	23.5036	25.1752	589.766	0.283038	0.0105825	0.0486703
Flad1	chr3	89402672	89411863	7.77987	6.32438	7.21823	5.41583	5.02379	4.71117	169.03	0.502609	0.000357149	0.00305264
Pmvk	chr3	89459117	89469009	11.303	10.5788	9.08876	6.72253	6.45434	7.05207	171.575	0.61404	0.000250703	0.00227971
Atp8b2	chr3	89939480	89963332	17.3036	17.667	19.5839	14.3782	11.7029	13.2943	817.385	0.472205	9.62818e-07	1.61419e-05
Dennd4b	chr3	90266513	90280665	3.36349	3.66234	3.72404	2.95101	2.58163	2.95418	231.272	0.340567	0.00594716	0.0310648
Ints3	chr3	90391379	90433636	22.666	22.7595	21.896	18.0567	15.8059	17.019	1060.45	0.406495	3.06296e-09	8.34006e-08
S100a1	chr3	90511033	90514330	17.7561	15.247	12.1269	6.36032	6.79479	6.98377	54.4179	1.16166	2.82524e-08	6.40876e-07
S100a13	chr3	90514434	90524581	23.246	19.6081	19.5118	9.33248	9.27492	6.55311	77.8452	1.3227	6.56999e-10	1.95913e-08
Sema6c	chr3	95160419	95174050	3.26087	3.45796	3.5214	1.95135	2.03996	2.20133	147.219	0.71841	1.89491e-06	3.00622e-05
Prune	chr3	95253673	95282076	17.5675	17.3378	16.738	13.0069	13.3661	14.1509	529.523	0.347648	0.000395656	0.00333851
Otud7b	chr3	96104526	96161129	10.2288	10.0354	10.3977	8.35053	8.07397	8.4733	812.065	0.300296	0.000134465	0.00134789
Sv2a	chr3	96181226	96195180	1.63991	1.81285	1.56801	1.26296	1.06684	1.15632	71.3751	0.531458	0.00722284	0.0362132
Txnip	chr3	96557956	96561857	169.675	159.942	150.423	72.1662	78.9731	84.3085	3027.46	1.02639	1.1145e-41	3.67723e-39
Polr3gl	chr3	96577871	96594181	8.7215	7.528	7.00949	5.15978	5.34747	5.19879	118.306	0.568054	0.00167607	0.011133
Ankrd35	chr3	96670130	96691034	3.03034	2.47019	2.90019	1.30542	1.50136	1.63734	104.218	0.909784	1.90332e-06	3.01644e-05
Pias3	chr3	96697075	96706070	10.1178	11.2363	10.1775	5.9475	7.89559	8.73008	287.788	0.466945	3.36365e-05	0.000402302
Nudt17	chr3	96705891	96708560	3.773	3.20838	3.672	2.78748	2.26775	1.77741	48.0761	0.669406	0.0053549	0.0286734
Acp6	chr3	97158776	97176576	73.3438	67.5525	70.3531	48.8753	52.9747	53.3209	1272.87	0.443676	6.50128e-08	1.36955e-06
Chd1l	chr3	97560747	97610190	21.7055	20.1934	17.6716	15.473	16.1081	16.7208	598.996	0.300915	0.00025645	0.00231665
Sike1	chr3	102995739	103003914	10.5605	12.0061	12.5121	8.88139	9.87004	8.42872	361.535	0.367591	0.000405587	0.00340784
Phtf1	chr3	103968257	104007491	6.36959	7.03738	6.83337	5.66242	5.31278	4.95136	226.851	0.350374	0.0034166	0.0199425
Lrig2	chr3	104453982	104511856	4.4934	4.76182	5.16925	3.67206	3.4871	3.73327	336.556	0.403961	9.37546e-05	0.000980783
Strip1	chr3	107612531	107631710	26.9884	25.9786	26.8574	21.6136	21.9025	20.7857	765.986	0.313382	9.50653e-06	0.000128627
Gstm7	chr3	107926333	107931745	1.23056	1.32545	1.41193	0.61711	0.696118	0.538561	15.3966	1.10471	0.00990774	0.0463176
Gstm4	chr3	108040407	108044859	6.72319	5.88043	6.50715	5.22941	4.45524	4.81065	125.931	0.40618	0.0104891	0.0483438
Tmem167b	chr3	108556424	108562466	13.2609	14.1452	14.2457	11.2476	11.6726	11.6973	396.887	0.264293	0.00379874	0.0217352
Stxbp3	chr3	108793179	108840502	9.31091	9.15675	9.15342	7.79412	7.13607	6.97823	232.049	0.340703	0.00190278	0.0123296
A930005H10Rik	chr3	115881578	115888130	5.42914	2.9158	3.24737	1.80145	2.78026	1.61185	51.7271	0.910762	0.00247955	0.0153995
Dbt	chr3	116513078	116549981	23.0492	23.4508	20.043	18.5221	18.4612	17.7674	692.736	0.282267	0.00475901	0.0260735
Agl	chr3	116739998	116808166	4.10438	4.75761	4.89529	3.6815	3.60542	3.73215	387.321	0.318561	0.00210179	0.0134153
Frrs1	chr3	116861679	116903750	34.2247	37.0371	37.6716	28.4045	30.1165	31.5275	856.349	0.272635	0.00575601	0.0303102
Snx7	chr3	117781496	117868936	5.39979	6.45777	5.65814	3.44452	3.97518	3.41717	110.771	0.690418	0.000140966	0.00140144
Abcd3	chr3	121758909	121815215	17.8116	17.1148	16.8823	12.9974	13.4702	12.2685	579.307	0.421723	3.82144e-07	7.00056e-06
Ostc	chr3	130695916	130709444	120.214	117.783	112.527	86.3394	89.5603	89.2682	1340.44	0.402234	4.53557e-05	0.000524494
Sgms2	chr3	131318985	131344923	2.621	3.52202	2.57618	2.26517	2.16518	2.07704	144.107	0.422881	0.00545498	0.0291078
Papss1	chr3	131566031	131643671	5.72546	4.11964	4.42167	4.0229	3.61256	3.31962	142.876	0.394823	0.00840435	0.0407276
Tet2	chr3	133463676	133544390	25.9484	34.8544	33.9842	20.7889	22.1444	19.8354	2289.1	0.594588	0.00202269	0.0129697
Slc9b1	chr3	135348036	135397827	7.65387	6.81263	7.19129	4.76587	4.2488	5.11333	167.415	0.615487	0.000305246	0.00267866
Nfkb1	chr3	135584654	135691547	17.061	16.8679	17.6208	13.2145	14.1405	13.0279	681.747	0.352301	1.9688e-06	3.11379e-05
Clca3b	chr3	144822623	144849302	3.08543	3.14018	2.38933	1.14873	1.95155	1.34681	64.1566	0.945098	1.05935e-05	0.000141342
Bcl10	chr3	145924261	145934364	34.2594	27.958	28.0217	24.6907	25.2523	24.9796	538.147	0.269539	0.0059713	0.0311591
Ssx2ip	chr3	146404641	146440137	13.0418	13.185	12.7551	11.0251	10.7959	9.09021	506.393	0.34059	0.000335097	0.00289757
Acadm	chr3	153922352	153944643	56.8523	59.956	56.3384	38.6094	41.3685	35.0691	1096.13	0.590814	2.74855e-10	8.56175e-09
Cth	chr3	157894247	157925063	188.051	187.13	182.84	137.98	149.253	147.077	2725.22	0.360914	1.4414e-07	2.83063e-06
Tmem67	chr4	12039355	12088007	2.22237	2.72131	3.2299	2.19713	1.96119	1.46975	94.6367	0.552008	0.00461953	0.0254729
Usp45	chr4	21776269	21837872	9.07603	10.2753	10.765	6.85647	8.3176	7.07203	537.689	0.434727	3.87334e-05	0.000455458
Lyrm2	chr4	32800258	32802254	6.39938	6.2289	7.91653	4.23857	5.12275	4.40364	96.9428	0.57472	0.00518493	0.0279049
Smim8	chr4	34768671	34778337	7.88216	8.05297	8.04534	6.08123	4.99785	4.21204	95.5815	0.6686	0.00123543	0.00869099
Aqp3	chr4	41092723	41098183	43.5856	47.8168	42.0045	29.8874	28.7009	31.3605	756.322	0.567509	2.28105e-08	5.25978e-07
AI464131	chr4	41495600	41503075	4.96189	5.1897	6.01056	4.54677	3.74253	4.1524	211.6	0.381443	0.00201929	0.0129587
Fancg	chr4	43002336	43010301	7.86158	6.64339	7.14288	5.99071	5.5632	5.24045	200.028	0.374618	0.00308058	0.0183224
Zcchc7	chr4	44756558	44932214	14.9895	15.1549	13.5281	11.9014	11.702	11.5141	344.718	0.316181	0.000790905	0.00597439
Trmt10b	chr4	45297167	45316131	7.38245	7.60523	7.11301	5.85756	4.84977	6.25348	140.254	0.379736	0.00697194	0.0352082
Aldh1b1	chr4	45799021	45804608	2.19745	2.13555	2.51561	0.749654	1.14442	1.39085	58.1991	1.02483	5.21041e-05	0.000590526
Abca1	chr4	53030788	53159895	6.86334	9.05054	9.29581	3.99188	4.30311	3.95023	627.348	1.04129	2.90907e-09	7.96339e-08
Slc44a1	chr4	53440412	53622478	14.4275	16.9689	16.3813	11.1958	11.9997	12.9596	466.034	0.399031	0.00291185	0.0175293
Fsd1l	chr4	53631470	53651619	3.01332	3.99089	3.9132	2.70316	2.80643	2.44646	303.214	0.456808	0.000283283	0.00251467
Klf4	chr4	55527136	55532475	195.038	188.446	177.847	127.557	123.015	132.966	4632.56	0.549329	4.35775e-18	3.24864e-16
Fam206a	chr4	56802328	56809605	4.76273	5.12471	5.87801	4.30857	3.59232	3.77832	217.361	0.438329	0.000338785	0.00292452
Ctnnal1	chr4	56810934	56865211	22.5616	23.8027	22.1793	15.0712	14.9065	16.0122	681.209	0.573496	5.61018e-14	2.77921e-12
Txn1	chr4	57943372	57956411	282.213	252.671	259.05	224.949	217.039	209.457	3080.88	0.28594	0.0034849	0.0202795
Slc31a2	chr4	62291546	62298412	4.40814	5.1381	6.25761	3.01046	3.21611	4.12694	87.466	0.595996	0.00332149	0.0194681
Sh3gl2	chr4	85205455	85389379	7.58301	8.17588	6.91051	5.86305	5.1152	5.34338	227.01	0.478958	4.67587e-05	0.000538286
Rraga	chr4	86575672	86577283	88.5677	85.4433	83.5478	69.1996	69.2462	72.5653	1283.87	0.287206	0.00241728	0.0150719
Ift74	chr4	94614490	94693233	10.4878	10.8164	10.7255	9.37549	7.74901	8.29683	270.363	0.33832	0.00511931	0.0276627
Usp1	chr4	98923809	98935542	67.2505	71.9186	64.4333	54.4033	58.2459	56.8904	2409.82	0.263048	9.61934e-06	0.00012981
Atg4c	chr4	99193933	99259787	2.62762	3.00786	3.11982	2.31687	1.25774	1.76922	86.5158	0.726535	0.000751528	0.00573619
Alg6	chr4	99715629	99763460	6.18837	6.4317	6.42424	4.72897	4.81347	3.66131	184.879	0.535957	0.000413796	0.00346743
Ak4	chr4	101419288	101467771	19.9258	20.2816	19.3942	13.8404	14.4132	14.7348	946.801	0.46948	1.22524e-10	3.96963e-09
Leprot	chr4	101647782	101659358	31.5551	32.5882	28.7189	23.9917	26.5022	26.5433	607.066	0.266038	0.00238541	0.0149338
BC055111	chr4	106590908	106617238	1.83413	1.94091	1.3807	0.759193	0.645587	1.18921	35.4242	0.966506	0.00273642	0.0166891
Scp2	chr4	108043829	108118547	19.1693	17.5993	18.9711	15.0718	15.4475	13.8067	572.405	0.334419	7.72418e-05	0.000825472
Nrd1	chr4	109000804	109061771	64.0034	69.6971	66.6456	53.4117	52.91	53.602	2491.03	0.324642	1.77644e-10	5.67168e-09
Osbpl9	chr4	109061144	109202272	19.3499	18.8381	20.1982	12.8991	16.4513	13.9647	630.347	0.427559	7.87529e-07	1.34081e-05
Eps15	chr4	109343055	109387816	10.9236	11.1736	11.1258	9.52699	9.31942	8.54529	635.438	0.281855	0.00052206	0.00423299
Efcab14	chr4	115738072	115777327	9.31785	9.92947	10.2025	7.62521	8.0914	7.93625	380.455	0.313219	0.000258046	0.00232696
Mob3c	chr4	115828091	115836183	6.71439	6.72833	7.27628	3.47297	4.09772	4.38959	140.831	0.781321	1.97442e-08	4.60108e-07
Mknk1	chr4	115839197	115879256	8.03238	8.33136	9.26504	7.03325	7.06821	6.27855	245.151	0.33456	0.00326732	0.0191952
Rad54l	chr4	116096954	116123689	16.6018	17.5801	17.2003	14.9606	13.467	14.2169	536.157	0.270229	0.0078554	0.0387226
Ipp	chr4	116507548	116538235	5.98983	6.74832	6.5454	4.50845	4.07465	3.98199	122.784	0.622917	7.29537e-05	0.00078621
Tesk2	chr4	116720954	116804248	12.6055	12.0703	11.8648	8.72718	10.6663	10.2765	346.026	0.2945	0.0035427	0.0205924
Toe1	chr4	116804002	116807559	21.3531	19.8578	19.4884	16.7299	14.8842	18.0061	406.338	0.289716	0.0033737	0.0197221
Plk3	chr4	117128654	117133952	29.1732	30.269	29.3213	21.5804	23.8718	25.1067	752.446	0.326312	9.5799e-05	0.000998768
Kdm4a	chr4	118142042	118180043	24.6099	26.5619	25.6355	20.4048	21.1345	21.5712	1331.82	0.28159	5.6166e-05	0.000630974
Slc2a1	chr4	119108744	119137329	175.011	158.608	164.225	111.603	111.329	124.181	4134.23	0.519713	1.09369e-12	4.55171e-11
P3h1	chr4	119232914	119248977	15.7533	16.3186	14.8149	12.6538	11.0449	13.3944	534.071	0.336667	0.000127004	0.0012857
Exo5	chr4	120921201	120925005	7.86801	6.35892	7.0105	4.625	4.97584	6.12173	142.831	0.423168	0.00371825	0.0213702
Akirin1	chr4	123735194	123750299	31.44	30.9605	29.4323	23.689	26.1031	24.4818	708.001	0.305215	0.000733133	0.00561813
Mycbp	chr4	123905012	123912250	20.2763	18.2689	17.5483	14.6423	16.0276	13.8829	302.706	0.335555	0.00139943	0.00965022
Zc3h12a	chr4	125118413	125127881	7.38534	7.46478	8.22675	5.41397	4.98748	5.87425	183.747	0.500633	0.000183256	0.00175234
Adprhl2	chr4	126316350	126321703	35.5689	33.2741	32.39	27.1639	26.828	29.5126	476.775	0.276287	0.00876889	0.0421578
Dlgap3	chr4	127172879	127237022	23.5056	22.8168	22.6935	15.9575	14.4093	15.6218	871.617	0.586842	3.74668e-13	1.63925e-11
Gjb3	chr4	127325234	127329125	34.6326	33.2984	32.4123	16.0419	17.7244	18.6899	515.412	0.93101	1.06359e-20	9.83951e-19
Gjb5	chr4	127354808	127358164	6.17284	5.02204	5.71556	3.91592	2.77222	2.79552	93.1698	0.855084	2.29205e-05	0.000283759
S100pbp	chr4	129150824	129189482	23.7351	20.7868	24.3474	16.2971	19.2146	15.6587	355.882	0.429495	0.000351274	0.00301369
Lck	chr4	129548343	129558372	8.2111	8.31938	8.24725	6.05774	5.49488	5.67504	187.135	0.528134	2.24569e-05	0.00027857
Iqcc	chr4	129615616	129619093	3.56113	2.97509	3.72758	1.6113	1.69642	2.07806	71.7065	0.918902	4.13516e-05	0.00048255
Fabp3	chr4	130308777	130315463	132.987	120.91	121.741	92.2173	79.9138	83.216	661.311	0.559121	2.72549e-06	4.17718e-05
Zcchc17	chr4	130316084	130359943	26.3474	23.4208	24.6248	19.6501	17.3188	18.7065	346.133	0.422105	3.95991e-05	0.000464571
Laptm5	chr4	130913333	130936148	98.5093	102.275	95.9376	69.4216	68.7955	72.0342	1822.04	0.496481	5.74659e-12	2.21179e-10
Taf12	chr4	132274374	132293330	20.3855	20.1483	16.9508	16.0095	15.0621	14.8553	277.703	0.328157	0.00280482	0.0170168
Trnau1ap	chr4	132311762	132329538	38.6549	36.0123	31.2919	23.0094	20.5001	21.6306	374.161	0.70442	3.31126e-07	6.14143e-06
Aim1l	chr4	134068451	134092504	3.82835	3.65222	3.74113	2.36812	2.42325	2.70638	162.797	0.575684	1.14529e-05	0.000151622
Ubxn11	chr4	134102582	134126780	4.73516	4.32964	5.00744	3.35584	2.88026	3.51584	68.431	0.528556	0.00835968	0.0405623
Slc30a2	chr4	134343045	134354484	6.7861	6.7873	6.4621	4.23656	4.66145	4.45495	270.912	0.582758	3.10425e-06	4.67372e-05
Grhl3	chr4	135541887	135573620	4.85405	5.04492	4.35708	3.2705	3.0401	3.09105	139.192	0.603929	5.995e-05	0.000666656
Zbtb40	chr4	136979731	137048695	3.10369	3.44303	3.73316	2.25551	2.38729	2.88825	233.495	0.438659	0.000677153	0.0052787
Padi4	chr4	140745507	140774203	2.3115	2.24146	2.49266	0.784411	0.619387	0.680341	57.2642	1.76895	1.90233e-11	6.96343e-10
Necap2	chr4	141066511	141078345	25.6059	25.2349	23.2557	18.8303	20.3366	17.7705	464.278	0.382026	1.5227e-05	0.000196506
Dnajc16	chr4	141761997	141790644	4.43228	4.14125	3.92404	3.61635	2.83233	2.97358	178.834	0.41896	0.00309867	0.0184158
Casp9	chr4	141793611	141815978	5.10719	5.02004	4.32069	3.21624	3.30848	3.00428	182.512	0.603233	7.01434e-05	0.000760192
Pramef12	chr4	144391673	144408464	6.07102	5.92116	6.09911	4.20904	5.16995	4.76166	192.897	0.348586	0.00976007	0.0457945
2610305D13Rik	chr4	147611935	147642508	65.3075	69.3181	65.5406	55.5693	59.2025	50.3431	1592.36	0.278365	0.00195005	0.0125722
Plod1	chr4	147909752	147936776	16.1477	15.201	16.1615	10.1533	8.21278	10.0136	481.073	0.745671	1.78418e-15	1.08729e-13
Mad2l2	chr4	148140489	148145704	17.7452	18.1201	18.3071	12.9497	12.4699	13.4529	282.362	0.477539	0.00026593	0.00238405
Fbxo44	chr4	148152798	148160094	2.3528	2.58293	3.01994	1.23073	2.07038	0.980681	55.2346	0.896434	0.000357758	0.00305566
Fbxo2	chr4	148160667	148166417	11.1917	13.6483	11.2343	6.6194	7.8034	8.85963	179.533	0.618664	0.000278453	0.00248328
Dffa	chr4	149104141	149120653	11.7496	12.7426	11.3617	10.1183	9.21353	10.0244	330.788	0.288691	0.00310237	0.0184306
Pik3cd	chr4	149649167	149663316	1.09951	1.26348	1.4288	0.936726	0.756468	0.765884	93.2942	0.634929	0.00182221	0.0118827
Prkcz	chr4	155260117	155361428	4.10879	3.93434	3.41458	2.64675	2.65635	3.27409	188.208	0.410282	0.0039303	0.0223371
Gatad1	chr5	3639960	3647936	36.9788	35.5287	35.0691	28.1858	29.1398	28.6979	942.578	0.322285	9.53522e-06	0.000128788
Krit1	chr5	3803164	3844515	10.6032	11.7381	11.532	8.71731	9.70186	9.27745	712.391	0.287785	0.000987053	0.00719761
Slc25a40	chr5	8422837	8454839	21.8135	21.9094	22.6619	17.1476	17.6053	13.8682	692.839	0.454838	3.65366e-07	6.71966e-06
Abcb1a	chr5	8660091	8748570	11.7448	11.6701	11.6001	8.11362	7.73912	7.78245	487.047	0.569268	2.2243e-13	1.01061e-11
Nupl2	chr5	24164962	24184008	5.32718	5.28889	5.00691	4.07351	3.43512	4.13409	161.854	0.425005	0.00161082	0.0107788
Tmub1	chr5	24445462	24447846	3.71056	3.10356	4.45355	1.39451	1.9958	1.95228	39.7343	1.05706	3.5333e-05	0.000419651
Xrcc2	chr5	25689815	25705797	9.11581	9.37279	9.44279	6.6559	7.60089	7.40835	278.535	0.361156	0.000673747	0.00526283
Actr3b	chr5	25760025	25850341	4.31739	4.73546	5.02552	2.75682	2.44231	3.74254	90.3671	0.638191	0.00137126	0.00948149
Preb	chr5	30951666	30960327	15.7437	14.1099	14.7255	10.3399	12.1302	12.5043	834.675	0.345644	3.31676e-05	0.000397623
Slc5a6	chr5	31036035	31048562	7.2882	7.65476	6.56539	4.46698	5.83976	5.46177	265.937	0.439087	0.000172148	0.00166416
Trim54	chr5	31116611	31137626	2.93503	3.09006	3.32181	2.25288	1.71962	1.88602	42.1369	0.68369	0.010813	0.0493475
4930548H24Rik	chr5	31485858	31488262	15.98	14.0353	13.4041	11.0452	12.0318	11.0543	176.778	0.34852	0.00667699	0.0340773
Slbp	chr5	33640054	33652574	101.231	95.8142	95.5674	75.2694	79.2139	78.8288	1821.69	0.326298	6.6895e-05	0.000731699
Sh3tc1	chr5	35697179	35729276	4.83636	5.52351	4.97633	2.17499	2.51622	2.33467	221.725	1.12236	2.71264e-11	9.75598e-10
Tmem128	chr5	38260374	38269618	12.8767	11.2434	13.3432	9.6491	8.87502	9.21261	135.606	0.43799	0.00257232	0.0158535
Anapc4	chr5	52834134	52866734	27.6274	29.2427	28.3812	19.3182	25.6731	22.0107	755.517	0.34353	0.000216078	0.00201109
Rbpj	chr5	53590345	53657445	101.659	113.488	109.202	75.0424	78.5895	76.3204	5759.35	0.496005	3.9158e-10	1.19079e-08
Tbc1d19	chr5	53809626	53904380	6.69117	7.01072	6.65896	5.13602	5.67771	4.67734	184.041	0.397516	0.000951308	0.00698339
Rell1	chr5	63908897	63968897	11.0033	11.3516	12.3488	7.84734	7.96281	8.70091	352.103	0.495947	4.28523e-08	9.3744e-07
Pgm1	chr5	64092949	64128158	10.9962	9.95726	9.59673	7.6134	6.97189	6.81863	209.624	0.51965	5.77519e-05	0.000645954
Smim14	chr5	65448754	65492835	15.0262	13.3674	15.62	10.0473	9.37204	9.25554	331.309	0.623125	1.15592e-08	2.83118e-07
Gnpda2	chr5	69575001	69592285	6.68389	6.98386	6.20588	4.25636	4.44826	5.09845	143.088	0.516215	0.000798236	0.00601202
Dcun1d4	chr5	73491025	73560794	12.0783	10.9814	11.4554	8.76185	8.55148	8.40386	438.57	0.427553	2.22494e-07	4.22354e-06
Kit	chr5	75574990	75656721	10.6935	10.7713	10.9571	8.06061	8.80204	8.69691	540.687	0.341007	0.00112853	0.00801981
Cdkl2	chr5	92006073	92042696	3.47426	3.30251	3.70064	2.46386	2.08447	2.09904	148.825	0.665676	4.37028e-06	6.36759e-05
G3bp2	chr5	92052144	92083598	137.512	143.598	137.088	99.0675	104.004	99.0845	5770.57	0.468768	8.17926e-15	4.5676e-13
Uso1	chr5	92137937	92202795	42.1245	42.6929	43.9158	31.7574	30.3666	30.2108	1541.53	0.480317	8.9033e-11	2.94039e-09
Ccni	chr5	93181932	93206495	50.1695	50.9734	46.8748	41.4809	42.0847	39.8254	1362.63	0.263224	0.000260359	0.00234376
Fam175a	chr5	100804801	100820935	5.84775	5.53731	6.39014	4.55768	4.58034	4.06237	168.202	0.433854	0.00540151	0.0288625
Cdc7	chr5	106964321	106984439	12.5607	14.4661	11.7494	9.54879	10.3429	10.0716	411.097	0.369372	0.000866897	0.0064532
Brdt	chr5	107331193	107387058	0.974714	1.34066	0.890511	0.595268	0.614662	0.450676	49.3312	0.959556	9.50087e-05	0.00099255
Dr1	chr5	108268896	108280521	32.6912	31.5381	31.5072	25.7362	23.5957	28.4222	929.059	0.298413	0.000101019	0.00104821
Ficd	chr5	113735781	113740607	2.38774	2.18882	3.02557	1.05548	1.23577	1.38346	66.2037	1.03461	2.96577e-06	4.49166e-05
Ung	chr5	114130434	114139321	98.1755	91.1246	89.7499	64.5733	67.9267	72.4681	1833.01	0.443748	3.61376e-09	9.71918e-08
Acacb	chr5	114165517	114250758	2.57395	2.57502	2.49213	2.11518	1.95926	1.96954	244.092	0.341466	0.00880569	0.0422723
Mlec	chr5	115142980	115158176	67.7212	70.5727	68.4154	53.9283	55.6782	56.2068	4045.72	0.317494	9.06503e-08	1.85122e-06
Prkab1	chr5	116013589	116024428	24.3897	23.9246	23.9995	15.9865	18.6913	16.9813	467.046	0.482127	1.31377e-08	3.17725e-07
Srrm4os	chr5	116438721	116465487	1.4825	1.73509	1.41097	0.411127	0.324634	0.534872	32.8555	1.84818	4.46968e-09	1.17737e-07
Nos1	chr5	117866838	117958840	2.86558	2.83583	2.70601	1.82746	1.85528	1.70762	291.38	0.644489	1.01274e-08	2.5085e-07
Hrk	chr5	118169763	118189478	3.21715	4.03783	4.1369	2.95872	3.25045	2.88149	258.049	0.322927	0.0103753	0.0479485
2410131K14Rik	chr5	118245226	118263114	6.94679	8.38775	8.34695	6.42022	5.3077	6.08352	217.622	0.412058	0.00288487	0.0174284
Tbx3	chr5	119671232	119684724	47.5921	47.0905	43.6803	27.0909	27.6267	28.9311	1820.49	0.72458	2.19545e-36	6.13011e-34
Oas2	chr5	120730332	120749848	6.04699	5.7252	6.58516	3.9004	4.98416	4.12283	153.877	0.493935	0.000193361	0.00183753
Acad10	chr5	121621028	121660510	6.56367	6.83852	7.22093	4.13038	5.21829	4.63674	220.515	0.554255	1.34955e-05	0.000176533
Rad9b	chr5	122325507	122354195	9.77844	11.4297	12.7233	6.49983	7.69859	7.89247	183.968	0.607728	1.57809e-05	0.000202802
Orai1	chr5	123015073	123030452	6.60892	6.08216	5.90884	3.87384	3.20452	3.2138	127.302	0.8635	1.43256e-05	0.000186439
2810006K23Rik	chr5	124328088	124341852	4.76746	4.39384	4.23475	3.35554	2.6496	2.95554	122.518	0.589156	0.000247171	0.00225538
Eif2b1	chr5	124570213	124579057	43.8344	41.7139	38.8453	35.1433	33.4217	35.0565	842.364	0.264576	0.000356199	0.00304744
Tctn2	chr5	124598748	124627738	6.05217	7.19508	6.64563	5.93546	4.25465	5.1718	183.685	0.379237	0.00456111	0.0252182
Scarb1	chr5	125283319	125341094	13.8054	13.8612	13.3877	10.8367	8.99642	9.29538	414.343	0.501308	1.48145e-06	2.39732e-05
Adgrd1	chr5	129096749	129204599	2.08394	2.02776	1.59746	1.44839	1.28444	1.11926	124.911	0.582893	0.000765068	0.00581353
Sumf2	chr5	129846989	129863951	21.5505	19.9264	19.4485	13.8951	15.5539	16.9842	435.806	0.386953	0.000506964	0.0041266
Tbl2	chr5	135149710	135162662	11.796	13.1434	12.2628	9.94986	9.70029	11.2382	552.813	0.263051	0.00146325	0.00998414
Bcl7b	chr5	135168371	135181852	27.3752	26.2294	24.911	20.5786	19.9027	23.2024	486.62	0.299528	0.00606009	0.0315581
Ap1s1	chr5	137034993	137046060	41.6875	35.5026	36.0036	31.8924	32.2256	27.335	525.413	0.312043	0.00546285	0.0291295
Pcolce	chr5	137605106	137611404	64.59	57.2018	60.2617	51.9543	46.3956	49.9297	1193.69	0.297828	0.000750276	0.00572948
Agfg2	chr5	137650480	137684753	6.94879	6.66887	6.48719	4.6646	4.27134	5.24156	197.945	0.499663	7.70075e-05	0.000823541
Nyap1	chr5	137730962	137739998	3.73834	4.10853	3.90965	2.00453	1.89419	2.38668	124.482	0.893006	1.12251e-08	2.75814e-07
Zscan21	chr5	138116904	138134265	15.2562	15.1403	14.4787	10.0127	12.7596	11.6414	289.798	0.376051	0.000154453	0.00151561
Sun1	chr5	139200636	139249839	42.5269	43.5695	44.3484	33.4034	32.5304	33.9158	1840.62	0.385319	4.09248e-08	9.00405e-07
Brat1	chr5	140705065	140719378	5.2531	5.35517	5.21162	3.8294	3.54511	4.52638	178.559	0.402947	0.0015092	0.0102325
Eif2ak1	chr5	143871861	143902717	22.8921	22.3788	22.2511	18.9284	18.4089	16.6145	598.653	0.328934	2.76679e-05	0.000338023
Usp12	chr5	146734811	146794956	16.8516	15.6771	15.4584	13.1898	12.6892	13.3015	698.279	0.293174	0.000377676	0.00320264
Ubl3	chr5	148504630	148552788	51.5725	51.7485	50.6973	42.6627	40.5338	43.7159	1250.28	0.278981	6.12528e-05	0.000678214
Ccdc132	chr6	3498392	3603531	14.2727	16.6017	14.2344	9.51856	10.5844	9.69813	774.476	0.596118	1.78843e-13	8.3227e-12
Bet1	chr6	4076903	4086927	19.2793	19.8718	19.0326	9.33874	8.79929	8.41639	238.023	1.13708	2.38853e-21	2.32156e-19
Casd1	chr6	4601065	4643381	4.93296	5.98041	5.69387	4.25307	4.08312	4.23687	202.892	0.399362	0.00104749	0.00756289
Ppp1r9a	chr6	4903319	5165661	4.75188	5.87402	5.73486	3.30186	3.48263	2.91196	470.333	0.755475	7.71024e-06	0.00010648
Slc25a13	chr6	6041217	6217173	74.6874	79.4904	78.7482	38.7298	38.5546	38.6204	1948.25	1.00666	3.3265e-75	3.64893e-72
Shfm1	chr6	6558274	6578658	201.471	183.559	165.476	120.436	109.9	122.306	900.308	0.643034	1.10002e-08	2.70721e-07
Asns	chr6	7675170	7693182	365.386	350.781	334.529	210.213	210.396	212.472	5734.51	0.73089	2.67829e-28	4.24026e-26
C1galt1	chr6	7845223	7872042	5.94915	7.27421	6.41597	4.40131	4.57516	4.19764	150.768	0.575635	0.000911664	0.00674394
Rpa3	chr6	8255935	8259141	63.4298	55.222	49.6469	30.6551	31.4677	32.0688	341.697	0.837115	6.56444e-10	1.95913e-08
Ica1	chr6	8630526	8778484	6.92657	7.01978	5.62392	3.77021	3.0646	3.8387	119.284	0.875586	3.01516e-07	5.62168e-06
Ndufa4	chr6	11900372	11907446	261.609	251.649	241.646	157.371	166.362	171.102	1332.12	0.608268	1.39725e-09	3.98839e-08
Phf14	chr6	11925880	12012096	10.2904	10.3057	9.93258	6.63048	7.12129	7.03788	705.404	0.552057	7.31387e-13	3.11133e-11
Tmem106b	chr6	13069758	13089269	8.19839	9.11576	8.25192	6.45035	6.9305	6.0732	549.454	0.394627	0.00014415	0.00142544
Tmem168	chr6	13580688	13608063	12.2701	11.2296	11.2281	6.77937	7.33059	7.89841	449.743	0.653345	8.20785e-12	3.12774e-10
B630005N14Rik	chr6	13625674	13677966	8.58978	10.2668	9.13224	5.83431	6.01089	5.75171	304.103	0.668665	9.64231e-08	1.95352e-06
2610001J05Rik	chr6	13869073	13871483	9.79739	9.64405	11.4847	6.44467	5.5423	6.36684	169.656	0.753982	1.17225e-07	2.32898e-06
1110019D14Rik	chr6	13871568	13896421	2.62644	2.67401	3.10434	1.61281	2.42572	1.14687	41.6259	0.705888	0.0109875	0.0499957
Capza2	chr6	17637097	17666536	112.921	110.886	109.213	67.4873	72.4094	67.9465	1847.2	0.679934	5.39266e-16	3.43631e-14
Lsm8	chr6	18848634	18854052	100.421	99.0491	88.7944	53.2284	54.6271	64.139	688.488	0.742111	3.18192e-09	8.63333e-08
Ing3	chr6	21949614	21976037	12.4878	14.183	13.1087	8.33363	9.43513	9.89919	457.973	0.51568	1.00071e-08	2.4827e-07
Fam3c	chr6	22306521	22356081	27.9959	29.515	27.0368	23.8159	21.9563	20.927	815.459	0.346382	2.73969e-06	4.19476e-05
Ndufa5	chr6	24518665	24527687	102.817	96.51	84.3853	68.9444	66.1882	64.2937	543.119	0.509974	0.000611952	0.00484964
Wasl	chr6	24632685	24664995	34.7423	36.2427	34.9305	22.64	23.9357	22.8744	1360.06	0.608206	1.12929e-20	1.03229e-18
Pot1a	chr6	25743734	25809226	11.4342	12.0402	12.1608	7.44357	8.03847	6.16706	367.74	0.725387	7.52963e-13	3.18547e-11
Zfp800	chr6	28239930	28261601	4.57645	5.5394	6.17232	2.89463	3.56843	3.20786	164.806	0.746173	3.19108e-06	4.79037e-05
Gcc1	chr6	28416602	28421724	8.77064	9.21818	7.44255	5.58831	5.88352	5.88798	305.657	0.5488	1.35636e-06	2.22539e-05
Arf5	chr6	28423639	28426499	106.026	80.4997	79.4658	59.6814	52.6755	66.206	815.882	0.574843	1.65127e-05	0.000211322
Snd1	chr6	28480347	28888832	93.8993	86.5931	91.3197	58.0521	57.5272	57.5929	2826.78	0.651029	7.26118e-42	2.53432e-39
Rbm28	chr6	29123572	29164724	42.2762	44.475	41.2716	28.6381	30.4909	27.6286	1632.08	0.561696	1.24728e-22	1.36817e-20
Hilpda	chr6	29272487	29275449	10.309	9.54827	11.6618	7.48949	6.98163	7.48434	109.861	0.522474	0.00223441	0.0141209
Calu	chr6	29348105	29376675	98.4734	102.687	101.917	64.1615	65.3658	60.8898	3144.38	0.671241	2.50751e-40	8.02246e-38
Atp6v1f	chr6	29467782	29470509	170.325	159.997	155.171	109.068	108.583	116.707	954.089	0.537213	7.18553e-09	1.81793e-07
Tnpo3	chr6	29540826	29609607	96.4702	96.4941	99.5848	71.7921	75.4473	71.3067	3588.61	0.420659	5.11173e-16	3.27087e-14
Tspan33	chr6	29694213	29718558	3.61143	2.50229	3.15712	2.24229	2.04295	1.7952	59.9001	0.624004	0.00656783	0.0336319
Ahcyl2	chr6	29768442	29912310	8.09651	9.09533	9.36887	6.4093	6.20805	6.49673	424.686	0.473073	3.44844e-07	6.36511e-06
Ube2h	chr6	30211289	30304539	17.8263	18.6305	18.1579	10.6164	10.4929	10.4906	718.051	0.78951	1.5334e-26	2.30867e-24
Zc3hc1	chr6	30366387	30391010	57.8187	54.7114	53.633	38.3075	36.4947	38.5171	943.214	0.552603	4.56436e-10	1.37172e-08
Klhdc10	chr6	30401908	30455174	21.51	22.4538	22.8489	15.9967	15.874	15.1722	1314.13	0.507371	8.93368e-17	6.12476e-15
Tmem209	chr6	30481232	30509706	38.9083	39.9411	37.051	25.7951	26.4548	25.6786	1336.05	0.572571	1.49098e-25	2.12009e-23
Copg2	chr6	30747553	30896794	31.6298	29.0387	30.609	19.0217	19.0237	19.6978	1042.74	0.660091	5.86626e-27	9.00882e-25
Mkln1	chr6	31398827	31509477	19.9521	22.3465	20.5202	15.1637	13.1183	12.7135	703.135	0.620184	3.66832e-12	1.45192e-10
Podxl	chr6	31519492	31563937	10.2288	11.068	10.8483	8.13747	8.53893	9.15705	599.934	0.312019	0.00234239	0.0147199
Chchd3	chr6	32792226	33060152	71.2666	70.1856	63.5391	52.9441	48.7205	48.9161	1006.82	0.447277	1.17382e-07	2.32898e-06
Bpgm	chr6	34476355	34505610	12.2693	10.3012	11.2435	6.7871	6.98457	6.57054	208.158	0.736284	6.22354e-09	1.6063e-07
Cald1	chr6	34709443	34775469	70.5434	72.6046	76.4558	67.6596	61.2151	52.4479	2953.46	0.277446	0.00755583	0.0375517
Wdr91	chr6	34880425	34910831	14.4633	16.0878	14.8731	8.68197	8.68128	9.2987	329.243	0.764869	6.46651e-14	3.1426e-12
Stra8	chr6	34920959	34939342	14.7344	14.3909	13.3874	5.77212	4.49534	4.40102	164.497	1.5532	5.16246e-25	7.01591e-23
Cnot4	chr6	35042706	35133737	9.95298	10.9554	10.0705	6.40217	6.97628	6.77921	610.098	0.617052	7.50383e-14	3.61242e-12
Nup205	chr6	35177615	35247598	56.7396	62.5775	61.2275	37.5916	43.3796	41.9922	3257.9	0.553239	3.98373e-10	1.20667e-08
1810058I24Rik	chr6	35252731	35262059	22.1395	20.2772	21.1604	15.9051	12.9776	14.6346	324.814	0.55177	1.71239e-05	0.000218592
Mtpn	chr6	35508823	35539888	67.2627	72.6816	70.8531	58.2351	57.0187	52.2991	2865.44	0.332351	9.46358e-08	1.92493e-06
Zc3hav1l	chr6	38287393	38299259	5.21948	5.09633	5.34126	3.23779	3.73767	3.69076	334.972	0.54882	1.8578e-06	2.95344e-05
Zc3hav1	chr6	38310496	38354603	20.3769	23.124	23.9889	14.0662	13.9964	13.1238	739.71	0.712851	4.01685e-07	7.30021e-06
Ttc26	chr6	38381523	38427647	4.94565	5.43148	4.83214	2.33429	2.4576	2.35783	157.816	1.08704	4.30101e-17	3.08648e-15
Ubn2	chr6	38433924	38512763	13.9635	19.0156	18.6262	11.1055	11.2215	10.8015	1886.78	0.639292	4.42418e-06	6.43392e-05
1110001J03Rik	chr6	38534860	38539449	42.0588	35.7132	31.6347	23.7398	23.6893	25.145	154.824	0.592175	0.000377574	0.00320264
Luc7l2	chr6	38551443	38609470	76.2355	79.1787	75.4769	51.7263	52.0968	51.3136	3942.19	0.573666	1.1961e-30	2.24006e-28
Hipk2	chr6	38697839	38837311	10.4777	14.1283	14.0962	6.99083	7.38661	7.8518	462.53	0.798224	1.96514e-05	0.000247569
Kdm7a	chr6	39136619	39206773	5.12712	5.82268	5.77718	3.62495	3.5375	3.4006	455.302	0.663862	2.48287e-07	4.67846e-06
Slc37a3	chr6	39334770	39377707	15.8454	16.5768	16.6027	11.2386	10.9754	10.4532	631.596	0.587648	1.38291e-11	5.12981e-10
Mkrn1	chr6	39397820	39420369	327.084	308.338	301.567	196.865	196.941	206.931	9119.16	0.641124	9.30798e-26	1.34852e-23
Adck2	chr6	39573875	39588769	1.52012	1.28621	1.68591	1.00776	1.07811	0.728175	59.1924	0.690831	0.00434946	0.0242713
Ndufb2	chr6	39592582	39599471	132.882	113.447	107.99	88.7505	92.4406	80.6657	537.215	0.438485	0.000636728	0.00501191
Braf	chr6	39603236	39725463	15.4513	20.214	19.9601	13.3283	15.0067	12.7797	1560.42	0.435807	0.000747589	0.0057118
Mrps33	chr6	39801806	39810936	29.9195	25.269	24.4375	17.607	18.2205	19.2259	291.358	0.531261	0.000159982	0.00156188
Agk	chr6	40325477	40396762	19.7397	18.0848	16.6019	12.0993	13.2284	13.2316	388.046	0.49481	1.25713e-06	2.07365e-05
Ssbp1	chr6	40471467	40481823	42.8113	41.2208	41.6248	31.543	29.1443	30.206	1034.67	0.46833	5.46279e-07	9.70973e-06
Casp2	chr6	42264984	42282508	14.3797	16.2263	14.7438	9.38893	10.8888	11.9051	456.492	0.486478	6.45124e-07	1.12072e-05
Tpk1	chr6	43345006	43666175	5.32787	5.72096	5.0001	2.73921	3.47488	3.04806	108.586	0.786309	1.73332e-06	2.76988e-05
Cul1	chr6	47454323	47526139	73.249	77.6575	74.8457	54.7721	56.457	54.8148	2189.27	0.44271	5.02928e-17	3.54287e-15
Ezh2	chr6	47530273	47595030	101.278	111.758	101.658	69.0195	69.3843	64.6222	2601.96	0.632899	3.94778e-22	4.12422e-20
Pdia4	chr6	47796140	47813512	196.026	196.019	190.549	82.1698	82.1288	82.8441	3000.24	1.23707	7.44197e-77	8.79125e-74
Zfp282	chr6	47877554	47908484	5.10585	5.23106	4.99123	3.37142	2.52294	3.38032	222.666	0.726271	2.48018e-08	5.6848e-07
Zfp212	chr6	47920567	47932637	17.3817	19.1021	16.174	10.7949	11.6449	13.0681	422.375	0.560699	3.69559e-09	9.9219e-08
Zfp777	chr6	48024187	48048114	17.2409	18.1432	16.4145	13.8678	13.6367	13.2286	541.111	0.347894	0.00020033	0.00189672
Zfp746	chr6	48062394	48086593	8.31311	9.64986	7.52208	6.08164	6.29509	6.63059	350.009	0.418702	0.000191841	0.00182421
Krba1	chr6	48395585	48419855	6.83159	7.7067	7.66564	5.76467	4.37034	5.80807	472.561	0.478084	0.000122641	0.00124811
Atp6v0e2	chr6	48537568	48541800	5.20992	4.31859	5.83668	2.32101	2.17945	2.68253	94.729	1.09222	2.22366e-06	3.49885e-05
Zfp775	chr6	48613179	48623227	2.59584	2.36346	2.79363	1.29615	1.69094	1.58745	125.686	0.750676	2.58143e-05	0.000316132
Malsu1	chr6	49073794	49084717	34.0611	30.3846	26.043	18.0265	16.8957	19.3985	223.617	0.735473	7.70806e-07	1.31672e-05
Igf2bp3	chr6	49085217	49214954	38.6971	41.2152	36.675	25.4601	26.9166	24.0364	1493.86	0.610343	6.77989e-22	6.98784e-20
Tra2a	chr6	49243920	49264052	173.063	169.575	161.947	122.914	123.593	114.104	2681.42	0.485436	1.18376e-11	4.42312e-10
Ccdc126	chr6	49319352	49341581	3.60634	3.80827	3.3613	2.27966	1.76007	2.06318	63.2297	0.827092	5.12246e-05	0.000582709
Fam221a	chr6	49367738	49389904	2.03131	2.43347	2.42912	1.0983	1.43095	1.3419	42.1664	0.819834	0.00325365	0.0191369
Stk31	chr6	49395603	49469502	9.00147	8.77202	9.70089	5.64931	7.51885	5.01636	265.661	0.596797	1.01022e-05	0.000135375
Mpp6	chr6	50110240	50198598	38.9907	40.8072	37.6317	29.9267	31.8483	26.6396	895.425	0.411806	1.9023e-07	3.66085e-06
Osbpl3	chr6	50293326	50456170	2.25773	2.166	2.27736	1.17784	1.13964	1.18235	138.503	0.937519	5.81853e-09	1.50683e-07
Cycs	chr6	50562562	50566474	63.1801	63.0926	59.919	38.4744	37.8044	35.7908	1886.46	0.733137	2.4669e-13	1.10772e-11
Cbx3	chr6	51470615	51483704	283.056	285.181	272.179	172.283	185.012	169.003	4596.91	0.675235	1.84413e-13	8.55598e-12
Snx10	chr6	51544522	51590670	23.3534	25.129	23.5039	13.896	14.473	11.4287	543.124	0.85949	7.32835e-17	5.0467e-15
Skap2	chr6	51859164	52012549	55.4563	56.489	52.7841	30.8851	32.7014	28.111	767.16	0.847358	4.28176e-23	4.94398e-21
Halr1	chr6	52102948	52113684	41.0135	44.3727	37.5584	22.1403	22.8742	20.6464	226.214	0.907552	2.00409e-13	9.24229e-12
Hoxa1	chr6	52155366	52158317	1.81749	1.32472	1.91513	0.930048	0.771104	0.978508	42.5905	0.918053	0.00076111	0.0057945
Hibadh	chr6	52546229	52640300	55.1038	49.089	49.7404	32.3113	34.1056	28.8677	721.163	0.694835	4.84349e-14	2.43874e-12
Tax1bp1	chr6	52713728	52766779	85.4531	88.4874	86.0049	61.2369	60.6083	58.9965	2414.31	0.524077	7.63053e-23	8.61633e-21
Fkbp14	chr6	54577604	54593128	4.06937	3.33989	3.1194	1.7405	2.0615	1.80165	82.9897	0.910219	1.50826e-06	2.43558e-05
Plekha8	chr6	54595110	54645822	11.272	12.5718	12.9955	6.04211	5.66796	5.75515	632.643	1.07769	1.57343e-26	2.34594e-24
Znrf2	chr6	54816915	54890224	22.0578	23.2303	21.4815	12.9593	15.2102	13.2546	496.034	0.686985	4.61062e-12	1.80166e-10
Ggct	chr6	54985094	54992867	11.319	11.0288	10.7583	7.85563	7.53693	7.62565	163.922	0.526466	0.00027755	0.0024781
Gars	chr6	55038000	55079504	280.828	280.541	269.576	217.386	216.086	216.499	6280.8	0.354439	4.69842e-11	1.61057e-09
Lsm5	chr6	56701062	56704699	101.289	99.5783	90.7188	62.6903	61.6502	64.6864	457.105	0.62497	1.56326e-06	2.51645e-05
Avl9	chr6	56714904	56761911	11.2443	12.9665	11.5266	8.51117	9.35452	8.47321	677.261	0.439723	0.000859715	0.00640594
Kbtbd2	chr6	56777524	56797813	22.4608	22.9477	20.3702	17.7865	18.1311	18.7354	750.375	0.265715	0.000187074	0.00178219
Nt5c3	chr6	56882401	56923932	10.6577	11.1109	11.3501	7.89411	7.91942	7.81791	196.007	0.486646	5.02352e-05	0.000573578
Ppm1k	chr6	57506501	57535426	1.19863	1.45726	1.08888	0.744908	0.604533	0.70226	56.2576	0.87074	0.000129769	0.00130707
Lancl2	chr6	57702454	57739449	15.4353	16.2808	14.6596	12.1119	12.4453	12.2999	580.108	0.330572	0.000277817	0.00247904
Abcg2	chr6	58596671	58692451	34.9091	35.3772	33.0396	25.6327	23.3399	23.1985	845.15	0.521947	5.38288e-14	2.68393e-12
Herc3	chr6	58833699	58920396	6.94445	7.04585	6.23412	4.35471	4.91772	5.11912	277.267	0.484604	1.64666e-05	0.000210908
Tigd2	chr6	59208869	59212033	5.36718	5.90368	4.66866	2.86948	3.83675	3.35011	135.877	0.65697	6.78527e-05	0.000740067
Smarcad1	chr6	65043205	65116049	54.9364	61.0014	56.1938	43.3965	43.8358	41.6191	2792.27	0.4179	2.34077e-06	3.66061e-05
Mad2l1	chr6	66535467	66540991	100.03	93.0433	89.9287	61.7585	59.351	61.4318	1360.82	0.633197	5.98877e-17	4.16152e-15
Gadd45a	chr6	67035095	67037407	83.7709	70.2865	68.0284	39.5709	37.3319	36.3022	611.77	0.974466	9.92138e-17	6.77167e-15
Serbp1	chr6	67266978	67289302	350.207	344.65	330.885	265.46	263.425	250.85	22180.6	0.395702	4.80589e-09	1.25945e-07
Il12rb2	chr6	67292017	67376137	3.48749	3.55254	3.3346	1.60059	2.12697	1.72241	78.7792	0.923291	1.14849e-06	1.90827e-05
Rpia	chr6	70765719	70792175	11.2375	10.4293	10.4973	7.53129	7.89496	8.1088	155.471	0.44806	0.00041199	0.00345545
Eif2ak3	chr6	70844526	70905240	14.1443	15.146	14.1292	9.80049	8.72872	9.58772	537.997	0.627627	8.22634e-10	2.44356e-08
Krcc1	chr6	71272018	71285319	17.2616	17.4372	18.7623	9.14324	11.2191	9.28701	341.974	0.848392	1.07902e-11	4.05148e-10
Rmnd5a	chr6	71388633	71440637	38.6558	40.8895	39.0816	26.9469	29.2644	28.8171	2163.76	0.479281	3.54098e-11	1.24153e-09
Chmp3	chr6	71543853	71581574	51.6707	51.3844	50.4378	33.3778	33.7859	32.3573	1135.49	0.626196	1.0004e-26	1.52111e-24
Kdm3a	chr6	71588969	71632686	75.9517	81.7257	77.0782	48.3537	50.2334	51.7076	2921.82	0.642504	1.83502e-21	1.79493e-19
Reep1	chr6	71707680	71810705	3.10693	3.93003	3.39511	2.42268	2.39124	1.58279	130.405	0.718459	8.94027e-05	0.000943613
Mrpl35	chr6	71812996	71823784	16.6673	14.364	12.8703	8.71804	9.90795	9.84859	469.246	0.623072	8.28834e-06	0.000113646
Immt	chr6	71831319	71875266	124.062	128.363	122.317	79.4203	83.0784	76.5922	2883.95	0.648786	1.19916e-43	4.60388e-41
Ptcd3	chr6	71880637	71908762	101.582	101.843	103.498	74.2153	77.8557	68.1606	2295.49	0.480212	7.55039e-19	6.10271e-17
Polr1a	chr6	71909052	71979360	61.157	73.1551	72.7038	50.9227	53.8755	55.312	3604.54	0.370253	0.000551709	0.00443127
Usp39	chr6	72318675	72345175	64.0702	63.6084	60.2463	44.229	43.8988	42.938	1357.67	0.520953	4.25027e-18	3.21534e-16
0610030E20Rik	chr6	72347316	72353160	8.97547	9.50848	9.48608	5.73497	5.41061	5.30832	349.457	0.768168	7.99297e-14	3.83588e-12
Tmem150a	chr6	72355482	72359762	13.6128	15.1931	17.4321	11.0476	9.86643	11.9464	253.448	0.489325	0.000423459	0.00354197
Rnf181	chr6	72359713	72362381	84.0679	74.5812	71.5636	55.319	50.3153	53.1337	964.87	0.53769	6.48352e-09	1.66501e-07
Ggcx	chr6	72414307	72431106	8.14298	8.68462	8.37017	4.74313	4.97547	5.00555	219.5	0.77135	2.34307e-12	9.51919e-11
Mat2a	chr6	72432798	72439558	298.898	304.087	288.946	227.878	236.925	238.034	6982.89	0.343483	5.15419e-09	1.3393e-07
Elmod3	chr6	72565921	72598413	4.16739	3.78815	4.12209	2.52228	2.23552	2.72533	77.3949	0.688426	0.00016711	0.00162425
Tgoln1	chr6	72608420	72617000	13.8565	14.4059	12.2426	7.19043	8.96861	7.88063	540.22	0.74967	1.0893e-12	4.54575e-11
Kcmf1	chr6	72841113	72899979	74.9099	74.208	70.8464	56.0903	55.3275	56.2325	2140.45	0.39196	5.3262e-15	3.07498e-13
Tmsb10	chr6	72957346	72958232	670.707	610.33	557.061	466.288	466.451	472.191	5845.58	0.38775	0.0013444	0.00935053
Suclg1	chr6	73248504	73276907	59.6437	56.3754	53.6408	38.6796	37.7861	37.9797	792.567	0.569039	1.45079e-10	4.68062e-09
Mrpl19	chr6	81957841	81965949	10.8558	9.83208	10.2658	7.13291	7.37648	7.09069	523.141	0.519925	3.51844e-08	7.92269e-07
Pole4	chr6	82646711	82652865	84.56	82.6542	73.705	48.355	49.4973	50.893	1138.35	0.694937	2.10512e-16	1.38155e-14
Hk2	chr6	82725026	82774454	128.753	130.42	132.496	65.759	65.5569	69.7168	4942.52	0.96168	1.3928e-60	8.91215e-58
Sema4f	chr6	82911884	82939769	1.08484	1.12147	0.976262	0.662897	0.667833	0.729245	56.8564	0.621707	0.00389645	0.0221703
M1ap	chr6	82946921	83030309	5.05019	3.81728	4.57745	2.86075	2.61324	2.32256	79.3288	0.800053	4.2016e-05	0.000488818
Htra2	chr6	83051266	83054571	14.2052	10.7725	13.3343	9.34256	8.48363	10.2823	228.244	0.446327	0.00412389	0.023232
Aup1	chr6	83054520	83057682	36.6386	36.5219	36.3831	23.6842	23.4967	22.122	584.688	0.662516	5.7274e-12	2.20994e-10
Dqx1	chr6	83057843	83067219	1.0933	1.21076	1.11136	0.655746	0.546556	0.692386	27.7263	0.846946	0.00413842	0.0233053
Pcgf1	chr6	83078389	83080855	21.3138	22.2907	18.2711	11.9786	12.6807	14.5639	148.856	0.651592	0.000204762	0.00192679
Mrpl53	chr6	83109107	83109932	28.4915	27.605	25.1903	19.4838	18.3152	17.8854	165.835	0.549554	0.000767943	0.00582961
Mogs	chr6	83115505	83118898	13.0152	10.1226	11.2449	7.55904	9.18272	8.54212	335.977	0.440972	0.000251596	0.00228503
Wbp1	chr6	83119043	83121461	18.2348	13.5075	14.5461	10.1896	8.93992	13.2418	226.695	0.510457	0.000837778	0.00626986
Ino80b	chr6	83121827	83125029	33.6493	29.2935	30.7687	20.7262	21.7044	26.9332	305.399	0.428945	0.00286398	0.0173295
Dctn1	chr6	83165923	83200117	39.4168	39.3393	41.3016	27.205	27.7084	29.9858	1757.39	0.498136	1.4706e-12	6.07097e-11
Mthfd2	chr6	83305703	83317604	98.8354	93.9844	94.3539	57.0789	62.7126	56.852	2088.54	0.701031	9.76361e-23	1.08467e-20
Mob1a	chr6	83326038	83340949	41.3294	45.6938	43.2529	30.1243	29.37	31.5965	604	0.515597	0.00124137	0.00872522
Bola3	chr6	83349483	83358392	32.5721	33.6668	30.7923	22.1411	19.8827	19.3018	187.716	0.669527	7.30174e-07	1.25288e-05
Dguok	chr6	83480213	83506969	18.5183	15.7471	14.3074	11.401	10.0664	10.6232	198.351	0.603754	5.29246e-05	0.00059806
Stambp	chr6	83543205	83572504	3.72249	3.46087	2.48133	2.40015	1.72674	1.81018	60.0056	0.723338	0.000628783	0.00495699
Vax2	chr6	83711263	83738304	1.36754	0.886013	1.2809	0.27992	0	0.190003	14.1711	2.97283	3.62278e-05	0.000428951
Tex261	chr6	83770413	83775812	35.8949	35.5636	34.638	22.9461	24.5539	25.3501	520.139	0.538453	1.04451e-09	3.03207e-08
Nagk	chr6	83795056	83802556	17.1091	18.1179	18.0172	11.1649	10.3492	9.99481	236.549	0.760987	1.30728e-08	3.16654e-07
Paip2b	chr6	83806058	83831741	35.4125	36.1248	33.0219	24.8161	24.132	23.6576	1245.19	0.527729	1.96863e-15	1.19495e-13
Zfp638	chr6	83914352	83986871	35.8159	43.943	42.257	27.8816	29.3732	27	2152.54	0.534083	6.07833e-07	1.06558e-05
Exoc6b	chr6	84618485	85069513	14.8928	16.9692	15.9677	11.3778	11.6894	12.6611	821.865	0.419142	0.000489851	0.00401208
Spr	chr6	85133679	85137764	68.5054	60.3701	53.1745	38.3803	37.5674	42.4215	727.837	0.620329	3.43003e-06	5.09429e-05
Rab11fip5	chr6	85334961	85374634	15.1305	15.4604	15.5883	12.1735	13.2764	12.5732	774.913	0.279463	0.00277423	0.0168728
Smyd5	chr6	85431975	85446429	74.5933	68.8352	68.5602	47.9478	48.9016	53.2512	1624.88	0.495978	4.58183e-17	3.25755e-15
Pradc1	chr6	85446784	85451302	18.2149	17.0696	17.8056	9.05462	10.5844	11.2678	204.508	0.769983	4.02013e-10	1.2153e-08
Cct7	chr6	85451504	85468477	290.853	280.688	274.89	205.133	209.029	221.407	7240.31	0.413085	4.26982e-08	9.35401e-07
Egr4	chr6	85511121	85513542	2.94412	2.29762	2.63225	1.0409	1.4708	1.22715	38.6135	1.06802	0.000249798	0.00227395
Alms1	chr6	85587530	85702751	9.1682	11.9724	12.2859	7.23653	8.46197	6.98473	966.225	0.559158	0.0100608	0.046862
Tprkb	chr6	85915718	85930284	23.8983	21.8962	20.3203	14.1691	14.269	14.0432	480.712	0.639791	2.08492e-13	9.55766e-12
Dusp11	chr6	85942268	85961667	25.2339	25.1861	26.6879	16.3433	15.8701	14.8196	1338.95	0.714586	4.62338e-16	2.97076e-14
Fam136a	chr6	86365682	86370058	79.1442	81.1744	76.1592	47.5661	51.4741	50.278	1202.99	0.66206	5.16942e-14	2.59434e-12
Snrpg	chr6	86371539	86378902	568.392	540.436	478.895	363.876	370.77	358.664	2133.17	0.538485	1.08745e-07	2.18014e-06
Pcyox1	chr6	86386005	86397150	16.4293	16.3151	15.7653	9.22306	9.25158	8.53526	561.168	0.847662	1.61517e-23	1.95309e-21
Tia1	chr6	86404218	86433405	16.6212	15.393	15.4619	10.3935	9.88882	9.04068	699.78	0.69998	1.35396e-14	7.29569e-13
C87436	chr6	86438397	86470387	5.73529	4.95722	4.83393	4.1641	3.40444	3.85204	152.97	0.450934	0.000738911	0.00565394
Pcbp1	chr6	86524496	86526165	530.066	483.28	475.665	370.163	367.02	399.674	7899.98	0.389158	2.98743e-07	5.58806e-06
1600020E01Rik	chr6	86527329	86564449	20.2799	24.7313	19.4552	14.1908	14.4069	12.0405	132.897	0.670273	5.01262e-05	0.000572759
Mxd1	chr6	86647044	86669159	4.54787	5.42985	4.85675	2.64107	2.98199	4.10478	179.229	0.595228	0.000214699	0.00200069
Snrnp27	chr6	86675168	86684491	62.5257	64.1403	64.5467	35.5049	37.1632	38.8588	522.064	0.775452	2.93957e-10	9.10142e-09
Gmcl1	chr6	86691767	86733378	23.51	26.3465	24.2005	13.5602	14.7188	13.2097	560.647	0.835398	4.40486e-26	6.44242e-24
Anxa4	chr6	86736839	86793584	15.8744	12.8626	15.2442	10.9705	9.9778	11.1113	312.862	0.457918	0.000158503	0.00155139
Aak1	chr6	86849516	87003227	5.65732	7.07314	6.70818	4.13919	3.82251	4.12154	996.184	0.685774	1.76292e-05	0.000224115
Nfu1	chr6	87009835	87028461	202.795	196.089	195.053	152.272	161.996	166.731	2142.65	0.303575	0.00178862	0.0117256
Gfpt1	chr6	87042845	87092207	16.8993	18.7525	18.0595	8.6543	8.84007	8.63654	817.879	1.03906	2.65798e-25	3.67736e-23
Aplf	chr6	87628428	87672168	5.11942	5.36007	6.5311	3.40438	2.85444	3.21608	163.151	0.84707	2.83596e-09	7.79103e-08
Isy1	chr6	87818447	87838759	49.4957	43.0729	41.5675	29.348	29.5704	29.2782	690.328	0.605581	1.55159e-07	3.02767e-06
Copg1	chr6	87887939	87913594	73.8035	77.8562	73.3225	48.6197	47.1264	46.1125	2933.45	0.666326	2.80334e-40	8.78588e-38
Hmces	chr6	87913975	87936613	97.072	88.6438	81.4431	46.2804	52.879	53.1154	974.192	0.808411	1.07385e-20	9.87491e-19
Rab7	chr6	87999105	88045270	150.023	143.605	142.254	107.588	107.959	107.874	3713.49	0.430742	2.95058e-24	3.80773e-22
Rpn1	chr6	88084472	88105304	98.8354	98.4368	94.4631	59.9874	63.0316	63.9825	3287.91	0.640611	1.55591e-28	2.54192e-26
Eefsec	chr6	88257333	88446539	13.787	14.0346	14.64	10.4783	10.4102	10.7853	411.599	0.42127	4.58446e-06	6.64811e-05
Ruvbl1	chr6	88465422	88497566	108.482	103.195	106.615	75.1455	74.5958	82.7154	1722.36	0.452035	3.83479e-10	1.17079e-08
Sec61a1	chr6	88503606	88518800	159.637	155.504	146.842	90.705	94.55	100.216	4004.51	0.693203	6.50589e-39	1.92136e-36
Abtb1	chr6	88835913	88841935	23.9174	19.7087	21.6087	13.8913	14.8345	16.5321	384.114	0.523871	9.74343e-06	0.000131139
Mcm2	chr6	88883473	88898780	246.527	248.808	239.877	174.533	180.258	188.499	7598.58	0.435583	2.08187e-25	2.90648e-23
4933427D06Rik	chr6	89096114	89110037	1.10286	1.91037	1.33905	0.61452	0.831835	1.01301	54.0937	0.789275	0.00650347	0.0333803
Chchd6	chr6	89383145	89595652	16.1159	15.8467	17.3769	10.013	10.9722	11.3739	175.897	0.603925	0.000182291	0.00174637
Txnrd3	chr6	89643987	89675529	7.87086	7.47948	9.4053	6.69349	5.60564	6.27814	204.298	0.417398	0.00180987	0.0118324
Zxdc	chr6	90369493	90403486	4.85645	5.16377	5.44655	4.51132	3.45707	3.31077	326.029	0.466196	5.18165e-05	0.000588026
Klf15	chr6	90462625	90475209	5.70529	5.67498	4.93403	1.35408	0.792008	1.77016	101.294	2.04355	1.28167e-21	1.28644e-19
Aldh1l1	chr6	90550847	90599171	4.0095	3.808	3.86928	2.61131	2.29759	2.07636	91.0853	0.753674	3.39127e-05	0.00040444
Chchd4	chr6	91464275	91473423	49.9178	44.8974	50.4602	32.8046	33.9294	35.1254	675.084	0.510961	6.44493e-07	1.12072e-05
Tmem43	chr6	91473750	91488458	28.765	26.96	26.0146	22.202	20.7187	21.8656	712.73	0.336447	0.000213478	0.00199415
Xpc	chr6	91489306	91515888	10.5231	9.95099	11.62	6.81032	6.22797	7.33181	334.744	0.653468	5.44467e-11	1.84578e-09
Lsm3	chr6	91516034	91522620	201.435	178.902	160.326	110.307	123.956	128.337	1068.5	0.574741	1.14198e-07	2.28054e-06
Slc6a6	chr6	91684066	91759063	30.0013	33.4991	35.1592	19.3579	18.687	19.2285	1854.18	0.784501	4.56045e-13	1.97839e-11
Ccdc174	chr6	91878052	91899848	22.1643	25.3372	17.0789	11.4589	13.6498	13.3782	336.711	0.741318	7.57388e-09	1.90363e-07
Fgd5	chr6	91987109	92076005	1.45678	1.53835	1.91964	1.33014	0.904879	1.01399	93.0554	0.609436	0.00409697	0.0231069
Mrps25	chr6	92169522	92184023	8.73769	8.31574	7.98571	4.85606	4.40362	4.81552	499.911	0.83222	6.11647e-14	3.00098e-12
Rbsn	chr6	92186711	92214811	14.0745	15.3474	15.111	9.03626	9.34538	10.4122	704.782	0.625053	2.74916e-11	9.8642e-10
Adamts9	chr6	92772698	92901441	2.04859	2.39811	2.61655	1.42951	1.09867	1.44901	152.53	0.828318	0.000158688	0.00155221
Magi1	chr6	93675452	94283917	6.33193	6.56936	6.96376	4.74059	5.35674	5.45284	633.019	0.350316	0.00169818	0.0112451
Slc25a26	chr6	94500313	94604652	11.2554	11.7652	11.7507	8.27331	7.43221	8.09805	199.37	0.547766	2.21929e-05	0.000276056
Kbtbd8	chr6	95117879	95129793	9.79072	11.8511	10.9955	5.68914	6.22004	6.33708	386.791	0.83428	9.50244e-14	4.51792e-12
Suclg2	chr6	95473008	95718846	27.7842	29.0745	27.7647	20.0902	17.7268	17.9155	983.484	0.60642	3.03098e-16	1.95574e-14
Eogt	chr6	97110943	97148883	4.23392	4.88565	4.48974	2.79989	2.77774	2.41218	133.133	0.773581	8.66185e-07	1.46337e-05
Tmf1	chr6	97151949	97179124	14.3395	14.2981	14.5179	9.14471	8.17202	8.4644	740.836	0.746056	3.67819e-21	3.48679e-19
Uba3	chr6	97183631	97205647	73.8375	74.8637	70.6455	38.4676	40.5829	38.9115	1669.96	0.894312	1.06752e-54	5.65309e-52
Arl6ip5	chr6	97210791	97233315	37.1787	33.3148	37.875	25.3464	22.9992	27.7023	480.184	0.509415	7.78928e-07	1.32764e-05
Frmd4b	chr6	97286866	97617657	2.04368	2.55246	2.46004	1.18959	0.993515	1.24226	94.1533	1.03916	2.49759e-08	5.69918e-07
Mitf	chr6	97991782	98021358	3.69061	4.32509	4.43961	1.15536	1.21054	1.23667	174.3	1.78378	7.59602e-30	1.35642e-27
Rybp	chr6	100228564	100287358	86.0189	88.895	87.2804	54.2109	57.2546	54.8923	3261.33	0.655908	4.08772e-32	9.09785e-30
Shq1	chr6	100571810	100671157	13.0253	11.1948	11.3814	8.78463	7.38224	7.54332	352.81	0.595621	2.35005e-09	6.52618e-08
Ppp4r2	chr6	100833637	100868717	68.6943	72.4852	69.5474	50.5246	47.9042	48.9867	2235.37	0.516101	3.0422e-22	3.22201e-20
Trnt1	chr6	106769137	106782474	14.8155	15.4859	15.793	11.4754	11.1661	10.1724	522.916	0.493798	7.58688e-08	1.56813e-06
Crbn	chr6	106778244	106800087	12.9564	13.6343	12.9458	10.9569	10.1535	9.59523	521.677	0.368455	0.000123896	0.00125838
Setmar	chr6	108065044	108077127	5.26221	3.70323	4.85801	2.72993	3.38738	2.55892	67.8125	0.677642	0.000467695	0.00385942
0610040F04Rik	chr6	108610217	108623167	1.3086	1.52174	1.6133	0.576917	0.645356	0.424232	24.361	1.44505	2.91317e-05	0.000353657
Bhlhe40	chr6	108660628	108666925	13.8767	13.1307	13.8955	9.8675	7.12039	7.19955	439.292	0.770891	8.599e-12	3.26061e-10
Arl8b	chr6	108783058	108823723	38.5839	43.0937	38.357	29.0368	32.2668	28.2974	1159.34	0.421484	5.18031e-07	9.26124e-06
Edem1	chr6	108828640	108859356	29.3598	28.595	29.9112	14.0225	14.2049	15.8102	1233.03	0.993078	6.25209e-55	3.42905e-52
Rad18	chr6	112619850	112696670	24.2279	27.4361	26.1503	18.2303	20.6508	16.8846	632.131	0.48094	5.19763e-06	7.43203e-05
Srgap3	chr6	112717971	112947266	3.99392	5.13279	4.43349	2.27867	2.12643	2.09157	295.258	1.06286	5.55621e-12	2.14929e-10
Thumpd3	chr6	113046326	113068273	40.1665	36.7508	37.1231	24.7287	24.2866	21.2942	703.59	0.702839	1.88935e-16	1.24527e-14
Setd5	chr6	113077638	113153424	63.8381	75.3911	73.9497	43.2449	42.5855	40.8802	3795.55	0.750615	1.72563e-12	7.08571e-11
Mtmr14	chr6	113237842	113281392	34.8661	33.816	34.9523	21.1521	23.0164	22.12	845.268	0.643134	1.05594e-16	7.1123e-15
Brpf1	chr6	113307136	113324862	35.4369	37.3922	37.2915	26.9718	27.3031	31.1823	1644.15	0.363799	5.50297e-06	7.81046e-05
Ogg1	chr6	113326975	113334186	13.1655	11.6821	11.6003	6.56133	5.7697	7.5409	178.168	0.87066	9.8123e-10	2.87572e-08
Tada3	chr6	113366656	113377520	41.1653	37.5844	37.1232	14.8388	15.9822	16.183	554.953	1.29841	2.23334e-50	1.0718e-47
Arpc4	chr6	113378112	113390447	48.226	45.2583	43.581	30.3955	33.0412	32.3575	994.391	0.515801	9.01311e-09	2.24699e-07
Rpusd3	chr6	113415318	113419340	8.16228	7.53268	7.12165	4.53298	5.29741	4.55379	106.445	0.665651	0.000259619	0.00233977
Jagn1	chr6	113442516	113448229	33.647	27.6726	29.8043	17.9875	21.8457	19.3369	363.85	0.621197	9.97793e-09	2.47947e-07
Il17rc	chr6	113471454	113483163	2.40645	2.45944	1.96298	1.26265	1.38048	0.857059	52.9169	0.983276	7.21607e-05	0.000778757
Creld1	chr6	113483568	113493338	14.4087	12.1742	10.5255	5.2037	4.60023	6.06609	193.479	1.22117	3.67313e-18	2.82042e-16
Emc3	chr6	113514886	113531638	27.1474	30.3149	30.6065	22.2103	19.7647	21.8959	579.625	0.463565	2.3962e-06	3.73967e-05
Fancd2	chr6	113531681	113596285	22.6268	27.4066	25.423	16.4869	16.6483	17.301	1128.84	0.580152	1.72428e-07	3.33078e-06
Fancd2os	chr6	113596761	113600715	5.49879	5.36305	4.84581	2.71097	2.40822	2.87523	56.863	0.972844	2.42337e-05	0.000298681
Brk1	chr6	113604771	113616951	181.56	164.117	166.589	101.283	90.8434	99.0583	1560.86	0.815683	4.41933e-17	3.15664e-15
Vhl	chr6	113624020	113631633	12.7941	13.2722	12.5666	6.74268	7.35399	6.75075	331.355	0.889096	6.48427e-15	3.70182e-13
Irak2	chr6	113638466	113695027	4.49567	4.24293	5.29688	2.33908	2.58578	2.63805	133.905	0.885202	3.9991e-09	1.06069e-07
Tatdn2	chr6	113697498	113711068	41.634	46.0694	44.9651	30.8705	31.9291	34.6187	1032.49	0.441838	3.32904e-10	1.02248e-08
Sec13	chr6	113728051	113740681	105.29	103.843	102.107	78.1718	77.367	78.5715	1341.24	0.410888	9.77668e-10	2.87076e-08
Atg7	chr6	114643096	114860614	7.86416	7.9232	8.85465	5.79086	6.2169	7.51287	339.107	0.326534	0.00281137	0.0170447
Tamm41	chr6	115004380	115037874	44.1411	46.2216	40.635	32.7578	30.1513	36.9025	467.15	0.389566	0.000315865	0.00276553
Tsen2	chr6	115544703	115578336	16.3394	14.215	16.8163	10.7005	12.0851	12.7658	297.516	0.407496	0.000202152	0.00190925
Mkrn2	chr6	115601937	115618670	18.3529	15.7284	16.1773	11.0938	10.5849	10.0752	335.2	0.668453	5.82653e-11	1.96655e-09
Raf1	chr6	115618572	115676635	74.1398	75.2413	76.4662	46.6041	44.7106	48.6733	1960.59	0.688808	3.97239e-44	1.60537e-41
Tmem40	chr6	115729136	115762466	6.92351	6.90159	6.24549	3.06259	2.31314	3.88649	88.6525	1.10564	2.3676e-08	5.43487e-07
Cand2	chr6	115774556	115805555	11.3233	10.785	11.1346	7.42647	7.36343	7.86212	529.342	0.552218	1.45867e-08	3.48379e-07
Rpl32	chr6	115805513	115808743	2053.08	1846.41	1754.31	1469.13	1444.66	1518.13	9568.85	0.351292	0.000607989	0.00482526
Mbd4	chr6	115840696	115853341	8.11006	9.47464	8.7154	5.00762	4.99334	4.98965	266.468	0.809803	2.23196e-11	8.084e-10
Ift122	chr6	115853527	115926699	7.5615	7.63312	7.42146	4.75237	5.18211	4.68509	229.654	0.629396	1.89194e-08	4.4223e-07
Tmcc1	chr6	116018617	116193374	4.80164	5.2531	5.12427	3.29913	2.92274	2.81287	240.583	0.755138	1.53923e-10	4.95556e-09
Fam21	chr6	116208032	116262671	71.848	79.9997	75.3879	52.2357	53.7196	53.3027	2894.4	0.512436	1.01057e-10	3.30199e-09
Zfp422	chr6	116624015	116628928	7.40802	6.99519	7.05605	4.62596	5.35403	4.98958	219.142	0.515918	1.83109e-06	2.914e-05
Zfp637	chr6	117841241	117845956	6.50243	4.97022	5.82815	5.23417	2.81044	2.20276	58.1474	0.798324	0.00234262	0.0147199
Zfp239	chr6	117863076	117872766	3.7678	5.14576	3.24391	3.06737	2.13141	2.38743	120.059	0.692422	6.9602e-05	0.00075539
Hnrnpf	chr6	117906781	117925622	542.616	546.775	543.147	401.779	422.71	413.623	15190.3	0.398784	1.72746e-19	1.46567e-17
Csgalnact2	chr6	118107451	118139140	6.60162	5.69453	6.2313	3.99098	3.72207	4.69273	203.473	0.573608	5.60579e-06	7.94904e-05
Bms1	chr6	118383380	118419417	65.6509	72.843	68.8755	51.755	51.0146	51.4659	2898.43	0.426815	2.70398e-13	1.20362e-11
Zfp248	chr6	118427318	118455506	2.12743	2.23802	1.96526	1.22558	0.918111	1.17318	69.5329	0.93705	3.03091e-06	4.57676e-05
Ankrd26	chr6	118502563	118562256	7.10879	9.46448	8.96797	4.6995	3.99749	4.32624	419.903	0.972875	2.44503e-10	7.67858e-09
Adipor2	chr6	119353149	119417483	33.2482	36.1808	32.5682	22.8178	23.1521	22.3259	1370.06	0.57871	1.12338e-18	8.98529e-17
Fbxl14	chr6	119479667	119483886	21.9053	22.5059	21.3375	16.6067	15.8475	18.3058	873.788	0.370856	1.56495e-06	2.51654e-05
Erc1	chr6	119570795	119848150	13.0374	14.902	13.9884	9.17667	8.64736	8.63014	1170.89	0.664695	4.1133e-06	6.016e-05
Rad52	chr6	119902697	119922823	8.03753	8.74478	7.45226	6.3398	5.37344	5.52719	148.226	0.498403	0.000300173	0.00263867
Wnk1	chr6	119923968	120038655	61.613	77.9245	79.18	46.8225	48.188	47.0867	7359.99	0.622148	0.000394165	0.00332776
B4galnt3	chr6	120203809	120294559	27.063	27.4558	30.9659	14.1429	13.6526	15.2965	606.501	0.987024	2.00489e-14	1.05804e-12
Ccdc77	chr6	120324321	120364369	9.84868	10.5151	9.80553	6.7813	6.09749	5.98656	293.583	0.682324	1.32741e-08	3.20518e-07
Kdm5a	chr6	120364098	120444574	19.6398	24.5169	21.7174	14.7362	15.2551	15.164	2041.78	0.544335	5.48409e-07	9.73631e-06
Cecr5	chr6	120509493	120531299	22.851	19.3718	18.8083	7.95922	8.76058	10.1093	299.904	1.1775	2.99826e-22	3.19752e-20
Atp6v1e1	chr6	120795243	120822685	85.029	79.6203	71.1989	60.5812	60.5119	60.7088	960.979	0.375986	2.1843e-05	0.000272497
Bcl2l13	chr6	120836229	120892842	14.5579	15.1533	14.6932	11.5993	10.5479	10.892	950.444	0.428229	2.64451e-08	6.01656e-07
Bid	chr6	120893118	120916820	26.4958	24.8898	26.4941	16.5483	14.3159	17.2618	468	0.694134	2.70363e-13	1.20362e-11
Mical3	chr6	120931545	121131022	6.92331	8.18214	7.90368	5.11164	4.53387	4.97477	732.718	0.654394	6.56997e-06	9.18899e-05
Pex26	chr6	121183666	121198837	3.40291	3.32464	3.04603	1.6339	1.86356	1.90123	122.83	0.848886	9.00686e-08	1.84179e-06
A2m	chr6	121636172	121679238	4.84756	4.50219	5.40988	1.25613	0.447313	0.986381	177.918	2.47754	3.24411e-33	7.78435e-31
M6pr	chr6	122309009	122317677	149.856	144.423	138.602	98.0643	100.86	101.357	2944.67	0.527295	4.25795e-19	3.53456e-17
Phc1	chr6	122317730	122339657	202.663	205.847	199.731	155.344	163.827	169.75	7871.59	0.314531	8.76138e-08	1.79638e-06
Rimklb	chr6	122453608	122486305	27.2244	28.2609	27.2158	18.1864	18.9285	18.4099	1014.24	0.573882	1.29439e-18	1.02995e-16
Gdf3	chr6	122605402	122610071	73.0985	65.6992	66.6486	55.4233	57.0732	56.3561	1362.39	0.283137	0.000532376	0.00430207
Dppa3	chr6	122626423	122630271	4.51532	4.34043	3.43243	0.984509	1.33267	0.572797	36.6587	2.11551	4.88895e-08	1.05746e-06
Nanog	chr6	122707488	122714633	216.744	208.591	201.234	132.956	135.9	138.488	3662.15	0.621052	1.59708e-13	7.47756e-12
Slc2a3	chr6	122727808	122742745	587.958	605.922	575.207	310.676	315.301	326.804	18158.9	0.892461	2.73128e-115	6.99071e-112
Necap1	chr6	122874556	122888941	48.7536	48.9618	46.0891	32.0189	32.9132	32.1437	1017.74	0.566723	1.63126e-20	1.45647e-18
Pex5	chr6	124396815	124415067	27.2295	24.2435	23.8201	14.6876	15.3897	17.0602	728.478	0.672254	8.1079e-15	4.54427e-13
Lpcat3	chr6	124663103	124704716	39.0238	41.3345	37.1727	22.3013	22.729	26.1865	836	0.717247	3.32661e-22	3.4991e-20
Emg1	chr6	124704369	124712178	129.546	109.245	113.77	75.3035	80.2377	87.5818	1200.59	0.534996	2.68069e-06	4.12086e-05
Phb2	chr6	124712288	124716945	402.238	385.706	387.353	260.717	255.497	276.363	5382.31	0.56818	2.83033e-13	1.25623e-11
Ptpn6	chr6	124720706	124733154	7.53377	7.04325	7.25763	5.58664	5.15901	5.14181	192.791	0.464739	0.000157656	0.00154408
Grcc10	chr6	124739183	124741079	90.7734	81.5647	73.5048	57.2191	53.8331	55.0909	445.047	0.567037	1.43446e-05	0.000186529
Atn1	chr6	124742543	124756487	22.0644	22.6973	22.5741	14.1322	13.7836	14.7265	948.285	0.658227	1.29079e-12	5.35748e-11
Spsb2	chr6	124808660	124810616	6.55462	5.37468	4.73242	2.68331	2.91334	3.13048	60.6243	0.92814	3.15613e-05	0.000380445
Tpi1	chr6	124810591	124814296	246.399	231.092	235.165	192.152	173.743	184.327	3884.01	0.373542	6.96588e-05	0.000755474
Usp5	chr6	124815018	124829447	88.46	86.4802	80.8073	61.2908	56.6055	61.3469	2399.02	0.51326	4.46134e-20	3.89277e-18
Cdca3	chr6	124830175	124833701	58.9255	56.348	47.5267	35.5656	37.363	44.1888	845.321	0.472219	3.56433e-05	0.00042301
Ptms	chr6	124913674	124917946	210.92	206.431	197.893	133.375	140.63	142.322	2628.28	0.563061	3.44249e-07	6.36176e-06
Mlf2	chr6	124931387	124936149	192.935	176.12	176.108	132.11	127.44	150.012	3039.34	0.412103	4.06411e-05	0.000475229
Pianp	chr6	124998436	125003097	8.75374	8.2514	7.91512	3.44305	3.88385	3.90623	172.072	1.14358	1.22422e-14	6.62008e-13
Zfp384	chr6	125009237	125037870	29.2204	29.1075	29.56	20.0757	20.1988	22.4405	957.733	0.483869	4.80057e-11	1.63103e-09
Ing4	chr6	125039847	125049264	21.0542	21.732	20.4567	13.0913	13.7641	12.6047	315.726	0.681308	7.97131e-09	1.99699e-07
Nop2	chr6	125131882	125144753	146.997	148.34	141.363	92.2393	92.575	101.641	3181.47	0.606764	1.02554e-31	2.0999e-29
Iffo1	chr6	125145223	125161782	7.26584	7.21952	7.0736	4.69425	3.52732	4.70244	215.531	0.740064	6.67579e-08	1.40246e-06
Gapdh	chr6	125161851	125166467	451.601	410.644	420.057	302.229	310.786	330.27	6229.29	0.442822	2.87724e-05	0.000350402
Ncapd2	chr6	125168006	125191586	92.7989	96.5235	94.3309	57.2431	56.108	59.0615	3634.48	0.717862	2.31605e-32	5.3086e-30
Mrpl51	chr6	125192199	125194392	59.0943	54.0819	54.7299	41.0828	38.436	40.6693	849.913	0.483246	7.61379e-07	1.30351e-05
Tuba3a	chr6	125278273	125286042	43.7387	41.4466	41.167	13.952	17.3981	16.0426	556.208	1.41034	1.00277e-29	1.77007e-27
Cd9	chr6	125460265	125494755	205.181	193.761	194.548	107.422	108.448	106.393	1863.54	0.88132	5.01594e-36	1.37553e-33
Vwf	chr6	125552947	125686679	0.981635	1.17481	1.27133	0.833485	0.73012	0.742548	87.6816	0.575095	0.00329819	0.0193519
Ndufa9	chr6	126821862	126849144	97.5433	94.6876	86.2814	68.3146	70.2284	65.273	1212.23	0.451172	2.65991e-06	4.09302e-05
Rad51ap1	chr6	126923418	126939555	26.8668	29.6679	26.6811	19.1222	18.4162	18.9802	508.493	0.557892	1.27302e-08	3.08844e-07
D6Wsu163e	chr6	126939965	126975704	8.50299	10.4543	8.78199	6.57999	6.12929	5.05953	213.143	0.651831	1.37805e-06	2.25135e-05
Tigar	chr6	127085115	127109552	34.8608	35.3884	35.7163	18.5184	17.4823	18.5127	929.069	0.959119	3.09718e-49	1.44132e-46
Parp11	chr6	127453722	127494239	2.86765	2.71353	3.0865	1.51378	2.21986	2.34861	103.481	0.490025	0.00376335	0.0215648
Prmt8	chr6	127689008	127769159	1.59723	1.66003	1.41812	0.762848	1.09178	0.970882	48.0211	0.71172	0.0097181	0.0456254
Tspan9	chr6	127961399	128143578	14.4039	13.1808	14.6906	9.68971	9.68534	9.41864	513.042	0.555396	1.24824e-08	3.03791e-07
9330102E08Rik	chr6	128169699	128183803	1.25231	1.30155	1.23162	0.628018	0.755651	0.608978	47.2132	0.925515	0.000272558	0.00243495
Tead4	chr6	128227142	128300813	15.9231	18.2016	18.2842	6.24605	5.58173	5.73753	322.796	1.57907	2.79287e-23	3.24925e-21
Tulp3	chr6	128321160	128355851	23.5123	24.5268	24.3929	13.6051	12.3853	12.0123	710.566	0.935856	1.72867e-35	4.49951e-33
Rhno1	chr6	128356999	128362897	21.1711	19.7706	19.0548	12.8157	13.5546	14.0062	397.375	0.568637	3.28774e-08	7.42497e-07
Foxm1	chr6	128362993	128375886	23.8399	24.235	25.5888	17.6063	18.6057	18.9995	1050.02	0.414104	4.363e-07	7.89193e-06
Itfg2	chr6	128409443	128424910	27.3468	26.452	25.4179	21.6683	20.3894	21.7392	691.298	0.313066	6.49217e-05	0.000713542
Fkbp4	chr6	128430106	128438631	374.496	351.884	344.731	277.981	279.866	295.176	7693.61	0.328326	2.51555e-05	0.00030831
Gabarapl1	chr6	129533191	129542331	37.8148	31.5783	30.2864	24.5278	26.3871	24.8853	550.938	0.395974	2.49295e-05	0.000306274
Magohb	chr6	131284388	131293244	31.5516	31.4948	31.9581	17.1219	15.2987	18.0446	214.89	0.911487	2.19759e-09	6.12494e-08
Ybx3	chr6	131364857	131388450	250.197	231.506	234.716	197.038	192.518	196.025	4840.56	0.291152	1.73747e-05	0.000221247
Smim10l1	chr6	133105238	133110899	10.1761	10.4737	10.5431	8.86593	9.02461	6.53137	279.412	0.362987	0.00150344	0.0102115
Lrp6	chr6	134446477	134566913	20.1978	25.9719	24.6381	13.3767	13.6857	14.0908	1734.83	0.782439	2.31589e-08	5.33211e-07
Loh12cr1	chr6	134640939	134711184	3.64785	3.43096	3.805	2.37578	1.96976	1.57231	67.3087	0.901561	6.2416e-05	0.000690081
Dusp16	chr6	134715467	134792628	17.0578	18.0402	18.022	8.59701	9.32957	8.98233	651.424	0.978783	1.32855e-34	3.34469e-32
Crebl2	chr6	134830198	134857883	5.69911	6.13859	6.12392	2.26828	2.57915	2.46345	109.189	1.28976	2.40471e-17	1.73376e-15
Gpr19	chr6	134869091	134897925	9.87745	9.79018	8.70452	5.15885	4.32587	4.49335	233.532	1.02858	9.12242e-13	3.82768e-11
Cdkn1b	chr6	134920400	134925525	28.4451	29.1094	27.5082	15.4512	14.4669	15.878	596.462	0.892465	1.35304e-28	2.23426e-26
Ddx47	chr6	135011611	135023776	75.9699	71.6329	71.4765	48.3275	45.2672	46.173	1116.72	0.649695	9.34666e-14	4.45766e-12
Gprc5a	chr6	135065661	135084708	17.5243	16.9679	16.6501	5.8329	7.72015	7.31517	238.381	1.28227	1.8811e-26	2.77769e-24
Hebp1	chr6	135137518	135168215	48.8121	39.7271	42.7544	24.7226	24.6587	24.4357	434.387	0.832363	4.64099e-12	1.80892e-10
8430419L09Rik	chr6	135197986	135236240	5.03626	4.45564	4.607	2.54202	2.39573	2.24496	191.321	0.982499	8.27313e-15	4.60328e-13
Wbp11	chr6	136813653	136828216	117.226	113.379	109.403	75.8245	79.0291	80.2143	2898.21	0.531523	1.85416e-24	2.41308e-22
Rerg	chr6	137054824	137169718	1.215	1.14142	1.10009	0.348175	0.628402	0.709	26.4471	0.996886	0.00384906	0.0219658
Strap	chr6	137735081	137751930	138.723	133.871	130.252	93.9869	98.1273	91.9729	3457.12	0.504108	1.98858e-13	9.19838e-12
Dera	chr6	137754576	137837872	44.9514	41.0425	36.6976	23.4456	23.6795	24.843	617.869	0.768954	4.42203e-12	1.73237e-10
Plekha5	chr6	140424098	140594906	12.9522	15.0932	14.3074	9.77216	10.3002	9.63019	701.965	0.511236	2.05416e-06	3.24211e-05
Aebp2	chr6	140626884	140655481	47.0228	50.2789	45.9522	29.0403	30.0138	28.7493	2893.81	0.706072	1.18928e-46	5.3717e-44
Pyroxd1	chr6	142345696	142362624	3.65142	4.35123	3.25723	2.34899	2.19204	2.28295	70.4723	0.722763	0.000514037	0.00417626
Recql	chr6	142356946	142387087	10.5385	11.3289	10.2841	6.53426	6.55093	6.72771	455.774	0.696629	3.28537e-15	1.96317e-13
Golt1b	chr6	142387242	142403858	46.0054	44.8677	43.4628	27.4862	28.1692	28.5162	1109.5	0.67359	3.44177e-21	3.28294e-19
Ldhb	chr6	142490248	142507957	304.366	278.838	279.306	92.4611	91.122	90.1882	1903.23	1.65602	7.82583e-79	1.00151e-75
Cmas	chr6	142756685	142775714	53.1492	50.2777	50.0027	33.4028	35.8212	35.4517	925.895	0.550385	2.84235e-10	8.81817e-09
St8sia1	chr6	142821540	142964452	3.29389	3.80547	3.54088	1.2918	0.989733	1.11125	177.452	1.65679	1.84507e-30	3.41382e-28
C2cd5	chr6	143010919	143100152	38.3056	41.6761	41.2364	20.8272	19.2234	19.778	1385.05	1.01961	1.13339e-35	3.05358e-33
Etnk1	chr6	143167229	143208547	59.3782	65.597	63.2219	32.0966	34.3663	31.739	3558.12	0.938246	1.85457e-31	3.74746e-29
Bcat1	chr6	144993834	145048812	55.9541	56.8453	56.0866	42.4859	41.3516	43.0938	4080.18	0.411865	1.22427e-14	6.62008e-13
Lrmp	chr6	145121738	145174928	2.58907	2.34097	2.86503	1.08003	1.03821	1.37058	60.1548	1.14759	3.05816e-06	4.61338e-05
Lyrm5	chr6	145211133	145216542	17.2165	17.8374	16.759	9.64041	8.89963	8.80512	225.997	0.926935	2.98532e-16	1.93441e-14
Kras	chr6	145216698	145250231	30.8453	31.5806	29.9674	23.7977	22.6428	21.9559	1473.74	0.436586	6.21013e-15	3.55855e-13
Asun	chr6	146549631	146577835	43.52	43.8672	38.1198	23.9195	26.1334	25.6815	1013.64	0.727084	4.47496e-19	3.67497e-17
Fgfr1op2	chr6	146577910	146599198	33.2193	37.632	29.5988	20.4627	19.6913	19.0258	777.123	0.764856	4.29324e-19	3.54469e-17
Tm7sf3	chr6	146602275	146634592	39.5894	42.028	40.7447	33.2427	35.2731	30.8876	1603.68	0.300785	3.50579e-06	5.19676e-05
Med21	chr6	146642578	146650600	39.2206	38.1658	35.0966	20.797	26.9036	22.7266	281.66	0.672026	8.95505e-07	1.51124e-05
Stk38l	chr6	146724929	146778814	14.3475	15.6955	14.7091	8.64659	8.69672	9.31954	533.312	0.743376	8.23626e-21	7.75977e-19
Arntl2	chr6	146805529	146833529	1.95914	1.97833	2.30811	1.40355	1.38534	0.714522	65.4058	0.865777	0.000334951	0.00289757
Ppfibp1	chr6	146888493	147032023	19.5506	21.4943	21.4179	14.49	13.4728	13.6159	1044.91	0.587802	3.98963e-07	7.25932e-06
Mrps35	chr6	147042769	147070902	37.3251	38.3093	31.4949	24.368	25.6269	22.0295	386.709	0.575179	5.07724e-06	7.27343e-05
Ccdc91	chr6	147475870	147632612	7.249	7.4785	7.31477	4.53825	5.24594	5.81159	181.15	0.488245	0.000578301	0.00461588
Ergic2	chr6	148179317	148212374	24.2808	26.3827	25.1085	16.3357	14.8581	15.8378	866.154	0.68864	2.33911e-13	1.05652e-11
Rps4l	chr6	148354655	148355596	448.828	391.24	374.37	266.283	274.364	302.822	3694.19	0.525516	5.43978e-07	9.68003e-06
Ipo8	chr6	148770683	148831467	26.5649	27.0107	26.9823	16.5948	16.6125	17.8798	1247.69	0.655612	2.21827e-16	1.44962e-14
Caprin2	chr6	148842491	148896237	12.814	14.0854	13.5279	6.69059	9.14085	7.64648	479.432	0.777276	1.45753e-14	7.82634e-13
Dennd5b	chr6	148988068	149101680	3.75626	4.0274	3.88158	3.20582	3.15037	2.84315	371.912	0.345081	0.00455538	0.0252097
Mettl20	chr6	149141512	149151170	6.50905	6.08714	4.72454	2.79108	4.13902	3.5118	82.9343	0.71969	0.000158944	0.00155373
2810474O19Rik	chr6	149309413	149335663	61.2815	73.3307	67.7361	43.3508	46.936	42.5825	3021.89	0.606678	2.47743e-09	6.85511e-08
Bicd1	chr6	149408983	149563326	1.32106	1.66739	1.45267	1.15476	1.08102	1.0424	134.219	0.43987	0.00880952	0.0422775
Prkcg	chr7	3303531	3331097	6.36682	6.16661	6.225	4.09959	4.95774	5.36486	187.335	0.368091	0.00527923	0.0283222
Tnnt1	chr7	4504569	4515975	9.12078	10.6947	10.3927	3.12749	4.76266	4.85227	87.8852	1.21992	1.15812e-09	3.33683e-08
Brsk1	chr7	4690927	4705426	6.43059	6.51904	6.42078	5.45606	4.50793	5.44481	226.331	0.331302	0.00650813	0.033393
Suv420h2	chr7	4740126	4747514	35.1713	32.2604	28.8546	25.6861	24.103	24.2485	794.209	0.380709	0.000713987	0.0055115
Isoc2a	chr7	4877052	4895716	39.5192	40.2007	36.4043	23.9196	23.066	24.9289	409.457	0.69013	9.78955e-11	3.21235e-09
Zfp324	chr7	12965863	12973822	0.99221	0.997616	1.32973	0.697417	0.635416	0.582635	41.1158	0.803015	0.00112259	0.00798498
Zbtb45	chr7	13005665	13009800	11.5188	10.1673	10.2502	9.08548	5.68832	8.72141	232.183	0.447078	0.00431593	0.0241195
Nova2	chr7	18925887	18965319	2.28261	2.60978	2.66201	1.29174	1.38891	1.30587	165.894	0.919609	4.09909e-11	1.4146e-09
Mypop	chr7	18991244	19001766	1.91967	2.09282	2.05739	1.32238	0.918875	1.07712	44.524	0.885389	0.000725061	0.00557295
Sympk	chr7	19024376	19054622	50.8925	50.2796	47.0112	39.5308	40.054	42.2197	2037.35	0.281864	1.03328e-05	0.000138103
Eml2	chr7	19181169	19206482	27.2625	26.9727	26.6033	18.1627	18.1137	18.8473	533.289	0.551224	3.17077e-11	1.11939e-09
Vasp	chr7	19256929	19271854	138.08	120.844	121.419	98.8453	95.4844	107.822	2753.83	0.331735	5.72332e-05	0.000641086
Mark4	chr7	19426074	19458494	13.4357	13.9841	15.8859	11.9172	10.4958	12.2374	320.279	0.320951	0.00916909	0.0436213
Relb	chr7	19606222	19629438	15.4384	14.773	16.6709	11.4524	11.6445	11.4297	280.965	0.441429	0.000175412	0.00169103
Apoc1	chr7	19689479	19692659	28.1174	25.6352	25.8157	15.1596	18.2015	18.8885	124.974	0.598667	0.000340537	0.00293305
Pvr	chr7	19903577	19921143	15.3193	15.0994	15.3122	10.4371	11.7329	8.57165	354.602	0.578754	5.92465e-09	1.53173e-07
Plaur	chr7	24462499	24475873	110.893	98.2113	94.781	80.9284	83.9455	86.8738	1328.35	0.271217	0.00796715	0.0391149
Cadm4	chr7	24482022	24504533	10.4699	9.67409	8.10235	4.16411	3.87823	5.29064	175.271	1.07496	4.73951e-11	1.61744e-09
Dedd2	chr7	25202839	25219859	22.2697	21.2156	21.0714	16.8668	15.6541	17.0024	322.757	0.383227	6.40574e-05	0.000705182
Numbl	chr7	27258760	27282150	27.9693	28.1141	27.1604	19.9533	19.6445	20.4586	646.509	0.47047	5.40189e-08	1.16024e-06
Sptbn4	chr7	27356382	27396198	5.99223	6.17273	6.24863	4.5335	4.46967	4.76198	584.202	0.418105	8.11037e-06	0.000111505
2310022A10Rik	chr7	27560475	27582098	29.0287	25.5468	26.7516	21.8331	20.9484	23.8668	736.226	0.286072	0.000900986	0.00667782
C030039L03Rik	chr7	27674660	27706482	4.39016	3.82447	4.03793	2.62298	3.04921	2.62118	148.707	0.563576	5.9007e-05	0.000658076
Zfp60	chr7	27731408	27751689	3.52289	3.23131	3.48198	1.98504	1.99287	2.38682	124.219	0.677497	1.25462e-05	0.000165242
Zfp59	chr7	27838583	27856774	10.7877	12.2791	12.9671	8.36485	8.90246	8.51681	352.609	0.480744	2.88366e-06	4.3846e-05
Fbxo27	chr7	28693143	28699337	3.48431	3.07264	3.25752	1.77507	2.05865	2.59802	76.1171	0.593971	0.00955167	0.0450092
Mrps12	chr7	28739640	28741781	34.2776	33.9395	36.3024	21.0247	22.4452	25.5738	261.616	0.591039	1.84799e-05	0.000234348
Rinl	chr7	28788968	28798966	8.01823	9.28117	6.89965	4.92372	4.17235	5.13544	231.531	0.764433	1.40359e-07	2.77055e-06
Dpf1	chr7	29304004	29317586	7.36675	7.83293	8.51224	4.09078	3.19028	4.31936	192.932	1.02892	3.42325e-13	1.50633e-11
Zfp260	chr7	30095075	30107614	10.4797	11.3675	10.1059	9.31893	8.4585	8.82625	379.744	0.26625	0.00489727	0.0266504
Sdhaf1	chr7	30321408	30322375	13.8667	12.5212	12.5215	9.99374	9.95801	10.0138	141.695	0.378507	0.0092978	0.0440699
Ccne1	chr7	38097983	38107490	94.0869	91.9687	89.5358	73.463	74.4024	70.6654	1946.17	0.335436	7.21178e-07	1.243e-05
Zfp715	chr7	43296522	43313261	8.29769	7.58286	7.72712	5.21693	5.65874	6.57905	295.336	0.428795	0.00026119	0.00234841
Dkkl1	chr7	45207524	45211883	4.09029	3.12533	3.10933	1.91108	1.50903	1.2972	28.9144	1.1589	0.000566885	0.00454129
Ppfia3	chr7	45339125	45367019	1.79861	1.6651	1.47859	0.732934	1.00813	1.15548	84.4413	0.748216	0.000171442	0.00166005
Gys1	chr7	45434838	45456617	21.6822	22.3823	23.7171	18.3463	18.4846	17.3748	851.57	0.32368	3.82283e-06	5.6233e-05
Ppp1r15a	chr7	45522916	45526268	42.6423	39.9583	41.7083	31.1657	34.772	34.4766	939.489	0.305366	2.9027e-05	0.000352743
Bcat2	chr7	45570152	45589710	29.8006	26.3944	29.6984	22.2368	21.227	24.9439	734.977	0.327112	0.00523166	0.0281213
Sphk2	chr7	45709462	45718002	11.7654	10.3218	11.6342	8.34595	7.50663	9.77313	486.468	0.392969	0.000213777	0.00199573
Kdelr1	chr7	45872839	45883726	27.5369	26.1473	26.869	20.6707	20.9684	20.5342	411.231	0.37425	0.000213954	0.00199617
Tmem143	chr7	45897068	45917413	8.66243	6.84148	6.79602	3.76594	5.02591	4.96846	165.806	0.686929	1.1179e-05	0.000148508
Svip	chr7	51997160	52006018	2.70543	2.50459	2.22405	1.81372	1.79721	1.11042	81.7503	0.677542	0.000977349	0.00714381
Tubgcp5	chr7	55794147	55831447	14.2222	15.2348	14.4687	12.7517	11.3523	11.8802	509.313	0.289866	0.00155579	0.0104745
Arrdc4	chr7	68741592	68749238	23.1036	22.6271	20.987	15.5917	15.0908	15.559	994.334	0.529434	6.68614e-12	2.55497e-10
Rlbp1	chr7	79374870	79387027	2.00462	1.94225	1.91175	0.940011	0.989669	0.957088	46.4303	1.02027	0.00022695	0.00209704
Fanci	chr7	79392337	79450264	12.377	15.4719	14.3798	10.212	11.6824	10.3637	598.996	0.387138	0.00191278	0.0123787
Kif7	chr7	79698097	79714186	5.23464	5.45221	5.40992	4.32221	4.19586	4.33169	243.133	0.324529	0.00263856	0.0161823
Idh2	chr7	80094846	80115350	96.0038	92.9099	93.4123	66.7164	60.7402	71.1631	1397.25	0.506758	2.39996e-10	7.568e-09
Sema4b	chr7	80186840	80226524	44.2981	44.5499	46.8503	28.1057	32.5756	34.9095	1466.91	0.501288	1.4826e-12	6.10411e-11
Cib1	chr7	80227155	80232805	33.209	31.0236	31.4336	27.1421	24.8717	26.081	369.354	0.295092	0.0108512	0.0495029
Ngrn	chr7	80261214	80265378	26.827	26.7602	24.4634	20.8263	19.3002	21.1365	467.638	0.34954	0.00243773	0.0151809
Sec11a	chr7	80915378	80947550	50.9323	46.296	50.0592	37.8322	42.1161	40.8348	550.46	0.284232	0.0017313	0.0114355
Alpk3	chr7	81057599	81105612	6.50522	7.11836	6.47488	4.19075	4.30754	4.34045	363.004	0.64511	1.71032e-07	3.30798e-06
Pde8a	chr7	81213803	81333622	4.72846	4.37714	4.84001	3.17312	3.18273	2.41579	119.03	0.681338	4.89199e-05	0.000560501
Whamm	chr7	81571291	81596836	9.23552	7.11928	8.46253	5.51056	5.71286	6.38674	212.468	0.491424	3.33565e-05	0.000399264
3110040N11Rik	chr7	81782186	81789453	13.2106	14.3408	12.3882	7.38341	9.96415	6.83413	114.563	0.723977	0.000165197	0.00160871
Btbd1	chr7	81792073	81829431	22.9029	21.8115	21.9573	18.7847	17.4058	18.6056	685.052	0.284547	3.6146e-05	0.000428427
Mesdc2	chr7	83891999	83901532	26.1689	25.7994	26.1154	19.5928	20.466	19.4707	1171.67	0.391446	4.25746e-08	9.34026e-07
Capn5	chr7	98121558	98162342	4.97771	4.9657	5.68926	3.57868	3.62179	3.78054	274.888	0.50679	2.93058e-05	0.000355489
Spcs2	chr7	99837568	99858883	48.8325	48.381	47.876	39.4797	40.2744	40.613	1449.83	0.269082	0.000880175	0.00654252
Lipt2	chr7	100159276	100160931	4.9653	4.44448	3.35545	3.36997	2.21749	2.60516	53.1564	0.659864	0.00666594	0.0340548
Ucp2	chr7	100493357	100499629	87.4778	85.6079	83.9557	58.7645	59.0828	61.2937	1225.4	0.520373	3.75224e-09	1.00389e-07
Plekhb1	chr7	100643895	100658456	4.21536	5.12351	4.31153	3.04408	2.51813	3.01739	110.99	0.669495	0.000136534	0.00136329
Rnf121	chr7	102019871	102065132	16.0264	15.9683	15.3901	11.8294	12.3322	11.0734	220.979	0.430278	0.000133716	0.00134126
Trim34b	chr7	104329470	104336617	1.62157	1.77924	1.6005	0.749492	1.06526	0.966602	26.2591	0.828146	0.0103752	0.0479485
Arntl	chr7	113207464	113314126	11.0722	11.2075	11.1336	7.08164	6.62269	7.00888	288.844	0.690498	4.06248e-08	8.95085e-07
Btbd10	chr7	113315643	113369339	37.5938	39.1075	35.2267	27.0672	27.0793	25.6851	845.484	0.488978	5.19607e-12	2.01505e-10
Far1	chr7	113513833	113570888	33.0361	34.8733	32.0351	25.1211	26.0185	23.4914	1371.24	0.42219	1.15905e-08	2.8335e-07
Nfatc2ip	chr7	126382853	126396737	47.7309	49.0121	47.3411	31.716	31.7737	32.4305	1171.63	0.586413	4.31842e-18	3.23502e-16
Nupr1	chr7	126623245	126625470	66.0566	59.7708	58.8681	50.9074	47.5984	44.5345	541.085	0.373133	0.00200602	0.0128843
Pagr1a	chr7	127015050	127017352	18.9931	17.8594	19.1391	15.0734	14.2184	15.8174	303.962	0.310776	0.00513353	0.0276852
Tmem265	chr7	127561222	127565270	15.125	12.3024	13.2223	11.1184	11.7553	8.31439	139.589	0.393748	0.00969355	0.0455241
Itgam	chr7	128062639	128118491	1.40626	0.991655	1.34929	0.78631	0.717899	0.934026	61.0419	0.615971	0.0104769	0.0483021
Htra1	chr7	130936202	130985658	20.7922	20.94	20.2679	9.25341	9.57887	9.11512	343.396	1.14993	1.42252e-24	1.89961e-22
Mettl10	chr7	132827460	132852647	11.4812	10.3971	10.8353	7.69116	7.50702	8.846	127.645	0.439575	0.00933332	0.0442246
Edrf1	chr7	133637674	133673017	16.11	18.2144	16.996	12.4789	14.4995	13.5467	820.977	0.33861	0.000768524	0.00583114
9430038I01Rik	chr7	137375568	137410756	13.4894	14.9707	15.0525	10.9422	11.4665	10.8981	155.219	0.384138	0.00806726	0.0394551
Ifitm3	chr7	141009589	141010744	216.224	184.604	209.199	170.44	162.34	151.724	1192.66	0.333873	0.00177815	0.0116722
B4galnt4	chr7	141061273	141072119	14.9469	13.1646	13.5357	7.26222	7.05097	8.57621	433.115	0.858514	7.7045e-16	4.82931e-14
Sigirr	chr7	141091174	141100546	7.74697	6.58766	7.45142	5.31875	4.93019	6.35718	183.945	0.386264	0.0108534	0.0495029
Lrrc56	chr7	141195142	141210055	1.68043	1.07389	1.5692	0.481551	0.760485	0.772593	41.8501	1.07828	0.000169479	0.00164519
Eps8l2	chr7	141339001	141363016	7.07321	8.16816	8.07279	7.05671	5.51284	6.44603	212.908	0.29774	0.0087354	0.0420268
Pddc1	chr7	141408183	141414125	12.4973	9.54772	10.4915	6.91665	8.73844	7.92911	182.92	0.461091	0.00385198	0.0219743
Nadsyn1	chr7	143795590	143822852	1.85177	2.09955	1.72498	0.913416	1.23643	1.18096	56.1307	0.750556	0.000985117	0.00718713
Fgf4	chr7	144861385	144865243	76.4251	77.2169	72.5388	56.0427	56.3349	58.3236	2117.88	0.40508	4.26552e-15	2.50979e-13
Pnpla6	chr8	3515383	3544267	23.4794	24.1917	24.4279	17.2686	19.6353	19.6227	1263.5	0.347888	1.31188e-05	0.000172192
Ing1	chr8	11556064	11563251	43.4163	49.5357	45.3506	31.8682	33.8922	33.5779	1260.59	0.475446	7.72007e-11	2.57174e-09
1700016D06Rik	chr8	11654923	11678750	1.33506	1.00913	1.181	0.0910902	0.791193	0.12366	13.0578	1.79034	0.00182199	0.0118827
Atp11a	chr8	12757015	12868728	14.242	16.4883	16.8533	12.1993	12.0117	12.6324	1073.56	0.368484	0.00247985	0.0153995
Grtp1	chr8	13176868	13200624	24.2721	19.528	20.1605	16.4227	13.7305	16.9297	324.608	0.444007	0.000451167	0.00374923
Mcph1	chr8	18595172	18803188	12.5856	14.9594	11.7964	9.8384	11.3874	10.9047	716.006	0.287451	0.0010541	0.00760345
Nek3	chr8	22128282	22166435	4.81765	4.0856	3.72367	2.91826	2.8804	2.74272	106.102	0.570959	0.0011084	0.0078984
Nkx6-3	chr8	23153270	23158948	1.22093	1.6693	1.33417	0.205809	0.121883	0.279396	24.8771	2.77121	1.04457e-09	3.03207e-08
Sfrp1	chr8	23411501	23449632	14.3435	15.8671	16.4164	9.71005	8.10359	8.73436	663.143	0.816105	1.8335e-18	1.4293e-16
Plekha2	chr8	25039143	25101811	4.92878	6.11789	5.10432	3.62334	4.04558	3.02339	362.962	0.599184	2.20088e-07	4.19341e-06
Gtf2e2	chr8	33732066	33777173	39.8351	38.345	37.2975	29.3683	31.8607	28.6884	859.491	0.361564	1.30025e-05	0.000170812
Triml1	chr8	43129806	43141486	77.2993	78.4894	75.3154	58.9538	60.7423	59.476	1605.62	0.366632	8.12925e-13	3.42969e-11
Zfp42	chr8	43295066	43307009	502.184	483.799	473.103	387.11	406.097	379.183	9707.46	0.315717	5.13196e-08	1.1069e-06
Cfap97	chr8	46169555	46195590	4.66888	4.9313	4.86914	3.71365	3.6956	3.02144	260.173	0.480774	4.46146e-05	0.000517482
Slc25a4	chr8	46207340	46211009	205.962	174.091	179.529	155.719	151.214	157.948	2491.18	0.267885	0.00132854	0.00925276
Cenpu	chr8	46552068	46579584	6.86747	7.41735	6.25963	5.45622	5.04481	5.60282	196.108	0.349862	0.00498095	0.0270291
Primpol	chr8	46575593	46617200	4.01788	4.09994	2.98095	2.42395	2.55998	2.20062	169.219	0.631524	0.000114699	0.00117507
Ing2	chr8	47667177	47675159	11.2749	9.38534	10.2308	6.29834	7.45994	8.80019	292.316	0.443348	0.00027131	0.00242662
Spcs3	chr8	54520432	54529998	40.1007	39.6091	35.9219	31.2346	30.2462	29.6729	1577.35	0.344639	5.56101e-07	9.83876e-06
2500002B13Rik	chr8	57487962	57510262	11.8394	12.4142	11.7702	7.65279	8.76205	8.74415	131.847	0.509896	0.00175465	0.0115352
2700029M09Rik	chr8	60890450	60907572	45.4751	45.7113	50.0639	38.8028	37.0899	37.1643	728.065	0.322264	0.00118385	0.00837419
Msmo1	chr8	64718144	64733578	11.7536	9.33337	10.2461	7.06429	7.02243	6.93574	332.077	0.578588	0.000132258	0.00132751
Mast3	chr8	70778116	70792433	4.51598	3.97672	5.23094	3.06274	3.33808	3.73327	261.763	0.431418	0.00169494	0.011234
Colgalt1	chr8	71611023	71624911	35.7676	37.4912	37.044	29.3314	27.6443	28.379	1361.24	0.370925	2.99398e-10	9.25122e-09
Ap1m1	chr8	72240131	72257379	21.5044	24.011	23.0523	16.2261	16.0965	17.0974	496.041	0.468922	6.00016e-08	1.27447e-06
Elmod2	chr8	83312631	83332486	3.12037	3.65389	3.40979	2.56529	2.39214	2.12268	203.374	0.531514	0.000184717	0.00176302
Clgn	chr8	83389890	83426829	10.8563	10.9101	11.0929	7.47452	7.49717	7.74742	301.816	0.530603	2.77579e-06	4.23736e-05
Asf1b	chr8	83955693	83970195	21.7934	21.2365	20.7968	17.1959	15.9075	18.2653	402.454	0.311705	0.00155946	0.0104945
Samd1	chr8	83997671	84000386	41.0969	35.6502	38.3843	31.6087	29.6085	32.0887	951.077	0.303715	0.00786063	0.0387267
Ccdc130	chr8	84257766	84270402	5.0716	3.90342	4.69249	2.59903	3.22496	3.85236	128.995	0.482436	0.00659945	0.0337601
Calr	chr8	84842087	84846931	577.018	538.73	530.288	432.122	438.835	436.234	10636.6	0.332548	3.01339e-06	4.55928e-05
Gcdh	chr8	84886386	84893921	15.9334	16.1418	17.0888	10.4108	10.6408	10.9407	391.767	0.616861	2.99267e-11	1.06385e-09
Cbln1	chr8	87468852	87472592	1.3411	1.63751	1.08972	0.73906	0.505766	1.03676	39.575	0.812316	0.0071495	0.0359159
Cnep1r1	chr8	88118758	88135197	21.0378	22.2128	17.9602	15.7624	16.2645	16.1127	451.018	0.345502	0.00057655	0.0046043
Heatr3	chr8	88137884	88171943	40.2366	39.7583	38.3747	32.5667	31.8835	34.1043	1439.98	0.263133	3.22608e-06	4.83818e-05
Bbs2	chr8	94067953	94098811	5.83065	4.29394	5.776	3.47444	3.85321	4.00128	194.53	0.485455	0.00091631	0.00677178
Mt3	chr8	94152606	94154148	6.5668	3.55352	6.52353	1.92458	2.70166	1.45151	57.895	1.46887	0.000117025	0.00119571
Mt2	chr8	94172617	94173567	802.652	684.421	639.598	561.992	553.72	487.368	4957.62	0.408213	0.00105034	0.00757995
Herpud1	chr8	94386499	94395358	40.2114	41.0668	41.4556	16.5407	15.2943	18.6985	725.761	1.27647	1.76486e-37	5.11376e-35
Kifc3	chr8	95099827	95142540	8.51604	8.63915	8.23306	5.50464	5.36077	6.22738	406.972	0.564277	1.7161e-09	4.83562e-08
Usb1	chr8	95332283	95347513	11.5616	11.1991	12.4848	8.21764	8.70325	9.42939	254.793	0.412156	0.000238058	0.00218873
Gins3	chr8	95633558	95645059	7.88959	6.22771	7.12991	4.91287	4.82087	5.98959	188.104	0.428272	0.00137944	0.00952521
Setd6	chr8	95715912	95719004	19.4361	22.5276	19.7668	15.7854	16.9277	17.2652	442.822	0.298836	0.001619	0.0108241
Slc38a7	chr8	95835922	95853491	14.2386	16.338	16.2276	11.7781	12.8985	12.468	621.066	0.329936	0.000321157	0.00280069
Nae1	chr8	104511027	104534637	33.5299	32.8804	30.8648	26.4073	24.6704	27.0382	664.153	0.316399	5.34483e-05	0.000602205
Nqo1	chr8	107388224	107403205	21.4187	18.3014	20.2959	16.3082	16.8575	15.4472	437.327	0.307552	0.00313151	0.0185678
Cmtr2	chr8	110217959	110224489	3.14263	2.9523	3.82658	2.3479	2.2095	2.66344	115.385	0.453156	0.00679088	0.0345257
Fuk	chr8	110882455	110902488	6.44859	7.08225	6.45028	4.83707	6.01506	5.44594	339.192	0.287139	0.00956286	0.0450343
Tmem231	chr8	111912017	111933791	4.72809	3.62638	3.98134	3.38725	3.05224	2.92132	180.547	0.411382	0.00480078	0.0262458
Gabarapl2	chr8	111940702	111952915	80.7857	81.0051	73.3269	55.293	59.0482	57.931	936.023	0.447892	7.64799e-05	0.000818468
Terf2ip	chr8	112011358	112020528	7.78623	7.68977	7.07003	6.04164	5.22494	6.03206	277.847	0.383554	0.000935969	0.00689054
Mphosph6	chr8	117791644	117801929	50.5076	42.3231	43.2048	35.4746	40.078	36.4525	563.468	0.2806	0.00824619	0.0401766
Cotl1	chr8	119809213	119840579	21.4085	22.94	20.3963	14.1089	15.741	17.6289	386.168	0.439146	6.87117e-05	0.000747894
Gins2	chr8	120581265	120589075	39.915	40.2566	37.1084	30.923	27.4806	32.2747	534.472	0.37046	0.000345915	0.00297104
Mvd	chr8	122433595	122443422	11.2429	10.061	11.1089	7.5299	7.89518	6.66122	298.41	0.560352	3.3343e-06	4.98101e-05
Cdk10	chr8	123224840	123232256	11.248	11.0416	9.25835	8.8605	7.82278	6.29845	238.409	0.471318	0.00142543	0.00978554
Spire2	chr8	123332712	123369518	5.19692	4.33142	4.51307	3.94503	3.42658	3.01252	125.974	0.451358	0.00684809	0.0347887
Gas8	chr8	123518834	123536650	10.2279	11.5423	11.0721	7.87524	7.40806	8.27396	201.288	0.475198	7.03298e-05	0.000761675
Coa6	chr8	126422500	126425435	17.8899	18.6132	14.9494	15.8322	11.5489	11.3606	178.783	0.425683	0.00870705	0.041943
Msantd4	chr9	4383536	4386869	19.1861	17.7286	17.5355	13.9973	15.5665	14.7509	483.289	0.295942	0.00238401	0.0149312
Birc2	chr9	7818225	7836806	15.2242	15.7281	15.2096	11.8922	11.7379	10.3169	493.456	0.447461	2.30828e-06	3.61718e-05
Piwil4	chr9	14702357	14740733	4.87184	5.83443	4.59171	2.48679	2.51481	2.93175	122.194	0.937285	1.758e-08	4.1344e-07
S1pr2	chr9	20965951	20976793	9.32724	8.37612	9.31962	7.72429	7.55146	6.2695	328.176	0.336909	0.00211467	0.0134919
Tyk2	chr9	21104067	21131275	9.40856	10.873	10.8394	7.74377	7.34502	7.77227	492.852	0.443731	1.38766e-06	2.26224e-05
Atg4d	chr9	21265284	21274837	11.8954	10.6873	10.4164	8.67418	8.74187	8.8834	307.542	0.327922	0.00106176	0.00765152
Slc44a2	chr9	21320718	21355028	14.9322	13.8128	15.56	12.2029	12.5441	11.6311	635.131	0.286883	0.000149039	0.00146812
Acad8	chr9	26974138	26999549	8.38266	8.32818	8.51681	7.02975	7.35882	6.2713	260.659	0.292783	0.00730357	0.0365345
Zbtb44	chr9	31030643	31075885	24.2975	25.71	23.5218	16.6152	17.24	15.5513	1642.42	0.574342	1.03882e-16	7.02783e-15
Foxred1	chr9	35204220	35211055	11.9446	13.3052	12.0602	10.2586	9.48343	10.3601	332.879	0.308446	0.00197877	0.012752
Chek1	chr9	36708481	36726658	24.4641	25.6739	22.4972	19.3382	19.709	17.1723	803.169	0.372154	8.16965e-06	0.000112119
Pknox2	chr9	36890978	37147322	1.15352	1.43609	1.45824	0.615744	0.844459	0.923897	33.3806	0.740872	0.00634685	0.0327295
Tmem136	chr9	43108652	43116570	4.12941	4.3438	4.66284	3.18844	3.08867	2.90053	135.653	0.520336	0.00112417	0.00799254
Mcam	chr9	44134657	44142726	14.3263	12.2769	13.9561	10.9796	10.8057	11.5301	483.815	0.28362	0.0013845	0.00955583
C2cd2l	chr9	44309236	44320282	2.29729	2.18457	2.51037	1.43344	1.73973	1.72976	100.433	0.50332	0.00593067	0.0309997
Hyou1	chr9	44379489	44392369	118.919	118.07	114.844	79.6918	81.5991	88.1522	4756.08	0.495377	8.92615e-16	5.54975e-14
Slc37a4	chr9	44397094	44402968	2.14759	1.92615	2.03154	1.1941	1.52312	1.12227	58.283	0.672415	0.00247017	0.0153581
Usp28	chr9	48985384	49042517	31.9654	31.9927	33.5996	24.5906	24.9066	24.001	1382.52	0.408944	1.94794e-09	5.45885e-08
Tmprss5	chr9	49102778	49117587	1.88097	2.17709	2.69776	0.954514	1.41873	1.2958	26.5387	0.862632	0.00251491	0.0155669
Plet1	chr9	50494524	50505639	1.60936	1.72607	1.7111	0.747868	0.935007	0.592242	22.4258	1.15809	0.00063346	0.00498874
Slc35f2	chr9	53771534	53818161	19.3231	22.2986	19.1678	14.8737	14.3977	15.9649	614.627	0.42307	3.62046e-06	5.36156e-05
Dmxl2	chr9	54365157	54501626	5.71152	7.40208	6.7042	4.85595	4.70735	4.89266	592.433	0.454684	0.00952741	0.0449362
Hykk	chr9	54917289	54949924	1.02275	1.55208	0.997258	0.743984	0.783286	0.81106	55.0275	0.601938	0.00854907	0.0412856
Fbxo22	chr9	55208934	55224433	44.0051	41.9675	40.6984	33.9339	33.2775	32.9157	904.591	0.340813	1.48928e-06	2.40746e-05
Hmg20a	chr9	56418845	56496936	9.25162	8.94695	9.46548	6.95285	8.49171	7.21148	370.167	0.285948	0.00742956	0.0370438
Ppcdc	chr9	57412659	57440114	5.68325	5.81585	5.8282	3.84186	4.31959	4.39352	174.518	0.456912	0.000503878	0.00410725
Csk	chr9	57626645	57653631	12.8819	12.0249	12.0129	10.6165	8.57478	10.9742	417.413	0.292288	0.00182051	0.0118827
Islr2	chr9	58196296	58202285	2.28355	2.24267	2.54807	1.45162	1.874	1.86118	134.513	0.433317	0.00356777	0.0206678
Stoml1	chr9	58253163	58262524	21.1002	16.899	18.1441	14.1019	13.6986	13.8071	510.519	0.435047	2.94301e-05	0.000356715
Nptn	chr9	58582239	58652879	49.6764	44.5765	43.9764	39.9923	34.9902	34.4775	959.576	0.34185	7.22834e-06	0.000100458
Adpgk	chr9	59291571	59316200	24.046	21.1844	21.4471	14.8988	17.7202	16.5284	631.351	0.436644	5.74887e-08	1.22449e-06
Bbs4	chr9	59321965	59353508	8.43372	7.73571	6.31656	4.20904	5.43202	4.88455	177.955	0.625024	1.92912e-05	0.000243832
Coro2b	chr9	62419491	62537044	1.57919	1.76528	1.65275	1.3385	0.905917	1.0816	80.6579	0.600874	0.0058366	0.0306227
Calml4	chr9	62858103	62875917	11.1105	10.0565	8.9782	7.22388	4.9647	4.8126	71.2156	0.849582	7.4559e-05	0.000799843
Zwilch	chr9	64137143	64172931	31.61	33.3871	34.8886	24.3814	25.9086	24.0108	930.055	0.426518	9.51084e-08	1.93198e-06
Map2k1	chr9	64185792	64253605	67.3434	57.3992	62.0109	51.4747	48.942	46.4884	1445.54	0.348895	2.26706e-06	3.56348e-05
Tipin	chr9	64281606	64304792	108.208	98.405	102.305	80.2764	87.3927	77.7689	1375.88	0.332307	0.00067444	0.0052629
Clpx	chr9	65294259	65330658	21.7846	21.892	20.8865	18.0184	18.2883	16.0999	592.085	0.304336	0.000231463	0.00213745
Mtfmt	chr9	65435781	65453054	7.03851	6.24157	5.24215	3.43676	4.49323	3.97723	120.861	0.631975	0.000211055	0.00197813
Rbpms2	chr9	65630581	65660518	225.324	216.471	196.162	166.101	163.62	168.479	3633.05	0.356793	8.01659e-08	1.64807e-06
Oaz2	chr9	65676547	65690300	41.6711	44.729	40.7303	34.564	34.6328	35.8271	866.672	0.274054	0.000280155	0.00249555
Snx1	chr9	66088126	66124886	13.5175	14.6694	15.0667	9.68409	9.70045	10.2544	285.45	0.542196	2.7119e-06	4.1605e-05
Rab8b	chr9	66843663	66919705	6.48978	6.70664	7.14712	5.08522	4.91407	4.79955	303.611	0.460778	5.30881e-05	0.000599466
Ice2	chr9	69397997	69433074	5.02212	5.01623	4.76927	3.0268	3.15663	3.15931	219.789	0.662218	1.46027e-07	2.86038e-06
Myo1e	chr9	70207349	70400067	16.7442	16.9407	16.984	9.95957	10.0692	10.7565	741.958	0.716427	6.29535e-18	4.64796e-16
Rnf111	chr9	70425428	70503725	24.5654	27.9083	26.9518	20.9112	22.3758	22.2592	1160.48	0.275509	0.0012268	0.00863822
Ccpg1	chr9	72985503	73015999	9.97938	10.9979	9.8363	7.23512	7.92593	7.78389	419.903	0.421242	8.04623e-06	0.000110722
Khdc3	chr9	73102397	73104443	8.38183	8.15345	8.01435	3.68478	3.44838	3.9833	158.381	1.14066	2.24971e-08	5.19531e-07
Myo5c	chr9	75232013	75305450	2.23039	2.43417	2.20266	1.38425	1.51136	1.7284	163.771	0.557774	5.11353e-05	0.000582124
Fbxo9	chr9	78081499	78108656	7.71084	8.53736	7.51618	5.08323	6.55317	6.58389	170.379	0.370699	0.00695928	0.0351674
Bckdhb	chr9	83925136	84124240	22.7855	22.8016	23.4916	18.5239	17.541	20.2816	425.503	0.291376	0.00764022	0.0378243
Pgm3	chr9	86552475	86571842	7.78057	7.74874	7.81286	6.25201	5.82888	6.86835	361.813	0.29783	0.00362483	0.0209194
Me1	chr9	86581362	86695914	19.4618	18.4519	17.4894	13.8622	14.2982	11.6362	657.61	0.482138	1.42571e-07	2.807e-06
Snx14	chr9	88376746	88438951	12.8749	12.7547	12.7158	9.2422	10.4213	8.58201	380.929	0.442725	2.10449e-05	0.000263826
1190002N15Rik	chr9	94517863	94538081	11.0786	11.8925	10.0403	8.76687	9.22233	9.0744	425.785	0.284951	0.00396769	0.0225173
Rnf7	chr9	96470956	96478595	121.15	116.612	115.025	99.2941	97.9054	96.3034	1308.42	0.266014	0.00261417	0.0160455
Rasa2	chr9	96539299	96631503	4.64942	5.46323	4.91131	4.2595	3.71407	3.91895	267.891	0.339222	0.00668018	0.0340822
Mras	chr9	99385419	99436712	7.74663	7.78969	8.20401	4.85069	5.97061	5.3068	376.056	0.55167	6.96898e-09	1.76897e-07
Rab6b	chr9	103112073	103185270	1.05159	1.13461	1.51982	0.583255	0.940288	0.643338	52.8229	0.765906	0.0037079	0.0213499
Nphp3	chr9	104002543	104043811	2.31161	2.36591	1.91158	1.5934	1.49851	1.72564	143.302	0.449029	0.00335723	0.0196407
Pik3r4	chr9	105642994	105687655	10.8177	11.389	12.7373	8.92768	9.8581	10.1691	586.172	0.267055	0.00570377	0.030111
Manf	chr9	106887414	106891938	130.05	123.062	117.771	77.3933	82.7309	88.3925	2307.22	0.57669	2.50672e-10	7.85626e-09
Gmppb	chr9	108049289	108051936	15.3946	15.4189	13.4874	10.9324	9.54642	10.869	241.131	0.500463	1.59455e-05	0.000204745
Amt	chr9	108296921	108301597	65.8109	67.1962	60.4589	43.6744	43.3991	45.0867	734.06	0.548797	6.09304e-14	2.99906e-12
Arih2	chr9	108602942	108649380	41.3649	43.6972	41.6454	34.6637	36.0317	33.4023	1613.76	0.28392	6.8513e-07	1.18619e-05
Slc25a20	chr9	108662097	108684641	31.8384	29.7162	30.2642	17.5506	19.8194	20.1031	462.332	0.672608	3.01811e-09	8.23501e-08
Slc26a6	chr9	108854042	108862143	1.59115	1.00225	1.67433	0.928819	0.800088	0.659119	38.9087	0.861989	0.0026131	0.0160455
Cspg5	chr9	110243782	110262576	2.96617	3.17492	3.60395	2.37762	2.01822	1.93665	116.412	0.631413	0.000111712	0.0011483
Lrrc2	chr9	110951544	110984064	8.28204	8.91697	7.48984	5.88612	6.08936	4.99955	374.699	0.54532	5.4523e-06	7.7457e-05
Lrrfip2	chr9	111118110	111225668	16.4529	14.4097	14.3455	12.8457	12.9299	10.3722	533.779	0.329684	0.000775774	0.00587454
Cmtm6	chr9	114731202	114749343	39.2607	40.2228	40.2061	25.3982	26.8573	26.9312	1180.6	0.593821	1.6127e-20	1.44831e-18
Cmtm7	chr9	114756835	114781993	26.6941	26.6628	27.4723	18.3144	15.58	17.5826	281.208	0.653571	1.43612e-08	3.44602e-07
Gpd1l	chr9	114899338	114933987	7.60354	8.18573	7.6297	5.68295	6.34849	5.83063	356.356	0.387992	2.89565e-05	0.000352365
Osbpl10	chr9	115067278	115232223	5.83333	6.27344	6.65561	5.22382	4.17336	4.5887	133.004	0.431643	0.00264191	0.0161899
Eomes	chr9	118478188	118486132	2.89621	2.81813	3.07036	1.73422	2.10297	1.91287	95.8552	0.605566	0.000325243	0.00282989
Vill	chr9	119052777	119071525	5.28867	5.15308	5.2374	2.96004	3.17874	4.52742	173.288	0.535213	0.000182903	0.00175006
Plcd1	chr9	119071527	119088261	5.10812	4.91504	4.97846	4.23316	4.02985	3.11506	148.604	0.413157	0.00416638	0.0234113
Acaa1a	chr9	119341293	119350295	20.7815	17.6586	20.8623	11.9759	12.7119	12.9708	317.812	0.653285	4.73309e-08	1.02519e-06
Slc25a38	chr9	120110398	120124319	23.9714	20.6721	21.6995	19.0653	17.4677	17.4853	336.23	0.302177	0.0021721	0.013801
Lztfl1	chr9	123697592	123717557	5.35137	5.72146	5.61689	5.14533	4.16908	3.92625	193.741	0.345382	0.0100398	0.0467992
Lrp11	chr10	7589799	7625477	16.9003	15.8653	15.8074	12.3615	12.756	12.6666	570.191	0.362104	0.00011031	0.00113617
Sgk1	chr10	21978671	21999902	85.4513	86.6797	80.3752	55.0742	55.9877	53.1817	2580.85	0.620872	1.49823e-23	1.84066e-21
Akap7	chr10	25169089	25299163	6.24767	5.9176	5.31001	4.78902	4.77051	4.45093	215.426	0.323958	0.00615124	0.0319137
Fam229b	chr10	39118807	39133895	4.94964	5.23779	2.76446	0.945591	2.23997	2.13949	32.2026	1.24192	0.000452453	0.00375788
Mical1	chr10	41476313	41487030	10.5917	10.7825	10.4167	8.16921	8.15882	7.2327	401.994	0.4372	2.55828e-06	3.96044e-05
Prdm1	chr10	44437173	44458748	3.39379	3.53307	3.05115	2.58607	2.09437	2.85059	201.178	0.402945	0.00462914	0.0254985
Aifm2	chr10	61715262	61739260	3.91396	3.96502	3.6443	2.48876	2.88225	2.72542	136.163	0.503603	0.000388268	0.00328701
Slc25a16	chr10	62920632	62946494	8.33361	7.59373	8.77136	6.73946	6.24711	6.66299	281.341	0.331979	0.00107542	0.00772075
Susd2	chr10	75636618	75644008	7.10436	6.60059	5.47205	2.50947	2.31644	2.85495	150.345	1.31524	5.11491e-19	4.17817e-17
Derl3	chr10	75893397	75895941	12.9817	11.1072	11.4931	7.06127	6.32368	7.07264	123.292	0.80064	2.50634e-06	3.88394e-05
Gm5134	chr10	75954513	76009589	1.92525	1.92605	1.91819	0.851899	0.960966	0.798536	48.3468	1.14564	5.10132e-05	0.000581165
Pttg1ip	chr10	77581766	77598732	31.5888	28.7253	32.4491	26.1633	24.4998	24.8836	725.184	0.298342	0.000507898	0.00413124
Aire	chr10	78030021	78043610	20.3708	19.9061	22.1736	7.7228	9.5955	9.32778	315.928	1.21867	8.98402e-32	1.88997e-29
Dnmt3l	chr10	78049841	78063622	305.057	290.775	284.355	234.618	244.495	249.073	7357.64	0.273338	0.000182749	0.00174967
Agpat3	chr10	78271562	78351700	10.997	10.1124	11.3026	8.43031	9.08698	9.26468	386.826	0.27231	0.00707801	0.0356219
Cstb	chr10	78425669	78427622	91.7647	86.501	88.4703	71.2832	67.3026	65.1193	555.298	0.39128	0.000678832	0.00528911
Syde1	chr10	78584502	78591964	5.03059	4.07012	4.88342	3.28906	3.06679	3.18255	154.734	0.556055	0.000212599	0.00199079
Hcn2	chr10	79716633	79736108	3.61889	3.44775	3.51515	2.62862	2.24621	2.73747	104.096	0.474869	0.00277937	0.0168974
Abca7	chr10	79997614	80015572	2.19183	2.49891	2.70117	1.76217	1.63942	1.74089	145.066	0.522802	0.000984658	0.00718713
Hmha1	chr10	80016671	80031471	7.0941	6.38073	7.31901	2.75409	2.66791	2.81375	326.113	1.3362	1.17373e-30	2.22531e-28
Cirbp	chr10	80167840	80171653	60.9238	52.7671	52.4633	47.4477	40.2141	45.0766	785.207	0.326387	0.00143305	0.00982417
Reep6	chr10	80330144	80336441	30.7874	30.8427	28.6814	17.3484	19.6016	22.1956	509.903	0.603269	3.61964e-10	1.10731e-08
Ap3d1	chr10	80706977	80742211	38.8569	41.3616	40.2721	32.4223	34.1479	33.1682	1878.09	0.272015	0.000148579	0.00146641
Gadd45b	chr10	80930090	80932204	15.4119	15.0291	15.5246	10.4506	11.4092	12.0283	185.011	0.434481	0.002301	0.0145119
Aes	chr10	81559443	81566371	97.58	89.828	97.8274	61.5367	55.5925	57.2842	1602.22	0.711092	1.38211e-13	6.51076e-12
Tle6	chr10	81590904	81600900	2.07211	2.98188	2.48202	1.65576	1.39759	1.2014	46.2173	0.83738	0.00160069	0.0107297
Btbd11	chr10	85386813	85660292	6.67432	6.68069	7.11657	5.85377	4.86634	6.16338	353.844	0.277208	0.0089851	0.0429456
Hsp90b1	chr10	86690840	86705444	459.821	441.561	438.167	338.427	340.819	340.981	11276.3	0.392872	4.55732e-15	2.66109e-13
Ccdc53	chr10	88201096	88225362	13.2174	13.7316	13.2344	10.5119	8.0369	9.28714	205.281	0.537239	3.97163e-05	0.00046559
Cdk17	chr10	93160875	93241342	20.4096	21.966	21.9655	15.0638	17.1313	16.7844	701.408	0.389771	3.81709e-06	5.62024e-05
Socs2	chr10	95411489	95415283	30.7427	25.8807	27.7729	22.9838	24.7142	21.3318	870.118	0.292009	0.00215952	0.0137438
Mrpl42	chr10	95480805	95501927	104.527	92.6781	91.1669	72.5521	76.112	73.9874	726.519	0.373301	0.000922887	0.00680729
Nudt4	chr10	95547006	95564167	62.5255	63.0023	62.0518	46.9303	46.8978	42.6831	1958.12	0.460343	1.87746e-14	9.94214e-13
Phlda1	chr10	111506285	111508649	28.0803	26.3371	24.3053	20.9712	19.1176	16.9538	465.147	0.47211	1.89235e-06	3.00526e-05
March9	chr10	127056049	127060184	6.26921	7.5637	6.76286	4.83681	3.86471	4.92468	149.812	0.594859	0.000694854	0.00539751
Os9	chr10	127094258	127121160	13.0287	11.8266	12.9803	10.9961	10.7693	9.29612	492.085	0.290329	0.0017446	0.0114838
Arhgef25	chr10	127182520	127189823	17.1218	17.277	18.0115	15.4231	13.9671	13.5441	447.468	0.292691	0.00193926	0.0125184
Ddit3	chr10	127290792	127296288	29.4074	26.3393	27.5011	18.2279	20.8596	24.2971	273.953	0.384605	0.00428699	0.0240275
Tmem194	chr10	127677064	127695166	8.46953	8.6523	8.25819	6.05882	6.13712	6.52259	558.816	0.436959	4.75227e-06	6.872e-05
Gls2	chr10	128194634	128210004	6.3874	6.21793	5.64028	3.60533	4.52574	4.39244	197.832	0.533313	0.000201174	0.00190119
Spryd4	chr10	128209909	128211794	17.001	13.7021	14.493	9.97856	12.6879	13.148	242.73	0.327491	0.00996798	0.0465283
Erbb3	chr10	128569367	128589501	4.45412	4.98217	5.10734	3.23391	3.93203	3.26352	178.777	0.477416	0.00287083	0.017364
Rab5b	chr10	128677182	128696268	16.7616	17.0266	18.0401	13.6564	11.1838	12.589	548.455	0.473576	2.4861e-08	5.68986e-07
Cdk2	chr10	128697938	128705051	43.5146	39.3798	39.83	30.1336	29.7706	31.2108	993.74	0.429567	1.04643e-09	3.03207e-08
Pmel	chr10	128706257	128720238	8.36868	8.63363	7.41478	5.77935	5.33118	5.20609	138.185	0.585067	0.000892304	0.00662627
Dgka	chr10	128720135	128744056	13.8438	13.2042	14.3481	10.6336	9.882	12.7978	373.148	0.307475	0.00201288	0.012923
Dnajc14	chr10	128805675	128819446	11.24	12.2058	11.7016	9.90236	9.70943	8.99278	499.222	0.299344	0.00185132	0.0120572
Sfi1	chr11	3131849	3193463	3.511	3.84508	3.61866	2.14373	1.80558	1.94016	134.349	0.903177	1.63211e-08	3.86794e-07
Drg1	chr11	3249921	3266386	98.9978	103.463	94.823	78.8117	79.5177	81.012	1598.97	0.312084	6.61993e-06	9.25043e-05
Gatsl3	chr11	4218250	4222409	8.81783	9.29197	9.29561	6.68878	5.86843	5.90225	196.995	0.577456	1.81724e-05	0.00023083
Hormad2	chr11	4346382	4441082	5.02212	6.50754	6.20659	2.3986	2.43512	2.44217	84.5676	1.28083	4.03779e-09	1.06911e-07
Xbp1	chr11	5520640	5525993	45.8109	40.1506	40.2978	29.0305	28.8257	31.7648	917.302	0.493051	3.81338e-11	1.32794e-09
Tns3	chr11	8431651	8664535	67.1711	77.0713	77.4466	55.8092	55.1154	58.8476	5415.27	0.384769	0.00109782	0.00783787
Hus1	chr11	8993136	9011191	9.70049	10.2449	9.54539	7.23295	7.51955	8.09539	541.659	0.364752	0.000376954	0.00320004
Upp1	chr11	9118102	9136170	90.3571	86.8781	84.9925	58.725	53.1896	60.8623	1516.1	0.601858	8.99272e-08	1.84135e-06
Fignl1	chr11	11800287	11808962	32.1284	31.2235	32.3351	26.0732	23.7036	22.2143	991.189	0.415076	9.9917e-08	2.01898e-06
Ddc	chr11	11814100	11890408	6.68797	6.66768	7.22429	3.6348	3.69635	2.84104	160.863	1.03019	2.79593e-12	1.12696e-10
Cobl	chr11	12236675	12464960	77.841	88.1452	83.4831	59.773	59.5049	59.7546	4010.21	0.478542	6.09848e-07	1.06789e-05
C1d	chr11	17257617	17269176	14.3101	12.5612	11.1569	11.0106	10.4453	9.95618	395.033	0.280558	0.00987282	0.0461965
Ugp2	chr11	21321125	21370629	11.4225	10.7777	9.48175	7.71928	8.8499	7.43127	345.059	0.401577	0.00165814	0.0110329
B3gnt2	chr11	22834738	22859735	28.2084	25.1016	26.2789	18.1675	18.9875	19.5921	683.886	0.486387	4.41363e-10	1.32902e-08
Pex13	chr11	23646478	23665935	11.3565	10.9325	10.3664	9.29419	8.77139	9.0936	474.568	0.267237	0.0091077	0.0434057
Nprl3	chr11	32231962	32267707	5.61007	5.42365	4.81675	4.16265	3.88195	3.33703	205.623	0.48862	0.000473126	0.00389587
Pttg1	chr11	43420247	43425981	31.2768	27.5523	27.3624	16.3502	16.0466	13.7491	468.672	0.90556	3.87537e-11	1.34647e-09
Gfpt2	chr11	49794154	49838620	42.1369	48.0799	43.1949	30.6689	33.0395	31.3045	1139.41	0.488061	3.12489e-13	1.37899e-11
0610009B22Rik	chr11	51685384	51688634	16.0588	17.1769	18.7623	15.0502	11.3126	8.64407	160.573	0.590182	0.00137304	0.00948958
Kif3a	chr11	53567368	53604246	5.61322	5.42886	5.28059	4.66521	4.40049	3.78277	309.656	0.353375	0.00184582	0.0120264
Slc22a5	chr11	53864541	53891703	3.41347	4.1634	3.58878	2.40839	2.36983	2.23837	110.368	0.671448	9.0727e-05	0.00095562
Tnip1	chr11	54910786	54962940	17.8812	14.9291	14.5612	12.9423	11.9476	11.0644	538.699	0.405384	1.68805e-05	0.000215849
Lrrc48	chr11	60353379	60394333	4.53761	5.24276	4.81681	3.83903	2.98248	3.78268	75.9142	0.461595	0.00887697	0.0425347
Gid4	chr11	60417144	60445277	20.1283	19.78	18.2064	15.3745	15.4847	17.4286	945.848	0.264226	0.000541147	0.00435784
Mief2	chr11	60728397	60732951	6.78138	6.60584	6.54061	4.24241	4.71867	5.0781	158.829	0.496626	0.000215607	0.00200793
Map2k3	chr11	60932056	60952803	24.9853	24.4617	24.8317	19.0683	18.4119	19.7572	571.832	0.374974	1.62516e-06	2.60518e-05
Aldh3a1	chr11	61208741	61218416	2.04571	1.58143	1.93062	0.7994	1.05204	1.04001	24.0865	0.931247	0.00577753	0.0303854
Zfp286	chr11	62778386	62789417	1.49583	1.51427	1.78052	0.918539	0.785738	0.883268	50.8996	0.891365	0.000225441	0.00208606
Tvp23b	chr11	62879489	62895184	18.328	18.3326	16.7151	13.8214	13.3563	11.9281	334.936	0.453803	0.000170238	0.00165068
Hs3st3b1	chr11	63884692	63922284	1.64493	1.63759	1.69521	1.03473	1.044	1.04052	82.9336	0.673955	0.000719873	0.00554696
2810001G20Rik	chr11	64079483	64083259	5.07965	3.13227	4.57697	1.91532	2.8231	2.16679	37.3973	0.886025	0.00494662	0.0268904
Cntrob	chr11	69299495	69323873	7.72449	7.21388	6.70834	6.40768	6.11755	5.57512	360.169	0.265335	0.0108785	0.0495877
Wrap53	chr11	69561753	69579324	21.5981	17.3817	19.2513	13.8348	16.003	16.5985	366.814	0.323015	0.00778468	0.0384156
Atp1b2	chr11	69599749	69605960	14.7889	15.7832	14.1739	4.23796	4.206	4.16979	348.66	1.82726	5.91025e-55	3.36162e-52
Chrnb1	chr11	69784035	69795937	3.10117	4.15156	3.75627	2.56969	1.60635	2.68904	76.8846	0.678533	0.00148372	0.0101
Tmem256	chr11	69838524	69839558	69.3026	64.6347	63.7195	42.4419	47.424	48.5579	333.795	0.511122	0.00134021	0.00932557
Acap1	chr11	69881566	69895539	7.69943	6.5289	7.77725	5.79407	5.56333	5.75774	204.958	0.36493	0.00435747	0.0243072
Slc25a11	chr11	70644026	70647039	28.7782	27.688	27.2513	20.0915	23.7237	23.4148	613.556	0.312579	0.00292359	0.0175793
Derl2	chr11	71007439	71019303	11.4816	11.703	12.3142	9.55494	9.00998	8.62877	482.41	0.387805	3.36977e-05	0.000402407
Txndc17	chr11	72207553	72210487	53.0852	46.6522	49.2712	39.065	39.4534	39.8017	851.692	0.332961	0.00159443	0.0107064
Slc13a5	chr11	72241993	72266604	8.94067	9.19011	8.45475	2.53392	1.66736	1.6483	194.194	2.21632	4.87926e-54	2.49769e-51
Xaf1	chr11	72301628	72313733	19.1927	18.607	22.29	12.842	11.574	10.0695	388.077	0.808865	4.319e-14	2.18391e-12
Smtnl2	chr11	72390113	72411713	14.4431	14.5369	13.8099	8.06732	8.13574	8.51147	337.124	0.789387	6.22378e-16	3.93327e-14
Atp2a3	chr11	72961168	72993043	7.42624	8.41991	7.8293	4.471	4.53625	4.47592	345.4	0.810747	3.41594e-15	2.02543e-13
Mir22hg	chr11	75461538	75466690	15.4132	16.96	14.8554	12.6382	12.5	11.9834	273.26	0.34872	0.00141075	0.00971595
Inpp5k	chr11	75631019	75648865	9.27289	10.3758	9.76752	7.71046	8.18657	7.21479	276.889	0.349001	0.000836572	0.00626389
Myo18a	chr11	77777234	77865988	14.4508	15.5568	14.8895	10.2921	9.95806	11.2764	1129	0.508972	8.46119e-06	0.000115604
Nek8	chr11	78166105	78176666	4.35882	3.86911	4.88846	2.46529	3.79595	3.03998	127.948	0.485842	0.00327503	0.0192331
Aldoc	chr11	78323072	78327778	2.62984	2.66452	2.07889	1.1625	1.36107	1.79583	98.6439	0.750341	0.00070615	0.00547418
Poldip2	chr11	78512295	78522736	50.6211	41.2493	42.9488	37.2089	37.9018	35.1031	982.453	0.293408	0.000295435	0.00260597
Ift20	chr11	78536435	78541473	47.4556	44.4973	38.6194	36.006	34.0946	33.0087	358.79	0.345375	0.000756868	0.00577408
Nlk	chr11	78567167	78697425	16.7696	17.8188	17.9737	14.432	13.477	13.8084	833.968	0.334576	3.33878e-06	4.98286e-05
Fam58b	chr11	78750505	78751729	13.7103	11.4541	11.6129	7.42542	9.6484	9.50621	152.621	0.458279	0.000968477	0.00708908
Wsb1	chr11	79239381	79254695	101.288	100.771	94.4045	68.3498	68.7683	69.4868	2945.83	0.52077	1.28112e-23	1.58662e-21
Dusp14	chr11	84048044	84068357	5.84261	6.05657	5.35084	4.22556	3.27363	3.57174	76.8318	0.650763	0.000613251	0.00485699
Dhrs11	chr11	84820727	84829003	9.21037	7.75199	8.95322	6.63888	6.96828	5.77029	113.466	0.426614	0.00909729	0.0433873
Ypel2	chr11	86936424	86993762	2.21128	3.02716	2.81016	2.25306	1.57521	1.72049	122.557	0.547604	0.000804736	0.00604911
Tex14	chr11	87405064	87555823	14.3077	16.5947	17.1965	12.8745	12.0802	12.9566	872.206	0.342719	0.000934219	0.00688096
Mtmr4	chr11	87592216	87616296	16.2507	18.3451	17.8504	10.7932	10.0068	11.8399	752.31	0.682164	1.34265e-12	5.5577e-11
Mks1	chr11	87853224	87863679	8.48775	8.6996	8.2733	5.59425	6.72202	5.54729	214.418	0.510056	2.22002e-05	0.000276056
Acsf2	chr11	94557101	94601786	7.84888	9.25507	8.97714	7.64731	6.80807	6.48852	287.864	0.32098	0.00894893	0.0428127
Slc35b1	chr11	95384921	95391652	68.3427	64.5597	61.3215	51.471	48.1027	51.237	798.135	0.365686	0.000300944	0.00264394
Ngfr	chr11	95568820	95587698	3.88976	3.90238	3.29739	2.46577	2.1604	3.39328	159.631	0.455128	0.00688234	0.0349049
Calcoco2	chr11	96098915	96111962	26.2766	28.5362	24.2165	8.7887	9.35745	9.96828	318.756	1.48479	6.36318e-45	2.64106e-42
Plxdc1	chr11	97923236	97986446	2.73636	2.31904	2.77873	1.46531	1.65738	1.34408	87.5357	0.816544	1.8854e-05	0.000238896
Cacnb1	chr11	98004924	98022627	2.60831	3.14658	2.80463	2.30214	2.12471	1.7047	130.8	0.494574	0.00160146	0.0107302
Stac2	chr11	98036623	98053462	4.66122	4.38916	3.6547	2.71675	2.32397	2.86855	138.93	0.683642	6.67728e-05	0.000731567
Ormdl3	chr11	98581293	98587245	16.1144	15.0755	15.6573	12.1701	12.9327	12.1595	356.213	0.330471	0.00708193	0.0356231
Cdc6	chr11	98908150	98923942	20.9403	21.9413	19.915	12.7504	13.7009	14.801	894.102	0.602146	2.11232e-13	9.65444e-12
Krt42	chr11	100262881	100269871	10.5882	9.88646	8.79117	5.72632	5.87223	6.0575	137.032	0.727764	1.39903e-05	0.00018254
Hap1	chr11	100347326	100356141	35.0555	36.307	37.3363	20.8922	20.4679	23.3684	1033.76	0.743995	8.0618e-32	1.74373e-29
Nt5c3b	chr11	100422320	100441089	12.9264	13.622	11.5256	9.20376	10.2732	9.33239	278.046	0.400667	0.00022121	0.0020514
Kat2a	chr11	100704745	100712467	40.2788	43.3087	39.2361	30.1206	28.8803	32.4868	1271.75	0.422326	4.18631e-12	1.64422e-10
Coasy	chr11	101082564	101086619	10.2903	8.94197	8.53613	7.47967	7.94561	6.09974	212.511	0.375969	0.005863	0.0307442
Tubg1	chr11	101120130	101126419	29.0935	25.5743	28.9018	22.3802	21.3417	23.1507	491.964	0.321738	0.000869855	0.00647208
Brca1	chr11	101488763	101551955	21.4263	25.2655	24.1395	18.0669	21.0437	19.5698	1618.82	0.270278	0.00922626	0.0437984
Etv4	chr11	101769741	101785310	56.7146	50.9749	53.6741	31.0272	30.7607	36.1707	1358.88	0.717619	1.01829e-16	6.91939e-15
Hdac5	chr11	102195746	102230172	12.2999	13.3698	12.0927	9.77353	9.68777	11.1332	548.645	0.298689	0.000403696	0.00339516
Rundc3a	chr11	102393402	102402939	5.0085	5.05101	4.00396	2.34173	1.81925	2.1279	126.592	1.16813	4.78951e-11	1.63088e-09
Ccdc43	chr11	102684687	102697725	29.7927	30.0697	28.5626	23.0892	22.9569	24.4733	701.236	0.324002	1.37564e-06	2.24981e-05
Acbd4	chr11	103101687	103112199	3.71302	3.63976	3.29665	2.49379	2.58177	2.59552	95.0143	0.471614	0.00978288	0.0458735
Hexim2	chr11	103133358	103139908	3.53936	3.77963	4.36234	3.00738	2.46781	2.20145	67.0365	0.619864	0.00375064	0.0215081
Fmnl1	chr11	103171137	103198900	1.61708	1.80994	1.85768	0.950556	0.961678	1.37108	69.4322	0.665219	0.0016141	0.010796
Mapt	chr11	104231435	104332089	10.6412	10.1191	10.6823	5.36743	5.33578	5.16738	448.753	0.988438	8.93524e-29	1.49151e-26
Itgb3	chr11	104607999	104670471	3.33459	3.22941	4.05381	3.00607	2.48369	1.78371	199.807	0.559397	0.00124323	0.00872991
Cyb561	chr11	105933703	105944147	7.14014	6.8076	6.06459	4.88275	5.17741	4.29281	196.302	0.485486	0.000612008	0.00484964
Tex2	chr11	106502138	106612930	8.02616	7.86587	8.06043	6.63464	5.77192	6.58925	451.085	0.335866	0.000224539	0.00207976
1810010H24Rik	chr11	107028222	107030442	2.19183	2.31943	1.43708	0.837466	0.74394	0.923737	18.774	1.24286	0.00160642	0.0107587
Rgs9	chr11	109225354	109298181	1.49669	1.57955	1.97496	0.944113	0.862639	0.997884	109.055	0.846405	8.42412e-06	0.0001152
Amz2	chr11	109425945	109438148	6.69552	6.79387	6.8041	4.89006	5.15821	4.40879	226.891	0.492744	0.000162303	0.00158253
Wipi1	chr11	109573520	109611389	11.3128	9.72005	11.2031	8.29452	8.64937	7.26331	205.097	0.418723	0.00336223	0.0196625
Cpsf4l	chr11	113698170	113710017	18.9137	13.988	16.4341	12.0525	9.68996	10.908	207.355	0.601493	5.71749e-05	0.000640902
Ttyh2	chr11	114675467	114720984	3.13649	3.42445	3.02119	2.23037	2.576	2.23699	121.131	0.441977	0.00669266	0.0341345
Dnaic2	chr11	114727411	114757886	1.2865	1.10983	1.19189	0.440793	0.696118	0.707201	37.5167	0.934856	0.00187877	0.012206
Tmem104	chr11	115187486	115247025	3.00707	2.63184	2.76714	1.73855	2.18852	2.29177	129.962	0.423391	0.006859	0.0348211
Recql5	chr11	115892594	115933492	7.49358	7.76539	7.63831	6.06118	6.22184	6.1517	332.932	0.311757	0.00600467	0.0313013
Tk1	chr11	117815518	117826014	17.7128	15.0289	16.9843	13.6981	11.1481	12.036	354.091	0.437395	0.00267256	0.0163451
Socs3	chr11	117966086	117969366	63.1977	58.2522	51.9234	37.4621	34.6165	38.1283	1434.47	0.6541	1.60759e-16	1.07807e-14
Cant1	chr11	118406288	118415800	11.7264	10.3749	11.3933	10.053	8.79846	9.01879	393.36	0.271323	0.00558664	0.0296455
Engase	chr11	118476959	118489198	4.9544	4.4103	4.69804	2.93337	3.01113	3.06631	185.539	0.641379	8.71392e-06	0.000118529
Cep131	chr11	120064429	120086827	5.11656	5.08875	4.61023	3.15109	3.88458	3.38294	210.461	0.50349	6.31135e-05	0.00069679
P4hb	chr11	120560303	120572936	216.933	210.269	208.153	168.581	171.271	175.321	5946.8	0.302184	1.49044e-09	4.24651e-08
Pdia6	chr12	17266594	17284770	228.98	212.75	201.702	147.585	151.377	158.167	4111.94	0.49287	3.00332e-11	1.06517e-09
Klf11	chr12	24651370	24662782	18.7931	18.5185	16.8344	13.5213	13.3915	14.4141	674.975	0.388034	2.41273e-07	4.55964e-06
Tmem18	chr12	30584442	30591219	7.00334	7.50954	7.41561	3.81156	4.39168	3.6168	177.559	0.892015	1.04064e-11	3.91695e-10
Dnajb9	chr12	44205896	44210068	31.4718	28.5073	30.3449	25.9087	23.0883	24.5789	511.319	0.298702	0.00119027	0.00840801
Scfd1	chr12	51377512	51417215	21.7779	22.7049	21.2289	17.3321	17.6754	19.2474	837.859	0.272717	0.000116749	0.00119435
Strn3	chr12	51608540	51691914	49.1715	50.7879	49.7286	40.3383	41.0584	38.5955	1817.39	0.319748	1.30278e-09	3.73959e-08
Dtd2	chr12	51997506	52006501	6.35714	6.28459	6.63879	4.89084	4.64137	4.56852	184.363	0.453731	0.0073977	0.0369452
Sptssa	chr12	54645373	54656572	9.18993	12.0226	9.46295	7.76546	7.2648	8.07841	159.295	0.404556	0.00929318	0.0440616
Snx6	chr12	54746356	54795662	37.519	35.0294	33.6677	25.9606	27.4609	27.1803	639.285	0.397364	2.50664e-05	0.000307464
Baz1a	chr12	54892988	54986336	25.8464	28.0082	25.9433	20.9464	20.5827	20.0821	1472.66	0.373597	2.22117e-07	4.22354e-06
Mgat2	chr12	69184157	69186773	30.6628	27.2835	28.2074	23.0006	21.4607	22.2393	767.328	0.372195	1.12317e-07	2.24884e-06
Snapc1	chr12	73964529	73984820	8.42616	9.76782	9.41415	6.00951	7.01097	6.54129	168.549	0.490423	0.000128258	0.00129498
Plekhg3	chr12	76533559	76579039	6.02813	4.68509	5.52479	3.87747	4.23508	4.16067	275.074	0.403265	0.00116361	0.00824244
Tmem229b	chr12	78961794	78983478	1.60142	1.14918	1.70565	1.04562	0.894444	0.847747	63.0201	0.693287	0.00163006	0.010865
Plekhh1	chr12	79029162	79081655	6.04793	6.71579	6.6634	5.09215	4.40179	4.4388	395.391	0.482464	0.000270545	0.00242119
2310015A10Rik	chr12	80120545	80132844	2.20415	2.59303	3.07865	1.63844	1.36874	1.19273	91.0498	0.919567	9.4684e-07	1.58914e-05
Exd2	chr12	80463094	80498135	8.55375	8.87639	8.95106	6.64731	8.00996	7.05007	301.238	0.277594	0.0104946	0.0483543
Plekhd1	chr12	80692600	80724216	2.0489	2.09075	2.31357	1.50047	1.3651	1.59415	82.372	0.53001	0.00785698	0.0387226
Ptgr2	chr12	84285295	84315832	12.9349	13.0607	13.2279	10.4906	10.5754	10.1353	416.198	0.331334	9.17487e-05	0.000963864
Aldh6a1	chr12	84430719	84450950	19.2389	17.9461	17.3488	14.8326	13.886	13.9223	545.65	0.357875	4.14784e-05	0.000483663
Fos	chr12	85473900	85477270	88.845	69.9522	74.5845	67.9074	58.2196	58.6617	1432.01	0.338851	0.000953397	0.00699537
Vash1	chr12	86678699	86695681	1.55684	1.72102	1.38935	1.15251	1.07151	1.05989	131.824	0.511606	0.0012353	0.00869099
Angel1	chr12	86700501	86726460	3.21176	2.48285	2.07389	1.94235	1.6517	1.92693	113.383	0.498452	0.00645951	0.0332101
Irf2bpl	chr12	86880702	86884814	49.7737	48.2199	48.6291	33.0144	32.564	38.381	1879.65	0.49482	1.03765e-07	2.08849e-06
Vipas39	chr12	87238874	87264244	13.8828	13.1787	14.0984	9.5837	9.6191	10.0035	364.582	0.493474	7.44252e-08	1.54036e-06
Gtf2a1	chr12	91555261	91589649	10.87	10.8662	10.1554	5.90492	5.94566	6.0929	598.717	0.829001	3.7692e-14	1.92304e-12
Sel1l	chr12	91806042	91849157	19.1304	18.8434	19.6792	15.1935	14.5061	14.9117	1133.28	0.370438	2.13402e-05	0.000266874
Golga5	chr12	102469909	102497907	15.5774	15.5285	16.3268	12.1311	14.118	12.1631	480.847	0.303144	0.000484669	0.00397387
Chga	chr12	102554968	102565027	6.61296	5.99824	5.50133	4.15685	3.28233	3.40249	96.3353	0.751605	9.92286e-05	0.00103108
Itpk1	chr12	102568582	102704869	37.4762	35.6373	37.0198	19.4565	19.1484	20.0697	1170.95	0.907838	2.13487e-34	5.204e-32
Tmem251	chr12	102743759	102745397	12.6605	12.5413	10.7766	9.83389	8.74509	9.39688	143.537	0.366569	0.0102236	0.0474619
Tcl1	chr12	105216754	105222737	37.6272	32.2876	35.7168	25.3089	25.8524	30.6464	524.543	0.366067	0.00237382	0.014889
Ckb	chr12	111669354	111672338	250.063	218.848	228.259	153.655	168.718	184.186	2658.89	0.460021	2.80619e-06	4.27526e-05
Xrcc3	chr12	111803192	111813841	11.769	12.1409	12.933	8.83515	9.78948	10.4788	297.89	0.331787	0.0012061	0.00851201
Zfyve21	chr12	111814169	111828388	15.5685	13.6209	13.6636	11.7682	10.1939	9.83593	205.23	0.439982	0.00172814	0.0114195
Wdr60	chr12	116207049	116263025	2.67288	2.88388	2.80302	2.10019	2.36559	1.65616	101.475	0.458283	0.00517499	0.0278752
Akr1e1	chr13	4592489	4609164	7.68723	6.43057	6.24896	4.49979	4.56073	4.69551	104.561	0.566908	0.000453665	0.00376591
Pfkp	chr13	6579873	6648771	40.7033	39.6904	45.9459	32.1285	29.319	30.0165	1954.92	0.467102	1.45128e-08	3.47696e-07
Aoah	chr13	20794112	20851907	2.41562	2.76737	3.24459	1.98295	1.82199	2.12909	87.0679	0.501299	0.0100137	0.0466992
Zfp184	chr13	21945093	21960485	4.15878	4.34476	4.31729	3.14964	2.75588	2.71572	97.3762	0.57958	0.000746152	0.00570366
Prss16	chr13	22002175	22009741	3.13416	2.2421	3.71026	1.71074	1.60411	1.66924	54.1276	0.870508	0.000209919	0.00197049
Zfp322a	chr13	23353102	23369208	6.92164	7.88282	7.04026	5.22438	4.57975	4.73326	317.97	0.590808	4.5614e-08	9.93609e-07
BC005537	chr13	24801656	24812899	82.4029	87.933	84.0957	67.558	70.7944	69.4587	1862.04	0.291169	3.80351e-06	5.60561e-05
Tubb2a	chr13	34074279	34078008	67.7372	65.4565	66.0385	53.4019	49.412	58.0454	1021.75	0.30732	5.53338e-05	0.000622535
Bloc1s5	chr13	38602705	38635109	4.08506	4.58019	4.51356	3.38182	2.97847	2.95767	86.1891	0.506264	0.00760595	0.0377059
Tpmt	chr13	47023542	47043217	2.987	2.8837	2.71466	1.44074	2.14143	2.24351	74.6873	0.538166	0.0067928	0.0345257
Naa35	chr13	59585332	59634781	39.1334	42.1755	41.3869	35.3415	34.0228	32.2343	1032.75	0.274675	5.8163e-06	8.2172e-05
Spata31d1b	chr13	59712283	59719289	1.14411	1.361	1.61915	1.07495	0.827585	0.857344	58.3909	0.590463	0.00776396	0.0383256
Cdc14b	chr13	64192544	64248538	8.30675	9.2967	9.38467	7.04526	7.65491	7.24491	553.673	0.296911	0.00886841	0.0425069
Ptdss1	chr13	66932829	66998401	13.1791	12.6294	13.7096	10.4161	10.6656	10.8333	478.598	0.306772	0.00018636	0.0017776
Slc12a7	chr13	73763696	73816742	24.4169	25.0221	25.4844	19.0624	18.9124	19.6218	1228.91	0.379035	0.000141118	0.00140178
Zfp825	chr13	74480056	74493950	8.47645	8.09664	7.93036	4.99119	6.24014	5.53358	103.114	0.54199	0.000850599	0.00634726
Glrx	chr13	75839885	75850151	20.7542	17.0138	17.1251	15.0853	13.1439	11.0634	228.981	0.493787	0.000655165	0.00513074
Fam172a	chr13	77708689	78166240	4.39941	4.78675	4.57032	3.42031	3.61588	3.1083	180.362	0.44214	0.000534477	0.00430972
Lysmd3	chr13	81657805	81671890	10.3257	11.5909	11.087	7.50786	8.34039	8.74343	294.559	0.41729	8.93452e-05	0.000943613
Wdr41	chr13	94976343	95023316	11.6948	12.1324	12.122	9.40918	8.73209	9.08393	378.396	0.402624	8.16845e-06	0.000112119
F2rl1	chr13	95511729	95525240	23.3366	20.4802	21.2031	14.1095	13.2837	13.9975	627.972	0.653601	6.14915e-15	3.5368e-13
Ankra2	chr13	98263075	98274754	3.64639	3.74584	4.11832	3.26101	2.40883	2.54671	133.884	0.499811	0.00154491	0.0104149
Slc30a5	chr13	100802647	100833427	26.7731	27.1481	26.3859	20.9538	22.2608	20.9292	832.718	0.323796	5.6889e-07	1.00534e-05
Trim23	chr13	104179097	104202048	9.01376	9.77085	9.80859	8.02465	8.08587	7.3543	393.037	0.286815	0.00711522	0.035773
Mier3	chr13	111686177	111718594	11.3815	13.0769	12.3207	10.2685	10.6733	9.3674	600.608	0.279879	0.00848223	0.0410144
Dhx29	chr13	112927792	112969187	23.6689	23.9702	22.9738	18.3603	20.2391	19.1322	988.256	0.289107	9.9234e-05	0.00103108
Mocs2	chr13	114818236	114829420	13.3044	12.3858	13.4237	8.89193	9.81051	10.087	254.555	0.437879	0.000727829	0.00559059
Gm2897	chr14	3049284	3076838	11.9345	10.4477	12.8197	7.85204	10.1958	7.46171	206.673	0.465027	0.0040719	0.0230067
Gm5796	chr14	4023940	4041368	14.8201	14.9974	22.866	12.2336	9.55982	9.50864	269.303	0.756937	4.21928e-06	6.15927e-05
Gm3500	chr14	5365791	5389074	10.29	9.11756	8.80957	8.15545	5.61469	4.07793	334.774	0.673862	6.00579e-05	0.000667373
Gm3383	chr14	5790560	5801530	2.8829	2.83283	1.98352	1.40749	1.54627	1.5369	96.6371	0.775666	0.003011	0.0180042
LOC100861615	chr14	6259746	6287250	12.7841	13.7631	11.1054	6.35619	10.7223	8.00132	214.536	0.581103	0.0031197	0.0185121
Gm3636	chr14	6735682	6757057	11.597	13.0959	12.4691	8.54177	10.1171	7.9269	186.983	0.48332	0.00150996	0.0102332
Gm10406	chr14	7006114	7027449	6.61245	6.23993	7.04625	5.64936	4.36792	4.03438	121.813	0.519326	0.0011975	0.00845518
Gm3696	chr14	7083024	7105457	7.16979	10.0018	8.40908	4.7869	7.77201	5.03815	166.71	0.534529	0.00465962	0.0256113
Gm3558	chr14	7545150	7568566	6.32975	8.81583	7.64269	5.76634	5.21631	4.97808	135.854	0.515967	0.00707938	0.0356219
Abhd6	chr14	8002901	8056555	2.90459	3.42858	2.86964	1.82433	2.47591	1.81878	73.1034	0.584499	0.00701925	0.0353889
Pxk	chr14	8098212	8165111	7.97286	8.52678	7.97089	7.73731	5.91761	5.71936	249.965	0.348647	0.00760398	0.0377059
Oxsm	chr14	16238658	16249808	1.13422	0.897761	1.2628	0.551931	0.435816	0.624397	51.4185	1.02704	0.00012956	0.0013064
Nkiras1	chr14	18271141	18284000	1.88968	1.8648	2.37088	1.1783	1.4649	1.41242	87.2688	0.58581	0.00321423	0.018934
Sec24c	chr14	20674320	20694850	46.1669	47.4042	45.3574	35.5206	35.7539	40.4034	1909.36	0.312439	9.98478e-08	2.01898e-06
Glt8d1	chr14	31001432	31012441	5.98782	5.99456	6.40398	3.6052	4.79261	3.71716	150.923	0.59813	2.50308e-05	0.000307273
Fam25c	chr14	34351881	34355393	20.347	13.1471	19.6044	10.0313	13.6141	11.0647	96.5851	0.611555	0.00461103	0.0254437
Fam213a	chr14	40993739	41013775	7.62715	9.35847	7.82081	6.21269	4.78745	5.38561	128.927	0.604454	0.000304343	0.00267227
Styx	chr14	45351185	45376884	10.7675	12.9779	11.7044	9.3756	10.006	9.05991	484.174	0.316994	0.00187894	0.012206
Gnpnat1	chr14	45376420	45388796	26.6275	24.5903	22.9041	20.5506	19.9884	19.3689	640.393	0.309949	0.000272473	0.00243495
Fermt2	chr14	45458791	45530065	57.5156	59.6251	56.1676	47.5371	47.2845	46.3539	1852.68	0.296305	4.57505e-08	9.95171e-07
Bmp4	chr14	46383519	46390599	7.44955	6.2092	5.41234	5.19269	3.55355	5.2087	155.053	0.455141	0.00993131	0.0464091
Ngdn	chr14	55015453	55024137	54.7338	48.3259	44.2364	39.4036	35.8831	42.6899	566.848	0.319784	0.00135784	0.00941503
Dcaf11	chr14	55560922	55570065	12.4466	12.6301	12.3676	8.2146	10.2842	10.1117	330.623	0.378638	0.000141946	0.00140888
Nynrin	chr14	55854114	55874736	6.02233	6.66849	6.53357	4.14374	3.38227	4.21375	431.777	0.711448	5.98407e-08	1.27282e-06
Sdr39u1	chr14	55897284	55900232	13.8731	11.9455	11.2269	8.25113	8.66233	8.46466	196.182	0.546374	0.000736331	0.00563701
Rnf17	chr14	56402696	56525031	36.676	40.416	40.2653	30.7567	30.7106	28.812	1516.64	0.378908	3.82462e-07	7.00056e-06
Mipep	chr14	60784565	60905480	7.42177	8.00807	7.20358	6.23265	6.08836	5.95334	292.749	0.30991	0.00497603	0.0270215
Defb30	chr14	63034086	63037846	1.52254	1.63541	1.48863	0.803721	0.271986	0.467612	12.7489	1.64313	0.000774617	0.00586867
Fdft1	chr14	63145150	63179578	13.6394	12.1646	13.5754	11.0784	10.8855	10.7304	671.608	0.271071	0.000650301	0.00509689
Fam167a	chr14	63436393	63465502	1.15654	0.945847	0.953037	0.570481	0.579167	0.405669	53.784	0.996238	0.000207987	0.00195595
Ppp3cc	chr14	70217864	70289497	2.96807	3.18809	3.41407	2.29422	2.29759	1.67121	74.3223	0.625114	0.00409468	0.0231069
Cog3	chr14	75702350	75754493	13.2365	14.6195	13.7161	10.055	11.7266	12.2075	576.938	0.284147	0.00208421	0.0133197
4930444M15Rik	chr14	76514557	76520855	4.35855	5.16137	5.23909	3.74701	2.90392	3.39118	86.1	0.560201	0.00238769	0.0149361
1700108F19Rik	chr14	76677567	76687108	59.9431	71.1102	59.5389	7.28984	7.22142	7.55722	163.4	3.10784	1.92501e-92	3.2847e-89
Wbp4	chr14	79459936	79481268	13.677	13.7137	12.1496	10.4315	11.4475	10.5645	492.601	0.284655	0.000914052	0.00675835
Lmo7	chr14	101729927	101934693	2.82818	3.25135	2.65927	2.07326	2.20262	2.02137	193.598	0.472014	0.000423283	0.00354197
Dnajc3	chr14	118937931	118981702	25.79	25.4695	25.6462	17.6228	19.639	20.3579	1241.21	0.413833	2.29968e-07	4.35465e-06
Zic2	chr14	122475383	122480328	26.5211	24.9456	22.2385	18.5347	19.6873	19.8716	742.144	0.342211	0.000170259	0.00165068
Ccdc152	chr15	3280626	3303526	2.01238	1.25491	1.31942	0.720846	0.569194	0.391435	11.6203	1.494	0.0080355	0.0393624
Lifr	chr15	7140541	7197489	11.2364	13.7618	12.5842	10.2432	10.3037	10.2252	1534.96	0.287941	0.00745557	0.0371376
Rad1	chr15	10486037	10493695	5.93881	5.79933	5.88945	5.09079	4.07805	5.09146	323.101	0.307439	0.00557885	0.0296144
Amacr	chr15	10981755	10996624	3.33649	2.82836	3.50966	2.05521	2.61064	2.18352	105.273	0.495438	0.00892585	0.0427289
6030458C11Rik	chr15	12808176	12824657	13.2894	13.1218	13.3039	9.79391	9.89087	10.7279	756.432	0.38148	3.59089e-08	8.06217e-07
Klf10	chr15	38291463	38300711	39.6948	39.0435	39.2619	30.1105	28.6786	28.6219	1502.66	0.434973	9.70191e-16	5.98363e-14
Ebag9	chr15	44619640	44641026	6.26736	5.18385	6.51185	3.31229	4.70781	3.74718	125.229	0.603933	0.000550029	0.00442009
Atad2	chr15	58094046	58135082	43.2342	49.0031	48.7727	37.4515	39.2754	38.1181	2766.12	0.295786	0.00325144	0.0191312
Dennd3	chr15	73512559	73572242	1.72741	1.71802	1.58958	0.955287	0.960036	1.06106	84.2605	0.752641	1.84032e-05	0.000233569
Arc	chr15	74669080	74672570	23.6499	25.1775	21.5123	12.6743	11.2849	16.1339	585.521	0.807112	2.66243e-10	8.31036e-09
Pycrl	chr15	75916462	75921560	19.3465	18.369	16.6015	12.6696	11.9513	14.0253	258.272	0.488602	0.000204549	0.00192597
Oplah	chr15	76296602	76307245	2.46748	2.61418	2.74054	1.56487	1.62465	1.65231	93.2239	0.688648	0.000324289	0.00282479
Slc39a4	chr15	76612382	76616852	15.6188	15.7046	13.7564	11.6287	10.3658	13.4362	362.877	0.342294	0.000507058	0.0041266
Ppp1r16a	chr15	76671679	76694915	10.9589	9.26691	8.96482	6.22824	7.89641	7.50248	234.043	0.427825	0.00170111	0.0112555
Gga1	chr15	78877189	78894585	25.6179	24.1247	24.2634	18.0875	20.3604	20.2049	788.536	0.33333	0.000711941	0.0055053
Sh3bp1	chr15	78899785	78912052	13.4387	11.1641	14.5928	7.44778	6.83716	7.52142	180.491	0.846948	4.19402e-08	9.21424e-07
Csnk1e	chr15	79417851	79442057	22.1897	19.4294	19.022	15.5315	13.9773	15.5655	1156.29	0.428984	3.31529e-06	4.95744e-05
Kdelr3	chr15	79516407	79527739	19.3069	15.5807	15.6992	12.1231	10.2793	10.7141	279.399	0.619357	3.09271e-06	4.66091e-05
Dmc1	chr15	79561497	79605109	13.8226	13.2516	13.9184	11.0433	11.5857	11.2967	282.742	0.272204	0.0085419	0.0412639
Atf4	chr15	80255183	80257545	192.028	172.809	174.214	119.106	125.048	129.67	2979.58	0.527511	1.87356e-11	6.89983e-10
Ccdc134	chr15	82127921	82142202	6.24291	5.74273	6.26419	3.43172	3.86473	3.85683	120.553	0.705594	6.49561e-05	0.000713542
Naga	chr15	82329531	82338826	7.05144	7.66183	7.79721	5.71326	4.8912	5.10267	141.907	0.524321	0.000480701	0.00394977
Mcat	chr15	83546796	83555711	9.33159	8.51225	8.48215	6.07749	6.76646	6.1879	223.798	0.467849	0.00144806	0.00989672
Pnpla3	chr15	84167815	84189521	0.984462	0.881201	1.5476	0.420692	0.46897	0.386341	49.537	1.42248	6.01383e-07	1.05669e-05
Parvb	chr15	84232042	84315609	33.1362	34.7197	32.9179	22.7299	22.8273	21.288	1078.1	0.593545	2.5281e-16	1.64509e-14
Smc1b	chr15	85064688	85131957	11.9249	13.2501	10.8157	9.22654	10.7033	9.08488	543.498	0.310031	0.00430469	0.0240865
Alg12	chr15	88805242	88819318	5.25114	7.13608	6.8777	5.17605	3.91857	3.73071	127.485	0.598859	0.000398733	0.00335709
Creld2	chr15	88819645	88826681	146.755	128.347	130.84	79.3689	81.7191	83.0149	1544.88	0.733495	4.00881e-20	3.5179e-18
Pus7l	chr15	94522639	94543507	3.35498	3.67604	2.74192	2.30256	1.97763	1.83712	101.515	0.687642	0.000264843	0.00237569
Rapgef3	chr15	97744769	97767666	1.44504	1.23473	1.71638	0.81019	0.616048	0.835092	65.131	0.960245	1.95831e-05	0.000246911
Rnd1	chr15	98669204	98677461	2.91581	3.51258	3.42523	1.72335	2.02057	1.77239	64.3047	0.831467	6.19504e-05	0.000685427
Fkbp11	chr15	98724367	98728198	23.4555	17.4407	16.5708	13.2867	13.3303	12.7323	167.694	0.551621	0.0010179	0.00738399
Arf3	chr15	98737625	98763118	87.8829	87.481	84.8177	71.5862	67.0169	71.2042	3069.34	0.310862	2.40873e-10	7.58009e-09
Prpf40b	chr15	99295408	99317007	13.5221	11.9885	12.4155	11.1077	9.48981	9.71506	390.95	0.330575	0.000560825	0.00449509
Nckap5l	chr15	99422033	99457748	8.07242	7.80217	8.35117	6.58901	5.91399	6.8535	373.62	0.323161	0.00140616	0.00969226
Asic1	chr15	99691754	99701130	1.45004	2.18606	1.79349	0.981746	1.27999	1.1933	95.7858	0.637338	0.00107639	0.00772075
Cox14	chr15	99725617	99728136	40.4247	34.3753	38.2276	25.9373	31.2863	30.0268	319.584	0.369489	0.00399272	0.0226259
Bin2	chr15	100641081	100669500	12.2593	13.2553	10.6017	7.4449	6.33791	7.30379	208.115	0.777848	3.59257e-09	9.67914e-08
Grasp	chr15	101224206	101232756	7.81412	8.49807	7.01409	6.62634	5.23229	5.50594	232.642	0.436109	0.00136557	0.00945492
Prr13	chr15	102459169	102462806	48.869	47.9263	45.2629	28.5511	30.6014	26.1151	516.434	0.738815	1.36439e-13	6.44706e-12
Pde1b	chr15	103503033	103530056	5.25514	5.21351	5.64685	4.14131	3.54257	4.55728	241.943	0.393527	0.0031483	0.0186386
Dnaja3	chr16	4684069	4707693	28.6765	28.4192	28.6835	21.4354	21.8697	22.9906	773.468	0.369286	3.86581e-07	7.06752e-06
Mgrn1	chr16	4886099	4938296	22.3838	22.5314	22.2218	17.713	17.8763	19.1849	750.684	0.291283	0.000252134	0.00228708
Anks3	chr16	4941414	4964237	9.57191	10.1927	10.2124	8.43276	7.93919	8.1142	267.234	0.292997	0.010184	0.0473064
Rogdi	chr16	5008728	5013553	18.2854	16.6772	17.6492	15.0421	13.248	13.9128	256.969	0.323042	0.00577104	0.0303617
Txndc11	chr16	11074910	11087930	11.0313	12.171	12.644	6.1446	7.23207	7.18744	303.36	0.793172	2.01264e-13	9.25395e-12
Pla2g10	chr16	13715056	13730983	5.35962	5.90638	5.0357	3.58849	3.45692	4.0434	121.935	0.548162	0.0014203	0.00976345
Ube2v2	chr16	15550985	15594518	9.08964	8.40539	7.75854	3.70993	3.90078	7.72696	509.34	0.714541	0.00275884	0.0168125
Sdf2l1	chr16	17130137	17132383	38.3354	32.7013	34.2097	15.7826	20.4152	18.8885	332.607	0.928154	2.30546e-14	1.21246e-12
Arvcf	chr16	18380782	18407074	7.51961	7.13491	7.18993	5.13602	4.59624	4.8962	399.662	0.58199	3.24486e-09	8.78859e-08
Cdc45	chr16	18780446	18811639	33.3091	32.6258	37.2994	28.7215	24.9681	30.8648	740.071	0.286677	0.000937616	0.00689936
B3gnt5	chr16	19760233	19772753	8.52053	9.71668	9.65301	7.06056	7.42111	6.57172	444.244	0.406217	0.000398273	0.00335683
Abcf3	chr16	20548602	20561603	16.9233	17.4157	17.1587	14.031	14.9195	13.419	523.914	0.282334	0.000455349	0.00377581
Liph	chr16	21953817	21995542	5.20039	4.66981	4.54619	3.09971	3.74199	3.62133	182.233	0.455882	0.000312646	0.00274047
Igf2bp2	chr16	22059008	22163299	37.4596	38.5726	35.1056	26.9987	24.1379	22.7124	1171.04	0.592726	3.18216e-12	1.26602e-10
Tbccd1	chr16	22813214	22857569	8.2612	9.7709	7.85842	6.04614	6.82502	6.6184	241.758	0.404258	0.00135815	0.00941503
Hes1	chr16	30065356	30067796	29.2733	23.528	23.0994	22.5178	20.0344	16.8991	387.629	0.361256	0.00431645	0.0241195
Ppp1r2	chr16	31251540	31275277	41.8617	41.8095	38.9173	33.4071	31.4852	32.2984	1735.35	0.335509	0.000101692	0.00105377
Apod	chr16	31296191	31314808	4.49089	5.00401	3.80749	2.55167	3.24128	3.20046	105.646	0.554346	0.00698325	0.0352421
Bdh1	chr16	31422296	31458901	6.04675	5.4355	5.81785	4.55632	4.17013	4.5688	196.672	0.381724	0.00200481	0.0128834
Sema5b	chr16	35541361	35664258	2.71407	3.15715	3.33171	1.94438	1.95405	2.15968	195.662	0.595955	9.12165e-05	0.000960118
Ildr1	chr16	36693977	36726804	13.8311	13.0182	13.7294	6.0133	6.39069	6.93118	293.962	1.06391	1.21284e-21	1.22537e-19
Ndufb4	chr16	37647601	37654368	115.312	94.8478	82.7167	67.6598	64.6308	63.8147	476.308	0.581555	5.38737e-06	7.67398e-05
Poglut1	chr16	38525057	38550256	20.8003	19.6579	20.679	14.1253	16.2669	14.5746	609.476	0.441804	7.37109e-08	1.53177e-06
Tmem39a	chr16	38558697	38592162	30.4592	28.8566	29.6359	24.1152	23.3456	23.5019	996.681	0.327698	3.32539e-07	6.1602e-06
Atg3	chr16	45158828	45188538	16.5933	17.8186	17.1299	14.7452	13.2226	14.1984	361.966	0.291128	0.00200234	0.0128769
Abhd10	chr16	45729724	45742955	8.08498	8.47376	7.8937	6.40919	6.22387	5.97169	231.036	0.397027	0.000766074	0.0058183
Arl6	chr16	59613320	59639339	13.1498	11.6231	14.5454	9.45907	8.37994	9.34381	189.911	0.53475	4.06623e-05	0.000475229
Hspa13	chr16	75755190	75766818	10.594	11.1363	9.93181	7.49284	7.79406	8.27644	407.702	0.422887	5.69774e-05	0.000639155
Ifnar1	chr16	91485214	91510522	8.62134	9.30759	8.58273	6.95564	6.50269	6.79248	596.156	0.389177	8.56328e-06	0.000116791
Tmem50b	chr16	91574507	91597680	8.16673	7.98937	8.01599	5.59184	5.02868	5.23654	157.106	0.612354	6.97019e-06	9.71336e-05
Slc5a3	chr16	92058321	92087473	1.75112	1.96875	2.09846	1.19127	1.35686	1.53134	169.788	0.501373	0.000355747	0.00304526
Smim11	chr16	92301302	92313041	19.9129	19.3	20.1806	13.1154	12.3547	11.2451	100.454	0.701291	0.000289288	0.00256058
Ets2	chr16	95702406	95721049	17.0027	15.4119	16.5317	10.6118	9.73322	10.0798	411.077	0.689101	1.55356e-14	8.3129e-13
Wrb	chr16	96145418	96157852	22.0865	23.1719	21.5555	15.5682	15.4028	16.0711	471.955	0.50445	7.80816e-11	2.59545e-09
Gtf2h5	chr17	6079827	6085485	36.4786	32.3414	29.9715	27.4108	24.4369	28.409	420.804	0.300567	0.00697461	0.0352101
Dynlt1b	chr17	6430111	6436295	102.505	103.334	96.9715	88.4517	83.6467	79.3083	920.54	0.271409	0.000959704	0.00703493
Dact2	chr17	14195229	14203831	11.1766	9.88485	10.5265	5.81583	7.11482	7.4783	273.093	0.621975	9.11741e-07	1.53526e-05
Zfp760	chr17	21707740	21725636	4.65473	5.77503	4.54447	3.71736	3.82021	3.72923	197.164	0.408295	0.00298701	0.0178906
Zfp213	chr17	23556766	23564226	2.70249	1.97464	2.2969	1.07561	1.18905	1.86905	53.6117	0.733352	0.00354466	0.0205961
Pdpk1	chr17	24073679	24150922	15.8902	19.4632	19.3405	14.5637	15.2284	14.7959	1267.33	0.293912	0.00445055	0.0247157
Itfg3	chr17	26212691	26244242	10.0964	8.99885	9.3166	7.39387	6.34603	8.42829	286.081	0.355424	0.00433851	0.024219
Nudt3	chr17	27579381	27622964	45.4287	42.3108	40.6071	33.8294	31.7987	36.6301	1063.26	0.327141	0.000279044	0.00248711
Tcp11	chr17	28066746	28080584	5.23743	4.28623	5.29289	3.38539	3.56423	3.44689	88.6144	0.512062	0.00326652	0.0191952
Pde9a	chr17	31386233	31476309	4.74607	4.80771	4.67615	2.11811	1.36441	1.96742	88.1941	1.3924	1.13897e-11	4.26613e-10
Ndufv3	chr17	31520114	31531325	45.7153	43.1262	42.3982	32.933	30.377	35.5095	684.713	0.408454	5.78198e-05	0.000646243
Cbs	chr17	31612622	31637205	9.78414	8.94738	8.93891	6.38894	5.15372	6.23981	225.528	0.641675	1.70553e-07	3.30704e-06
Sik1	chr17	31844249	31855792	35.8465	37.1097	37.4006	26.51	24.2571	27.4159	1487.7	0.496802	3.31107e-11	1.16624e-09
H2-Ke6	chr17	34026032	34028055	17.7413	18.0376	16.7473	13.9632	11.6852	13.4473	154.992	0.428289	0.00801886	0.039306
Gpsm3	chr17	34589805	34591754	4.12531	3.25377	3.20129	1.11363	1.62341	1.97699	48.8344	1.13871	6.29187e-05	0.000695138
Pbx2	chr17	34592470	34597341	13.6165	13.6833	13.7204	11.0899	10.3135	11.0962	439.923	0.336238	0.00138782	0.00957446
Slc44a4	chr17	34914465	34930436	3.04741	2.91166	4.22806	1.76618	1.62705	2.29778	75.6232	0.825423	5.16258e-05	0.000586837
Hspa1b	chr17	34956428	34959238	11.887	10.5293	11.0223	6.96014	8.95502	8.89296	269.594	0.423268	0.00046268	0.00382833
Ddah2	chr17	35059034	35062099	51.3287	41.4728	45.6906	32.6392	28.4643	37.8309	553.15	0.484171	0.000233212	0.00215215
Ly6g6e	chr17	35076941	35078804	12.7821	11.1295	11.0352	5.76753	6.3119	6.93687	111.353	0.871255	1.31695e-06	2.16536e-05
Gpank1	chr17	35122951	35124815	10.4427	8.38432	10.1009	8.01821	6.33134	6.65744	154.131	0.470623	0.00652839	0.0334635
Apom	chr17	35128996	35131752	4.15508	2.67384	3.1906	1.76995	1.52464	1.96593	23.4228	0.931243	0.00730313	0.0365345
Cchcr1	chr17	35517115	35531015	9.27051	7.66922	9.04144	6.74965	6.62791	6.69606	254.737	0.374502	0.00206656	0.0132234
Flot1	chr17	35823356	35832787	11.755	12.3068	10.2555	9.30427	7.82947	9.31195	199.581	0.376862	0.00518595	0.0279049
Nrm	chr17	35861317	35865400	12.0661	12.0638	12.0465	7.54406	9.24567	9.12132	214.799	0.473579	0.00146346	0.00998414
Ppp1r18	chr17	35866127	35875596	18.2357	17.2612	17.7245	14.8141	13.8438	14.5066	595.041	0.303897	0.00010336	0.00106961
Prr3	chr17	35972538	35979467	13.6791	13.76	13.359	10.6289	10.172	11.3126	371.514	0.343248	0.000534611	0.00430972
2410137M14Rik	chr17	36977700	36981237	5.56953	6.84099	5.78181	5.32009	2.62553	4.06255	52.4366	0.617394	0.0105955	0.0487025
H2-M5	chr17	36986854	36989504	15.3725	16.4957	14.6236	9.43975	10.9478	10.2119	173.459	0.597871	2.90712e-06	4.41588e-05
Zfp57	chr17	37002481	37010729	139.445	132.778	130.335	90.3482	92.2505	88.4696	3617.62	0.571076	1.705e-35	4.49951e-33
Gabbr1	chr17	37045965	37074305	20.6552	23.6219	22.4341	13.4127	14.4993	14.4833	829.083	0.6525	1.99972e-08	4.65298e-07
Enpp4	chr17	44096309	44105808	3.92925	3.55601	4.06264	2.82758	2.0533	2.82753	140.938	0.585963	4.67298e-05	0.000538286
B230354K17Rik	chr17	45433830	45442544	13.5021	15.3828	15.2718	9.94204	11.1938	10.4799	652.098	0.480076	1.11191e-05	0.000147841
Nfkbie	chr17	45555699	45563168	1.35086	1.75576	1.62018	0.61371	0.745534	0.833145	33.1616	1.09075	0.00130201	0.00909693
Slc35b2	chr17	45564151	45567669	13.2572	14.5201	12.599	9.2016	9.51773	13.2222	329.756	0.326632	0.0104071	0.0480572
Slc29a1	chr17	45585199	45593640	102.957	92.6208	93.4183	76.1087	74.4232	76.8598	2682.95	0.346167	1.36863e-06	2.24072e-05
Gm7325	chr17	45600966	45602102	22.7061	20.8939	22.3849	12.6127	12.2862	13.522	345.772	0.778108	5.43072e-09	1.40878e-07
Zfp318	chr17	46383765	46420918	3.85924	4.63724	4.3937	3.28965	3.36771	3.36625	578.122	0.361818	0.00587374	0.0307755
Cnpy3	chr17	46735710	46752214	24.274	24.4108	25.3722	16.0292	18.7227	20.9804	452.79	0.401587	7.75137e-05	0.000827801
Ccnd3	chr17	47593466	47599688	48.9936	43.102	44.919	31.9688	31.9962	35.5212	1097.04	0.460167	9.50209e-09	2.36505e-07
Med20	chr17	47611595	47624418	22.75	20.5281	20.8171	18.3286	15.4077	18.0299	451.34	0.310862	0.00108579	0.00777368
Tfeb	chr17	47737036	47792416	15.8486	15.4252	16.9152	12.575	11.8254	14.226	506.348	0.316495	0.00544694	0.0290749
Sh3gl1	chr17	56016749	56036637	52.5878	52.8677	50.7421	42.9693	42.4228	43.6559	1098.43	0.27516	7.14678e-05	0.000772365
Chaf1a	chr17	56040415	56068026	56.8952	60.38	54.7721	46.5335	46.0533	48.7244	1803.74	0.282639	2.87344e-07	5.3814e-06
Uhrf1	chr17	56304312	56323486	126.588	128.889	128.356	95.9197	97.437	105.94	4447.29	0.358045	6.29077e-09	1.62093e-07
Rfx2	chr17	56775896	56831008	15.6134	17.2138	14.8373	11.0484	11.4062	12.8328	438.095	0.430309	0.00025734	0.00232195
Trip10	chr17	57249450	57263697	49.849	44.3337	44.4419	37.7717	33.4472	41.4284	1000.56	0.298846	0.000990465	0.00721906
Lama1	chr17	67697264	67822645	17.3698	22.9555	21.8755	8.78747	9.64936	9.45169	2072.59	1.15651	8.00344e-15	4.51588e-13
Clip4	chr17	71769690	71864210	3.21678	3.46929	2.915	2.40571	2.84052	2.06025	165.854	0.397783	0.00774769	0.03827
Dpy30	chr17	74299473	74323944	122.398	123.493	116.25	92.8267	88.9576	94.3016	1430.8	0.391365	5.75937e-05	0.000644655
Gpatch11	chr17	78835515	78848308	5.85935	5.49646	4.58834	4.04729	3.69247	4.26931	222.187	0.408673	0.00120895	0.00852428
Sult6b1	chr17	78883937	78906992	6.00257	4.24254	5.4519	3.35088	3.3515	2.50195	104.18	0.783608	0.000123986	0.00125846
Ndufaf7	chr17	78937134	78948052	9.6576	8.41991	8.26744	6.89383	6.3902	7.1886	214.282	0.364482	0.00480354	0.0262458
Gemin6	chr17	80224488	80228497	26.469	27.6634	24.8035	14.1955	18.2356	21.4284	310.197	0.538786	8.30295e-05	0.000881801
Dync2li1	chr17	84626498	84655564	8.53163	9.26157	6.34754	4.16146	6.09273	4.94323	101.375	0.659555	0.00107612	0.00772075
Prepl	chr17	85063476	85090274	11.5304	14.0934	12.9886	9.26492	9.37555	10.0336	456.678	0.424699	4.162e-06	6.08143e-05
Epas1	chr17	86753863	86833410	4.95087	5.17106	5.14777	3.05244	3.53053	3.07871	344.459	0.658793	7.11085e-07	1.22698e-05
Mcfd2	chr17	87254442	87265947	21.3176	18.7278	20.0938	16.6881	16.2919	16.0645	486.025	0.296821	0.00148725	0.0101195
Impact	chr18	12972251	12992948	177.199	186.956	180.724	125.573	129.33	127.513	5257.69	0.510443	9.89437e-26	1.42007e-23
Zfp397	chr18	23954687	23964670	4.96167	5.97404	5.72575	4.15226	4.32193	4.62626	284.893	0.341348	0.00333367	0.0195193
Galnt1	chr18	24205343	24286816	23.5229	24.7429	24.0198	19.7126	19.2556	18.6481	994.478	0.328497	3.11354e-06	4.68312e-05
Stard4	chr18	33201420	33213816	5.78333	7.53311	8.17157	5.04896	5.20409	5.49386	247.002	0.44286	0.00192416	0.0124418
Fam53c	chr18	34758905	34773760	20.0601	20.0588	18.9404	15.0654	14.6973	17.0667	797.732	0.331958	4.04938e-05	0.000473981
Hbegf	chr18	36504926	36515805	23.4966	20.9674	24.309	19.0857	16.0649	17.1636	544.14	0.39826	0.000263652	0.00236778
Apbb3	chr18	36671158	36679366	7.55434	8.83005	7.61675	5.91415	4.53776	5.68074	163.332	0.575227	1.71442e-05	0.000218592
Wdr55	chr18	36760238	36763708	23.0484	22.3644	24.249	15.8209	17.4046	18.0371	356.843	0.436552	7.92862e-06	0.0001093
Yipf5	chr18	40204864	40219399	33.0967	30.8801	31.4197	23.4145	23.8322	23.9739	688.905	0.421442	5.56148e-08	1.18787e-06
Prelid2	chr18	41875695	41951194	16.9682	15.7179	15.0276	11.7589	9.78699	8.52101	128.979	0.68168	0.00024531	0.00224373
Dcp2	chr18	44380499	44424969	25.3526	31.8732	28.9122	21.2177	22.8291	20.8171	1974.23	0.40897	0.000225621	0.00208606
Slc6a7	chr18	60995379	61014199	1.4171	0.925901	1.18109	0.4818	0.706529	0.280316	38.0758	1.28732	4.61489e-05	0.000532463
Bvht	chr18	61639652	61647485	17.9025	16.511	14.5993	10.9113	10.4296	8.57575	97.3046	0.725364	9.55324e-05	0.000996665
Pcyox1l	chr18	61696836	61707635	12.8184	13.7663	11.8323	9.01211	10.3139	10.0663	248.42	0.382396	0.00646193	0.0332115
Grpel2	chr18	61712423	61726331	11.6889	12.2179	10.5394	9.61094	8.93615	10.1137	437.988	0.263747	0.00319458	0.0188472
4930503L19Rik	chr18	70453139	70472480	12.3718	14.4643	12.9448	9.03905	10.3492	9.20325	308.801	0.473398	1.95462e-05	0.000246843
Poli	chr18	70508679	70530321	6.173	6.82017	6.20395	4.261	5.32723	4.93001	277.75	0.394375	0.000729181	0.00559343
Elac1	chr18	73735037	73754479	1.84139	1.81306	1.85332	1.48119	1.16958	1.35101	96.8182	0.468088	0.00515693	0.0277877
Acaa2	chr18	74779211	74806207	6.85176	6.37265	7.60427	5.36886	4.66329	4.58136	131.038	0.52107	0.00149847	0.0101868
Smad7	chr18	75367364	75395934	37.0282	35.6279	38.6648	31.7085	29.3743	30.0338	1582.95	0.290198	3.36761e-05	0.000402407
Haus1	chr18	77757566	77767780	40.4669	37.9929	32.0729	27.7304	30.8542	30.4898	404.112	0.309441	0.010351	0.0478794
Zfp516	chr18	82910878	83005314	7.10803	8.75789	8.33977	6.37269	6.71709	6.31364	731.144	0.318005	0.00478941	0.026212
Tmx3	chr18	90510153	90543267	20.3043	21.6193	20.8174	16.8666	18.2041	16.5972	959.624	0.279757	0.000256442	0.00231665
Cdk2ap2	chr19	4097350	4099017	42.3064	40.972	38.0438	23.8681	24.2315	29.1449	308.726	0.646919	3.87111e-06	5.68342e-05
Tmem134	chr19	4125959	4132307	31.3343	26.8252	27.3578	21.2348	18.504	24.0914	428.172	0.42105	0.00536181	0.0286907
Sipa1	chr19	5651184	5663707	3.36289	3.10677	2.88086	2.05229	2.30162	2.62458	147.284	0.411191	0.00723554	0.0362651
Pcnxl3	chr19	5664634	5688908	15.5968	15.2523	16.524	12.0844	11.8306	12.8253	1087.93	0.366111	0.000589992	0.00469456
Syvn1	chr19	6046575	6053718	28.4412	24.7017	26.3993	16.2689	16.5734	18.3694	795.474	0.633112	1.40671e-13	6.6064e-12
Men1	chr19	6334978	6340894	16.8776	15.3926	15.6145	11.8831	11.9232	12.8183	529.997	0.385222	5.18452e-05	0.000588026
Rasgrp2	chr19	6400582	6415216	8.60425	7.18173	8.60211	5.45594	4.59809	6.16042	194.951	0.587133	0.000993918	0.0072408
Nrxn2	chr19	6418737	6533217	1.1815	0.888507	1.40966	0.915539	0.736568	0.762152	95.5939	0.539951	0.00746234	0.0371472
Nudt22	chr19	6993018	6996037	6.59071	6.47015	7.28984	5.1823	3.36457	4.45566	67.3827	0.655737	0.00635409	0.0327339
AI846148	chr19	7373221	7383026	33.6667	30.3711	32.4726	22.0682	25.7113	26.3758	1004.69	0.377199	9.8517e-06	0.000132364
Stx5a	chr19	8741423	8755642	26.3864	26.4991	26.1209	19.8182	21.8682	22.3167	591.636	0.298986	0.000113707	0.00116724
Tmem179b	chr19	8772521	8774467	11.173	8.91054	7.65669	6.37642	5.99909	5.06488	90.482	0.681363	0.00366604	0.0211334
Taf6l	chr19	8774353	8786316	5.07662	5.28231	5.86348	4.41957	3.67154	3.37489	127.824	0.514473	0.00048761	0.00399585
Ttc9c	chr19	8809074	8819294	15.6192	16.0562	15.0703	12.1678	13.5349	12.8727	576.293	0.274738	0.00173858	0.0114544
Rom1	chr19	8927381	8929356	1.26282	1.5511	1.55244	0.376956	0.773895	0.921129	18.4766	1.02677	0.0101554	0.047216
Tmem138	chr19	10570477	10577386	9.99215	7.95738	7.66926	5.34045	6.59456	6.05448	161.677	0.507007	0.000531036	0.00429443
Tkfc	chr19	10592196	10604258	12.3858	11.299	12.5623	8.77131	9.34205	8.82681	282.778	0.428321	7.12515e-05	0.00077057
Pga5	chr19	10668956	10678071	4.99003	4.30758	4.83322	2.92492	3.01528	2.53686	52.0646	0.745703	0.000683216	0.00531517
Gcnt1	chr19	17326140	17356667	3.65514	3.72016	3.62261	2.36281	3.05825	2.48014	164.649	0.473303	0.000717258	0.00552958
Ostf1	chr19	18580363	18631813	29.7472	26.7696	25.442	21.4119	22.3133	19.6823	490.882	0.372634	0.0014348	0.00982796
Ppapdc2	chr19	28963919	28966801	1.58805	1.70577	1.52223	0.838302	0.945628	1.13804	42.7978	0.701319	0.00343019	0.0199914
Sgms1	chr19	32122726	32388454	8.61494	8.22329	8.40881	6.64074	7.36514	6.69256	369.685	0.286165	0.000971431	0.00710394
Hhex	chr19	37434840	37440731	6.48337	5.34609	5.05344	2.59846	3.18029	3.61575	76.0702	0.83241	2.1237e-05	0.000266017
Myof	chr19	37899035	38043577	36.2579	41.3263	40.7525	29.4835	28.6043	27.6106	2419.47	0.465698	0.000143685	0.00142268
Cep55	chr19	38055041	38074425	44.4537	48.1078	45.829	38.349	38.5545	35.3632	1184.83	0.303076	9.94922e-06	0.000133558
Sorbs1	chr19	40292039	40513812	4.6585	4.70539	4.69006	4.0828	3.57167	3.46127	331.862	0.343895	0.00439416	0.0244408
Zfp518a	chr19	40894704	40917947	13.4528	16.5838	15.0597	12.0093	12.3382	11.1657	1079.9	0.344758	0.00276835	0.0168493
Frat1	chr19	41829969	41832583	1.25939	1.18412	0.772018	0.572154	0.625547	0.268868	26.3184	1.17039	0.000949241	0.00697154
Cox15	chr19	43733253	43753000	7.79847	7.68452	7.57086	6.18635	6.02088	6.6568	411.718	0.286773	0.00199563	0.0128445
Erlin1	chr19	44034942	44069775	12.7039	11.1675	11.3767	9.18498	8.99963	8.64647	444.282	0.39819	6.31425e-06	8.87985e-05
Scd1	chr19	44394449	44407709	4.34919	4.85585	4.35352	3.09202	3.45569	2.92217	339.617	0.518268	5.07379e-06	7.27343e-05
Sema4g	chr19	44989343	45003395	3.13488	2.70807	2.48768	1.76461	1.8156	2.03259	116	0.566315	0.0030409	0.0181426
Poll	chr19	45552275	45560543	6.25847	5.84825	5.29831	3.3504	3.8516	5.08346	150.193	0.486824	0.00357049	0.0206679
Nfkb2	chr19	46305929	46312090	8.26844	8.40689	8.23576	6.91959	6.76082	6.52342	266.888	0.304562	0.00465366	0.0255968
Arl3	chr19	46531108	46573085	25.6902	24.5869	29.8876	18.7546	19.8927	20.0453	210.558	0.447201	0.0013559	0.00940923
Sfxn2	chr19	46573364	46596900	3.02478	3.25945	3.60582	1.89835	2.63027	2.30967	91.1257	0.522872	0.0080107	0.039291
As3mt	chr19	46707442	46741095	10.5469	9.87846	9.0698	6.76747	7.3152	5.61936	162.023	0.590407	3.07556e-05	0.000371312
Taf5	chr19	47067747	47083479	15.5511	16.3186	16.024	11.2293	13.133	12.2003	513.618	0.384926	3.50439e-06	5.19676e-05
Bbip1	chr19	53929658	53944627	4.93427	4.0324	3.15113	3.07588	2.61002	2.15016	100.761	0.645329	0.00222584	0.0140816
Tcf7l2	chr19	55741809	55933655	5.00846	4.67886	5.16467	3.4365	3.59144	3.41317	181.549	0.508926	4.09065e-05	0.000477719
Ablim1	chr19	57033263	57216032	2.16471	2.58022	2.69302	0.954351	1.28108	1.19841	158.159	1.10136	2.61756e-12	1.05784e-10
Trub1	chr19	57452905	57491005	4.5703	4.96829	4.29446	3.74195	4.20479	3.38253	327.744	0.290394	0.00530068	0.0284127
Shtn1	chr19	58973357	59076069	0.983755	1.40539	1.419	0.986681	0.823623	0.612331	63.2426	0.672073	0.00667696	0.0340773
Fam204a	chr19	60198585	60226697	22.0562	19.9075	20.2646	17.1298	16.7848	17.6137	412.425	0.272521	0.0030018	0.0179699
AU022751	chrX	6081217	6083420	8.05492	7.81032	6.77079	4.43894	6.22667	5.67163	148.832	0.461115	0.00291534	0.0175435
Gripap1	chrX	7789992	7820567	9.27595	9.1309	10.2525	6.74059	6.91624	6.64332	264.83	0.497791	2.76028e-06	4.22208e-05
Eras	chrX	7924275	7928607	18.0419	18.3428	17.0269	11.1095	12.2305	13.3415	174.775	0.535061	0.000293665	0.00259185
Hdac6	chrX	7930121	7947889	38.1891	39.2548	36.7743	27.8035	26.3626	28.8459	1323.07	0.459788	2.12454e-11	7.71312e-10
Wdr13	chrX	8123300	8132858	6.69565	6.94201	6.86673	5.41247	5.59036	5.41503	290.807	0.319998	0.00209379	0.0133754
AA414768	chrX	12936872	12938541	3.27142	2.72732	2.52342	2.20581	1.68732	1.63762	50.0768	0.644994	0.0103067	0.0477464
Efhc2	chrX	17132048	17319368	6.82217	6.05968	5.32496	4.54963	4.9441	4.31123	171.855	0.403391	0.00357361	0.0206782
Wdr44	chrX	23693050	23806001	5.32347	6.4062	5.58623	5.09423	4.26168	4.20549	208.69	0.359709	0.00217584	0.0138133
Rhox5	chrX	37754607	37808878	18.0662	15.9316	12.2838	6.75901	6.35904	6.05207	146.151	1.28163	7.43549e-14	3.59078e-12
Mcts1	chrX	38600657	38613522	22.7317	24.0065	22.2359	17.2045	15.9702	17.4725	208.901	0.444871	0.000450429	0.00374512
Ocrl	chrX	47912455	47965866	7.34454	8.66106	7.80564	6.59378	6.41618	6.08817	406.76	0.319222	0.0048369	0.0263967
Usp26	chrX	51753958	51801233	3.96322	3.19392	3.82131	1.72584	2.11008	1.77609	154.896	0.967418	6.38488e-09	1.64242e-07
Fam122b	chrX	53243414	53269805	26.6968	27.2231	26.865	20.3336	19.7659	20.6129	1265.92	0.411846	3.10829e-07	5.77894e-06
Gm364	chrX	57409148	57488771	37.7549	40.7463	33.4755	9.13999	10.2802	8.80105	436.017	1.98871	3.83065e-66	3.26818e-63
Mtm1	chrX	71215081	71315295	2.71726	2.56345	2.99196	1.36713	1.6662	2.07786	88.7557	0.676232	0.000326715	0.00283825
Vma21	chrX	71816757	71824706	4.67797	5.60699	5.09361	3.85405	4.15846	3.75345	258.089	0.384746	0.00094527	0.0069457
Cetn2	chrX	72913564	72918344	14.8266	14.1239	11.9849	10.7675	10.1107	9.67911	185.144	0.427133	0.00560828	0.0297192
Taz	chrX	74282717	74290151	10.2065	8.09556	9.95649	7.59448	7.48355	6.81648	162.576	0.375106	0.00600822	0.0313092
Fundc2	chrX	75382398	75397158	10.7354	10.1618	8.01809	8.53768	7.57724	6.96859	341.239	0.331639	0.0106613	0.048848
Cmc4	chrX	75404845	75416584	1.35015	0.630331	1.3018	0.113795	0.449275	0.46345	9.85238	1.61673	0.00975219	0.0457715
Mageb16	chrX	79623230	79635582	22.6111	23.1103	22.8597	17.6177	20.9603	16.0918	458.166	0.32813	0.00304881	0.0181686
AU015836	chrX	93968655	93975470	9.26058	8.89136	9.09587	3.06792	2.99783	4.08678	161.501	1.41075	1.84949e-24	2.41308e-22
Stard8	chrX	99042580	99074728	4.80503	4.03553	5.44517	3.70895	3.29474	3.71339	150.381	0.416147	0.00258017	0.0158876
Foxo4	chrX	101254527	101260873	11.7826	11.6892	12.6812	9.16883	8.53273	9.13782	435.221	0.430236	1.81407e-06	2.8929e-05
Il2rg	chrX	101264384	101268255	2.55898	2.4087	2.69081	1.93705	0.928645	1.08004	44.7734	1.00158	0.000250728	0.00227971
Zmym3	chrX	101404383	101420222	10.6422	11.5998	11.2813	6.61648	6.7258	6.3237	555.875	0.770193	1.60871e-19	1.37249e-17
Ercc6l	chrX	102142819	102157091	12.6428	14.8115	14.108	9.86587	10.5602	10.7334	518.19	0.41187	1.52646e-05	0.000196824
Magt1	chrX	105968084	106011899	14.3794	13.868	13.8509	11.0647	10.6048	10.411	647.885	0.394811	7.24864e-07	1.24655e-05
Cldn34c1	chrX	123103558	123143293	1.39642	0.692679	1.3352	0.375153	0	0.0848818	4.75535	3.03116	0.0035994	0.0208069
Trmt2b	chrX	134262483	134276984	1.12562	1.15111	1.08531	0.790592	0.549355	0.70836	38.5245	0.724121	0.00644509	0.0331582
Nxf3	chrX	136072098	136085255	8.06176	8.65134	8.5738	3.55417	2.92846	3.1205	297.96	1.40517	2.17266e-28	3.47558e-26
Esx1	chrX	137115396	137120326	5.21912	4.89328	6.85481	3.01998	3.29307	2.73319	100.604	0.911098	4.8122e-06	6.94558e-05
Trap1a	chrX	139333682	139338165	103.411	97.3965	93.4216	58.9934	58.1119	59.3334	947.848	0.737985	3.63379e-13	1.5944e-11
Rnf128	chrX	139563339	139673145	28.3735	27.8309	27.1961	13.9705	15.6094	15.7652	471.221	0.876401	7.97348e-18	5.85879e-16
Tex13	chrX	140808306	140813433	7.81691	8.2175	8.04436	0.27185	0.51518	0.848818	71.6908	3.80155	4.48837e-42	1.64114e-39
Nxt2	chrX	142226769	142239700	14.555	15.376	14.7018	7.73393	10.2996	8.59265	334.208	0.740537	9.7467e-11	3.20514e-09
Pfkfb1	chrX	150589920	150643878	8.95748	7.22439	6.25644	5.29256	4.49254	4.67021	124.008	0.644683	8.95976e-05	0.000945021
Tspyl2	chrX	152336851	152342484	15.1097	15.7781	15.4932	11.5548	12.6482	13.5343	436.441	0.290152	0.000820964	0.00616205
Klf8	chrX	153238044	153396134	8.4852	8.80352	9.21316	6.91779	6.44077	6.67552	360.266	0.404565	0.000512175	0.00416383
Map7d2	chrX	159414577	159498947	8.29192	8.9526	8.10482	7.25387	7.21278	6.15977	330.958	0.302157	0.00616112	0.0319542
A830080D01Rik	chrX	159532667	159593081	26.1445	29.9132	30.0813	20.1999	19.7286	18.676	833.838	0.556465	1.08894e-08	2.68424e-07
Phka2	chrX	160502433	160598878	4.98398	5.47752	5.88062	3.85534	4.41071	4.60935	279.898	0.335271	0.00257258	0.0158535
Scml2	chrX	161162749	161258213	2.96106	3.00289	2.49868	1.0371	0.930581	0.815951	132.859	1.61955	1.88048e-19	1.58673e-17
Syap1	chrX	162856842	162888462	15.8785	16.0771	14.813	11.5246	10.1983	12.4757	315.439	0.449324	1.3207e-05	0.000173054
Piga	chrX	164419786	164433915	16.5817	17.6349	17.5825	13.6084	13.2232	12.6711	501.476	0.392793	2.92794e-06	4.44311e-05
Trappc2	chrX	166440824	166452543	14.9043	16.3035	12.387	9.32407	11.5187	9.18721	108.406	0.536435	0.00233524	0.0146917

## Sheet: Ts6_down
Gene_symbol	Chr	Start	End	FPKM_Ts6_fus-r1	FPKM_Ts6_fus-r2	FPKM_Ts6_fus-r3	FPKM_WT-r1	FPKM_WT-r2	FPKM_WT-r3	baseMean	log2FoldChange	pvalue	padj
Sulf1	chr1	12692429	12860372	9.59105	10.5562	10.6791	15.2087	15.3896	13.3898	831.834	-0.511797	4.16107e-07	7.54445e-06
Terf1	chr1	15805645	15844052	39.6514	38.8155	37.3714	49.6102	50.1481	50.8557	1068.25	-0.379001	9.3676e-08	1.90793e-06
Rpl7	chr1	16101295	16104433	692.095	668.489	642.592	798.547	849.721	812.133	8756.99	-0.296631	0.000100825	0.0010469
Rdh10	chr1	16105881	16132550	3.74356	3.17343	2.98207	4.31113	3.83957	5.17206	104.831	-0.432506	0.00875288	0.0420977
Stau2	chr1	16228809	16519302	3.72298	3.65411	4.00757	4.97608	6.56964	4.89084	153.058	-0.531092	0.000262239	0.00235647
Tmem70	chr1	16665190	16678275	6.16577	4.83573	6.38304	9.96365	7.91995	8.11572	198.22	-0.567371	6.31972e-05	0.000697212
Jph1	chr1	16994939	17097889	1.23606	1.45827	1.51499	4.09258	3.0237	4.61367	163.822	-1.48381	6.03759e-19	4.90578e-17
Rab23	chr1	33720418	33742564	12.6695	12.3764	13.082	16.384	16.6219	16.116	737.222	-0.365	8.37341e-07	1.41932e-05
Zfp451	chr1	33761540	33814595	11.3858	13.2456	12.5345	14.7148	15.2151	14.8379	906.462	-0.269576	0.00445163	0.0247157
Kansl3	chr1	36335729	36369181	16.7373	17.7859	16.6715	21.8103	20.1246	23.0271	1030.63	-0.344321	0.000402009	0.00338282
Fam178b	chr1	36599970	36683183	4.68825	4.74857	4.54248	7.65786	7.17836	9.18006	170.841	-0.786274	1.6059e-08	3.81173e-07
Rev1	chr1	38052785	38129662	18.8207	21.1254	20.0723	30.0709	32.8673	32.6877	1215.63	-0.672996	5.00728e-09	1.30564e-07
Aff3	chr1	38175990	38627244	0.564749	0.640316	0.701835	1.58664	1.57858	1.56161	113.706	-1.3117	2.81997e-10	8.76646e-09
Ercc5	chr1	44147743	44181260	11.974	11.8054	11.5968	15.6934	15.9259	15.0146	600.871	-0.396958	1.14188e-07	2.28054e-06
Col3a1	chr1	45311537	45349706	10.448	8.36095	10.3763	16.7484	12.5718	11.7754	771.044	-0.49017	0.000761808	0.0057945
Col5a2	chr1	45374330	45503282	8.75163	8.02344	10.2796	16.0353	13.3759	12.242	1042.93	-0.620144	1.678e-06	2.68428e-05
Slc40a1	chr1	45908069	45925594	0.332579	0.37708	0.571099	1.12324	1.18258	1.70969	40.215	-1.67036	3.98221e-08	8.81731e-07
Slc39a10	chr1	46807543	46853509	6.76536	7.90915	7.64046	9.27611	9.13744	10.0113	565.156	-0.351799	0.00179624	0.0117583
Sdpr	chr1	51289125	51302960	1.78723	1.10259	1.78068	3.01269	1.96257	2.32612	97.7061	-0.627775	0.00532502	0.0285333
Stat1	chr1	52119621	52161865	10.2092	11.1333	12.0243	14.3701	16.3335	12.6847	632.97	-0.378246	9.78907e-05	0.00101919
Mfsd6	chr1	52656304	52727318	0.244186	0.602576	0.659239	0.946719	1.00756	1.17346	56.1034	-1.07442	7.26508e-05	0.000783496
Spats2l	chr1	57774860	57948397	0.535956	0.855238	0.759197	1.13767	1.36995	1.33209	47.6841	-0.852296	0.000557775	0.00447297
Plekhm3	chr1	64789120	64956824	1.60363	2.00959	1.82411	2.35146	2.62069	2.38962	211.007	-0.440794	0.001517	0.0102564
Map2	chr1	66175328	66442583	0.669117	0.890587	0.79476	1.22967	1.30011	1.11761	74.2777	-0.63305	0.0014112	0.00971595
Rpe	chr1	66700892	66719805	16.5778	16.7883	15.7468	24.5842	23.2117	23.9025	610.6	-0.545104	7.38695e-08	1.53299e-06
Igfbp2	chr1	72824479	72852471	103.106	87.539	87.7415	126.318	117.542	130.172	2213.73	-0.425774	0.000498442	0.00407158
Ttll4	chr1	74661753	74697973	7.21193	8.8619	8.64418	15.3919	14.9946	14.175	570.869	-0.850451	6.02135e-07	1.0568e-05
Nhej1	chr1	74967345	75046639	3.98623	3.01307	4.56339	5.57556	7.08707	6.46145	51.1795	-0.730138	0.00198273	0.0127722
Cnppd1	chr1	75135214	75142368	8.29921	8.24594	9.2292	11.8913	11.8448	12.9772	387.055	-0.513259	2.40592e-06	3.75104e-05
Fam134a	chr1	75143157	75147909	10.7719	10.138	10.6562	14.7463	14.9029	15.9042	424.451	-0.531057	1.02789e-08	2.53787e-07
Serpine2	chr1	79794320	79858665	25.1627	25.0299	28.9483	44.7312	40.7579	38.8366	825.809	-0.648805	1.2225e-14	6.62008e-13
Rhbdd1	chr1	82316578	82445367	4.93559	5.54754	5.95372	7.46979	8.6057	6.5457	325.672	-0.459743	0.000130326	0.00131068
Pid1	chr1	84036292	84284645	2.46873	2.66252	2.56612	4.91764	5.41586	5.2705	121.109	-1.02409	8.16901e-11	2.7037e-09
Arl4c	chr1	88698225	88702191	7.40989	6.28955	7.34498	11.0812	9.80357	9.72695	378.367	-0.536141	5.39183e-06	7.67398e-05
Agap1	chr1	89454810	89895282	11.6574	13.5687	12.2624	16.5348	16.1187	16.8392	1413.94	-0.401233	0.000163364	0.00159186
Gbx2	chr1	89927961	89931176	6.15613	4.83879	5.36519	7.41366	9.27235	9.21962	284.987	-0.667125	7.2054e-06	0.00010023
Lrrfip1	chr1	91053443	91117322	9.18565	8.0528	9.25847	13.9427	11.9901	12.2515	727.843	-0.522941	3.93224e-09	1.04658e-07
Fam132b	chr1	91366429	91374217	0.342284	0.582125	0.405201	1.02173	0.968135	1.10965	28.0012	-1.234	0.00043335	0.00360898
Hes6	chr1	91411482	91413222	8.4805	7.16028	7.42681	9.30717	9.73079	11.6406	147.919	-0.416499	0.010543	0.0485338
Gpc1	chr1	92831685	92860196	13.7666	12.7125	14.8953	18.138	18.1584	17.3683	630.153	-0.374146	0.000177297	0.00170705
Kif1a	chr1	93015454	93101874	2.44134	2.85553	3.11065	9.87183	9.65095	10.2295	606.582	-1.82457	8.34189e-32	1.77926e-29
Mterf4	chr1	93299210	93305870	5.74048	5.87695	6.82875	8.01685	7.28939	7.23198	260.432	-0.285333	0.00871877	0.0419849
D1Ertd622e	chr1	97643901	97662018	3.16719	3.05898	3.01231	3.69764	3.94827	4.93418	120.913	-0.455919	0.00618623	0.0320519
Clasp1	chr1	118389057	118609462	7.51451	8.53154	9.38138	10.0949	11.1204	10.6997	859.635	-0.329359	0.0033143	0.019434
Srgap2	chr1	131285250	131527361	9.40759	11.2778	10.9786	15.4827	16.519	16.8906	1193.83	-0.628127	1.3303e-08	3.20713e-07
Nfasc	chr1	132564689	132741797	0.649841	0.605223	0.853829	1.57401	1.663	1.69289	144.45	-1.22786	6.58635e-14	3.19074e-12
Mdm4	chr1	132986104	133025416	33.8362	38.116	37.0462	48.7471	50.3628	50.1424	3610.35	-0.453712	8.30681e-06	0.000113798
Btg2	chr1	134074864	134079155	20.08	19.6663	18.8688	24.7409	24.0736	24.5698	833.735	-0.323621	8.24854e-05	0.000876629
Ube2t	chr1	134962564	134974179	13.465	11.1688	12.8553	17.1606	16.7575	17.9893	224.945	-0.468586	0.00037816	0.00320496
Ptprv	chr1	135108497	135132575	2.56202	2.39573	3.07384	4.6927	4.07899	4.16144	251.21	-0.683737	7.96131e-07	1.35395e-05
Arl8a	chr1	135146833	135156268	28.4473	25.6211	27.3741	34.2031	33.0388	35.8798	638.065	-0.340563	0.000154327	0.00151535
Rnpep	chr1	135262698	135284084	7.53739	6.40944	7.32133	9.29975	8.92247	9.84201	236.507	-0.399844	0.000407454	0.00342114
Csrp1	chr1	135729196	135752229	38.2871	37.0323	40.4503	50.3737	47.526	46.943	976.916	-0.32079	3.36003e-06	5.00484e-05
Phlda3	chr1	135766084	135769134	76.3533	64.6015	65.851	89.481	85.0224	96.3498	1346.81	-0.389131	0.000139009	0.00138441
Lad1	chr1	135818597	135833341	2.22741	2.34288	1.8475	3.99896	3.40055	3.0798	86.6509	-0.697674	0.000219916	0.00204187
Glrx2	chr1	143739567	143749678	5.59691	5.46715	4.70464	8.60539	7.57434	7.22292	302.092	-0.563787	8.64482e-06	0.000117694
Fam129a	chr1	151571372	151719347	13.4333	14.861	14.2115	19.5688	19.2342	20.301	722.825	-0.476475	2.69963e-05	0.000330082
Glul	chr1	153899928	153909723	58.7832	57.827	55.9208	82.7912	77.3479	82.2365	2287.35	-0.489944	7.11939e-16	4.48084e-14
Ier5	chr1	155096366	155099636	4.32164	3.81412	3.56869	5.8403	5.16724	5.82699	204.307	-0.521384	0.000212916	0.00199218
Qsox1	chr1	155778154	155812899	8.95873	6.55494	6.7875	11.467	10.9736	8.80589	391.426	-0.478839	0.000320057	0.0027939
Gas5	chr1	161035165	161038537	88.8768	84.9781	87.9133	108.605	108.877	109.829	2720.7	-0.322339	1.47637e-05	0.000191168
Ankrd45	chr1	161142711	161170507	1.66066	2.24966	2.33318	4.01722	2.92807	3.0624	110.831	-0.67446	0.000136014	0.00135987
Slc19a2	chr1	164249045	164265385	48.905	50.2735	49.952	60.8257	63.2164	64.1175	2158.67	-0.336667	2.20658e-10	7.00134e-09
Dusp27	chr1	166098147	166127898	5.50588	6.10688	5.58058	17.0355	16.002	15.4436	407.942	-1.49418	5.64566e-62	3.94093e-59
Gpa33	chr1	166130459	166166510	7.17849	7.06704	8.53308	16.9585	18.3034	20.9787	337.475	-1.30953	1.25041e-29	2.18211e-27
Mael	chr1	166201384	166238744	9.24473	7.53741	7.83204	17.8598	20.2135	18.4368	254.278	-1.197	7.03623e-22	7.20369e-20
Pogk	chr1	166393611	166409828	0.457578	0.605272	0.726219	1.5298	1.72565	1.0066	98.4584	-1.24775	3.11505e-09	8.46686e-08
Igsf9	chr1	172482212	172498877	4.06289	3.9209	4.12999	5.33402	5.45188	5.56876	274.806	-0.434426	0.000179838	0.00172827
Parp1	chr1	180568974	180601254	99.5756	98.8879	99.1821	119.887	117.833	121.942	5638.88	-0.273174	2.09878e-09	5.86016e-08
Lefty2	chr1	180893118	180899102	29.4292	28.632	30.6614	57.1261	54.7792	54.5782	2025.12	-0.906744	4.58969e-44	1.80728e-41
Pycr2	chr1	180904273	180908088	55.3874	51.2408	52.623	61.6606	68.8569	70.8145	1577.9	-0.339509	0.00100125	0.00728563
Lefty1	chr1	180935038	180938401	50.0587	45.1784	43.9255	106.368	103.586	109.931	2194.27	-1.20042	4.1371e-31	8.14532e-29
Tmem63a	chr1	180942517	180975104	3.3962	2.895	3.62994	4.33335	4.01068	4.31563	222.305	-0.348858	0.00824347	0.0401761
Ephx1	chr1	180989555	181017495	9.50026	9.34983	9.90715	15.0632	15.4952	11.5847	263.568	-0.542848	7.39801e-06	0.000102723
D1Pas1	chr1	186967415	186970627	5.89957	6.5189	6.25555	8.81119	9.78574	8.0717	302.128	-0.513222	1.14309e-06	1.90188e-05
Kctd3	chr1	188971097	189007840	27.4297	26.4042	26.1353	37.7173	35.8909	35.7242	1224.42	-0.449062	6.79694e-15	3.85168e-13
Ptpn14	chr1	189728267	189876693	7.82464	8.50726	9.20371	18.7497	18.703	18.4616	1599.4	-1.13091	4.82184e-18	3.57725e-16
Vash2	chr1	190947645	190978998	1.32227	0.847369	1.10986	1.97694	1.79952	1.43509	97.6954	-0.647242	0.00148081	0.0100846
Nsl1	chr1	191063020	191084558	10.6951	11.33	11.2444	13.8536	13.3836	15.9177	467.07	-0.380464	3.69524e-05	0.000437194
Sertad4	chr1	192844487	192855752	1.36932	1.49901	1.16094	2.53705	2.91147	3.32938	81.7232	-1.13134	5.01903e-07	8.98336e-06
Irf6	chr1	193153111	193172035	1.49919	1.78808	1.851	2.84549	2.26888	2.29123	95.6683	-0.520327	0.00298488	0.0178848
Sfmbt2	chr2	10370450	10595253	3.65612	3.77663	3.99524	5.10005	5.26009	5.23116	419.721	-0.448981	0.000328225	0.00284938
Pfkfb3	chr2	11471430	11502090	3.75334	3.687	4.2177	4.37631	6.25795	4.72922	325.291	-0.401614	0.00267944	0.0163807
Plxdc2	chr2	16356303	16755839	1.27139	1.23183	1.64192	3.0306	2.60225	2.83273	167.892	-1.02868	4.159e-09	1.09931e-07
Cacna1b	chr2	24603888	24763152	0.780272	0.661179	0.834693	1.55342	1.28236	1.84524	134.454	-1.04229	3.66791e-08	8.22309e-07
Pnpla7	chr2	24976032	25054072	3.37694	3.39234	3.34599	4.21179	5.12714	4.56057	206.881	-0.461914	0.000530917	0.00429443
Tubb4b	chr2	25222157	25224702	291.317	273.739	271.944	372.968	372.855	393.873	5726.3	-0.445423	3.54369e-09	9.56424e-08
Dpp7	chr2	25352289	25356332	12.2746	13.4219	12.0877	15.5018	17.4551	18.8268	314.189	-0.46206	6.75911e-05	0.000738262
Uap1l1	chr2	25361491	25365626	25.9887	25.803	23.0516	36.3521	37.8424	40.0622	552.479	-0.612185	3.94248e-11	1.3667e-09
Surf1	chr2	26913377	26916530	11.2069	9.11873	10.4454	13.0349	14.6185	15.6439	204.879	-0.496204	0.00094454	0.00694366
Rxra	chr2	27709291	27763319	4.89168	5.24642	5.23303	6.14594	6.79746	7.07193	379.866	-0.386957	8.51649e-05	0.00090323
Col5a1	chr2	27886424	28039510	13.5034	11.6912	15.8628	21.0458	17.0399	15.8562	1685.73	-0.392419	0.00575745	0.0303102
Ralgds	chr2	28513166	28553082	7.21049	6.8618	7.61736	9.70172	9.01654	8.81926	355.545	-0.34071	0.000713443	0.0055115
Cercam	chr2	29869493	29882840	5.0572	5.49915	4.1043	6.22906	7.12694	7.21949	189.592	-0.49304	0.00291854	0.0175558
Ier5l	chr2	30472640	30474199	10.6612	9.28481	8.10441	13.0618	14.3345	16.1793	240.103	-0.638031	0.000138904	0.00138426
Ntmt1	chr2	30807976	30823014	16.8901	14.4374	14.7798	19.5684	19.5571	18.2234	259.416	-0.310119	0.0101154	0.0470732
Aif1l	chr2	31950302	31973442	3.07255	2.68212	2.79299	4.12969	3.66081	4.81294	155.509	-0.564057	0.000146134	0.0014432
Fam78a	chr2	32066884	32083705	0.700646	0.817093	0.787508	1.31941	1.24567	1.24603	57.6808	-0.725383	0.00301184	0.0180042
Prrc2b	chr2	32151147	32234537	50.457	61.3988	61.4659	75.1481	75.7835	75.0959	8120.27	-0.383116	0.00438447	0.0244083
Ak1	chr2	32621757	32635058	42.8801	38.8402	42.8876	60.4179	57.0796	57.0248	1323.12	-0.484646	1.54626e-09	4.38116e-08
Eng	chr2	32646594	32682669	15.8925	15.3684	15.819	26.6038	25.2795	28.3332	797.181	-0.769448	3.25038e-19	2.72766e-17
Stxbp1	chr2	32787606	32847232	3.58867	3.61424	4.68831	5.74517	5.46648	4.9916	243.878	-0.442827	0.000850086	0.00634651
Garnl3	chr2	32986365	33087204	4.21977	3.27919	3.93762	4.61954	5.23013	6.06378	172.232	-0.483773	0.000299449	0.00263423
Nr6a1	chr2	38723373	38926461	5.91895	7.12947	6.84351	8.69965	9.67767	8.61629	598.81	-0.442738	8.14439e-07	1.38203e-05
Rpl35	chr2	39001580	39005131	1073.67	968.989	956.616	1255.59	1236.84	1280.9	6477.1	-0.331162	0.000894699	0.00663442
Rbm43	chr2	51924448	51935009	1.45312	2.11225	1.50647	2.13544	3.11945	2.57285	72.9181	-0.640657	0.00664147	0.0339524
Rprm	chr2	54084092	54085552	1.42989	1.12238	1.50242	1.65479	2.92441	2.29995	38.828	-0.776658	0.00551202	0.0293713
Dpp4	chr2	62330072	62412231	2.17907	1.84936	1.9495	2.42838	2.94113	2.44151	230.093	-0.384714	0.00463901	0.0255295
Galnt3	chr2	66082765	66124793	0.958996	0.74135	0.643057	2.77936	2.46589	2.11974	70.0895	-1.6371	3.81857e-12	1.50364e-10
Sp5	chr2	70474922	70477726	0.53606	0.217067	0.543939	1.20698	1.2563	1.30338	21.8748	-1.52808	6.12543e-05	0.000678214
Zak	chr2	72285636	72442610	5.07677	5.19645	5.54765	8.18336	8.26665	7.71484	657.151	-0.610644	6.40763e-08	1.35168e-06
Sestd1	chr2	77180339	77280592	2.03094	2.00721	2.3077	2.8971	2.9383	2.65694	277.868	-0.418557	0.00194047	0.0125209
Neurod1	chr2	79452640	79456636	2.73657	2.11716	2.56822	6.04296	6.11936	7.04512	142.487	-1.373	4.02053e-18	3.0566e-16
Fam171b	chr2	83812727	83881358	0.662414	0.670579	0.723855	1.11861	1.31153	1.12742	45.4502	-0.792175	0.00914649	0.0435408
Ube2l6	chr2	84798827	84810003	2.95241	1.37837	2.78344	4.56206	3.86428	4.16637	50.6055	-0.809353	0.000795667	0.00599856
Slc43a1	chr2	84839407	84863586	0.76889	0.653828	0.960236	1.61318	2.26798	2.02973	68.2744	-1.32206	1.19877e-08	2.92213e-07
P2rx3	chr2	84996551	85035834	0.747367	1.28192	1.06798	1.31796	1.77784	1.52828	84.6392	-0.595668	0.00419595	0.0235524
Creb3l1	chr2	91982327	92024170	7.14197	7.17559	7.99758	14.8938	14.2805	18.156	343.396	-1.08955	4.29224e-18	3.23117e-16
Syt13	chr2	92915100	92956051	0.663588	0.533946	0.77192	2.17764	1.5742	1.4365	66.0149	-1.37622	1.66458e-08	3.93882e-07
Ldlrad3	chr2	101950200	102186460	5.89371	6.82201	6.32816	8.17981	8.4338	8.44824	421.333	-0.399214	0.000143239	0.00141918
Trim44	chr2	102300118	102400900	14.837	16.3193	15.9004	20.3772	20.218	19.6202	1242.73	-0.355744	0.00028311	0.00251459
Fjx1	chr2	102449365	102451792	3.4407	2.62573	3.1814	5.68835	4.11733	5.2447	140.474	-0.693829	4.56969e-05	0.000528042
Cd59a	chr2	104095800	104115410	3.61259	3.70588	3.61869	6.03889	6.95801	4.55916	78.3905	-0.675833	0.000296217	0.00260987
Qser1	chr2	104754792	104816696	10.1721	13.5213	12.8459	14.9465	16.8225	15.4181	1381.64	-0.36975	0.00523738	0.0281422
Prrg4	chr2	104830740	104849850	10.9184	15.5142	16.9255	24.0119	25.7911	23.817	599.385	-0.764359	0.0020319	0.0130179
Wt1	chr2	105126528	105173614	0.15581	0.264987	0.227016	0.967407	0.734503	1.31331	43.1626	-2.24178	4.59817e-08	9.98786e-07
Ano3	chr2	110655200	110950244	0.51966	0.755375	0.567859	1.3937	1.31155	1.28295	68.8084	-1.11656	7.7413e-07	1.32092e-05
Lpcat4	chr2	112239840	112247111	6.24791	6.27022	5.85866	10.2224	9.83898	11.0034	204.691	-0.759271	1.17349e-07	2.32898e-06
Grem1	chr2	113748674	113758648	16.5585	15.497	20.2892	31.2361	29.4867	23.0605	435.702	-0.676303	0.0001803	0.00173163
Rpusd2	chr2	119034789	119042197	6.16203	6.09992	6.23795	7.95514	8.19254	7.57489	398.933	-0.356987	3.23935e-05	0.000389254
Nusap1	chr2	119618297	119650160	29.5406	31.0943	27.5378	38.2842	40.6647	37.6738	1161.16	-0.403572	3.37079e-07	6.23678e-06
Capn3	chr2	120463592	120504919	2.55523	2.50563	3.34565	5.54125	5.7298	5.68669	177.504	-1.0147	2.31329e-14	1.21246e-12
Trp53bp1	chr2	121194834	121271407	6.89975	8.05946	7.9044	9.69483	10.1378	9.80198	989.014	-0.374773	0.00702908	0.0354268
Ckmt1	chr2	121358640	121363737	2.2739	2.92192	2.20872	4.19932	3.31587	3.44014	58.8757	-0.558046	0.0102402	0.0474861
B2m	chr2	122147686	122153082	69.3449	49.8692	64.0166	89.1681	82.3731	70.628	712.569	-0.399027	0.0030825	0.0183267
Sord	chr2	122234838	122265337	16.2081	15.2334	14.7984	28.7235	28.8334	30.2478	595.194	-0.925501	5.91522e-28	9.25246e-26
Gatm	chr2	122594472	122611277	0.54506	0.308996	0.632841	1.07384	1.34897	0.993949	25.3041	-1.19131	0.000573822	0.00458729
Spata5l1	chr2	122630624	122632704	3.40384	2.6188	3.52029	4.52872	5.36395	6.14799	69.1464	-0.757339	0.00079412	0.00599521
Slc30a4	chr2	122681232	122702663	2.05056	2.78992	2.60888	3.63063	3.3971	3.56126	205.576	-0.51013	0.000650511	0.00509689
Myef2	chr2	125087741	125123660	35.3039	37.857	36.1128	50.8127	51.2106	48.2335	1867.23	-0.459216	1.17573e-10	3.82537e-09
Slc27a2	chr2	126553023	126588243	9.10767	10.2472	8.50342	29.6992	31.426	30.069	535.166	-1.71253	8.13914e-65	6.57857e-62
Hdc	chr2	126593659	126618678	0.468577	0.569223	0.585187	1.82234	2.61284	1.43227	34.1304	-1.85466	5.54254e-08	1.18547e-06
Snrnp200	chr2	127208403	127240451	76.6844	88.1203	88.1972	119.98	120.428	120.161	7458.63	-0.511199	1.39316e-05	0.000181928
Dusp2	chr2	127336158	127338377	0.843634	0.675188	0.379599	1.6354	1.40364	1.06181	24.5282	-1.07888	0.00276927	0.0168493
Kcnip3	chr2	127456497	127521392	0.787638	1.09715	0.909876	1.77343	1.52763	1.64149	52.6068	-0.824118	0.000490947	0.00401891
Bcl2l11	chr2	128126037	128162547	3.80263	4.15838	3.50376	5.54521	5.46053	5.5037	410.752	-0.526497	3.01639e-07	5.62168e-06
Mertk	chr2	128698996	128802188	0.677587	0.512168	0.567667	0.841412	1.02215	1.14226	36.2698	-0.782589	0.00736363	0.036799
Snrpb	chr2	130171635	130179364	269.963	231.777	226.672	294.442	291.331	326.994	3755.96	-0.325614	0.000344382	0.00296285
Nop56	chr2	130274411	130279313	239.865	229.012	229.517	292.444	296.068	290.359	5741.6	-0.331463	1.67872e-08	3.96617e-07
Prnp	chr2	131909927	131938436	10.7145	8.41587	11.05	13.9955	13.6314	11.697	521.365	-0.377276	0.00103815	0.00750607
Fermt1	chr2	132904178	132946036	0.381989	0.502397	0.250452	1.16032	1.17552	1.4266	48.099	-1.74001	4.66494e-11	1.60267e-09
Jag1	chr2	137081450	137116520	4.15138	3.77874	4.26488	6.765	6.03638	7.42102	367.694	-0.730552	2.89469e-09	7.93816e-08
Ovol2	chr2	144305175	144331362	0.995165	1.12832	0.801293	2.4015	2.60738	2.80171	31.7318	-1.42528	2.3012e-06	3.60976e-05
Cst3	chr2	148871731	148875468	80.4023	69.6893	65.747	90.394	96.72	103.245	739.676	-0.428735	0.000145705	0.0014399
Syndig1	chr2	149830782	150004392	0.117218	0.177203	0.469663	1.00771	1.14936	0.874014	18.3008	-1.99726	3.46976e-05	0.000413063
Dnmt3b	chr2	153649448	153687730	27.7791	28.8872	30.1124	42.8069	40.7924	44.1982	1708.21	-0.559394	2.23022e-23	2.65499e-21
Snta1	chr2	154376313	154408084	8.20025	8.04921	6.8036	10.172	10.3514	10.966	260.13	-0.451625	0.000337152	0.0029137
Myl9	chr2	156775463	156781657	13.0487	13.87	14.178	23.9017	19.9637	21.0551	277.259	-0.655649	4.69107e-07	8.45549e-06
Soga1	chr2	157010441	157079265	1.63841	1.90579	2.61262	3.37351	3.26794	3.09249	430.379	-0.661034	0.000175053	0.00168862
Nnat	chr2	157560077	157562525	12.0201	15.0594	13.726	16.6198	16.7951	17.477	251.578	-0.323705	0.006214	0.0321741
Fam83d	chr2	158768098	158786637	12.3639	12.5278	13.2001	17.9697	16.8824	18.348	412.284	-0.48254	3.77414e-06	5.57303e-05
Ift52	chr2	163017471	163046135	10.8495	10.7154	11.071	13.2705	13.6864	13.5299	356.249	-0.311755	0.0042056	0.0235971
Mybl2	chr2	163054634	163084687	68.777	71.5859	72.2884	277.952	281.217	293.654	8402.05	-2.00428	0	0
Gtsf1l	chr2	163087030	163089601	0.82119	0.620712	0.299119	14.5116	10.8393	12.2461	68.054	-4.40964	9.53316e-32	1.97839e-29
Jph2	chr2	163336241	163397973	0.943526	0.748842	0.824832	1.73044	1.34504	0.991053	71.362	-0.66362	0.0041611	0.0233902
Gdap1l1	chr2	163438466	163455324	0.52907	0.458718	0.578142	0.847245	1.37321	1.30152	24.9252	-1.18559	0.000497264	0.00406628
Serinc3	chr2	163623272	163645143	35.4737	33.9851	34.441	47.6819	46.7988	44.8169	1777.75	-0.421542	1.46003e-11	5.40282e-10
Wisp2	chr2	163820833	163833147	1.08567	0.871911	0.840341	2.9815	2.14953	2.06777	37.6696	-1.34293	1.52059e-05	0.000196447
Ube2c	chr2	164769928	164772902	147.91	137.29	125.628	178.934	181.394	194.096	1832.7	-0.432729	5.02576e-06	7.22665e-05
Pltp	chr2	164839517	164857708	21.6074	22.1293	21.3767	26.1181	27.8164	26.8087	475.037	-0.311499	0.0012495	0.00876589
Sulf2	chr2	166073898	166155683	73.475	79.9141	75.8318	99.4309	101.57	106.358	4428.77	-0.423736	2.81187e-09	7.73868e-08
Ptgis	chr2	167203195	167240537	11.0055	10.8663	12.3269	15.3089	15.9793	14.0038	306.288	-0.403463	0.00165597	0.0110233
Snai1	chr2	167538226	167542811	4.96143	3.78846	4.92371	5.87566	6.587	6.45016	101.275	-0.468778	0.00673733	0.0343197
Cebpb	chr2	167688914	167690432	12.1658	9.53558	12.7162	16.7493	14.961	15.073	299.168	-0.4393	0.0090036	0.0430072
Cstf1	chr2	172371002	172381086	36.75	36.065	36.2054	45.9556	42.3769	44.1945	837.292	-0.280133	0.000204529	0.00192597
Cass4	chr2	172393793	172433757	0.562556	0.735956	0.591091	1.36407	1.32189	1.19946	48.0036	-1.03913	3.99226e-05	0.000467652
Npepl1	chr2	174110350	174122702	13.7844	13.1977	13.1382	17.2269	14.2092	17.9867	387.415	-0.300657	0.00441019	0.0245211
Gnas	chr2	174297858	174346742	29.1657	25.4251	27.5112	37.3962	35.2434	35.543	3127.87	-0.397047	1.49023e-08	3.55365e-07
Sycp2	chr2	178345295	178407658	0.578874	0.944475	1.00285	1.57793	1.3418	1.05733	69.799	-0.648356	0.0041067	0.0231522
Lama5	chr2	180176372	180225859	28.189	34.5908	36.5667	54.2503	55.4409	59.8576	5749.07	-0.771245	0.000383765	0.00325067
Tcfl5	chr2	180621956	180642691	14.9528	15.5511	15.7434	24.5003	23.0093	21.7962	522.835	-0.579934	3.49012e-12	1.38496e-10
Gm9833	chr3	10088276	10092562	12.5278	15.959	15.5926	21.6926	20.8502	19.0994	349.882	-0.483557	0.00456184	0.0252182
Car2	chr3	14886425	14900770	11.8423	13.4268	11.6172	15.6824	15.2251	15.6183	412.729	-0.336078	0.00179939	0.0117739
Pde7a	chr3	19223108	19311322	6.09076	7.84615	7.535	9.80897	10.1404	8.7651	644.262	-0.419472	1.44223e-05	0.000187381
Gyg	chr3	20122083	20155116	6.67173	6.45358	5.60812	10.3616	8.70956	7.89534	170.76	-0.512643	0.000322834	0.00281371
Skil	chr3	31095057	31122923	18.0679	20.2406	19.9548	26.6533	28.3098	25.6178	1901.19	-0.46804	7.06094e-07	1.21974e-05
Zmat3	chr3	32334793	32365665	22.3796	23.4087	23.5421	33.3817	32.7092	33.4462	2530.92	-0.521948	9.85635e-15	5.42523e-13
Setd7	chr3	51515317	51560823	4.95562	5.6187	4.81887	8.02326	7.87902	7.66475	590.279	-0.614467	1.16242e-07	2.31534e-06
Frem2	chr3	53513937	53657355	0.481192	0.774131	0.63241	1.44414	1.31689	1.25852	152.515	-1.09218	6.30671e-07	1.0981e-05
Postn	chr3	54361106	54391041	4.14264	4.11673	6.04471	7.8211	7.52663	6.06718	234.61	-0.578001	0.000233335	0.00215215
Alg5	chr3	54735538	54749795	7.42352	7.61227	6.79982	9.07236	11.1161	9.71496	188.004	-0.457443	0.00142222	0.00977226
Nbea	chr3	55625197	56183701	1.9008	2.71049	2.5085	4.01193	3.92058	3.74707	388.032	-0.714847	0.000292765	0.00258539
Wwtr1	chr3	57455643	57575876	10.6074	10.885	10.7293	13.2025	13.5392	12.569	722.982	-0.285768	0.000125763	0.00127565
Arhgef26	chr3	62338776	62462221	2.2831	2.51863	2.714	2.89551	3.24628	3.73578	148.513	-0.404718	0.00501178	0.0271868
Tiparp	chr3	65528446	65555518	15.8694	17.4668	14.3842	20.4669	20.6224	19.7766	839.251	-0.35081	1.14941e-06	1.90827e-05
Mfsd1	chr3	67582767	67604231	21.5969	22.3162	21.3609	30.9445	27.0578	26.9832	923.542	-0.376667	1.93492e-07	3.71432e-06
Serpini1	chr3	75557532	75642523	1.4352	1.48194	1.68034	2.2767	2.23266	2.21836	79.81	-0.549262	0.00883694	0.0423825
Fam198b	chr3	79885929	79946278	2.96847	2.63758	3.32324	5.1213	4.53737	4.74887	336.496	-0.686582	3.01902e-09	8.23501e-08
Pdgfc	chr3	81036415	81214031	17.1014	18.3268	17.4134	21.817	22.4522	21.7908	624.523	-0.322809	3.88408e-05	0.000456372
Sfrp2	chr3	83766320	83774314	2.84902	2.86626	2.32399	5.86446	5.35708	5.58074	105.838	-1.05995	1.00772e-09	2.94212e-08
D930015E06Rik	chr3	83898286	84040161	4.95602	4.84027	4.98674	6.21052	7.06909	6.39493	316.745	-0.413869	5.64678e-05	0.000633901
Sh3d19	chr3	86084433	86130521	7.85037	8.85819	8.428	10.4588	10.7516	10.387	727.854	-0.330845	0.000713822	0.0055115
Nes	chr3	87971092	87980451	9.21429	8.76792	10.7994	16.3199	14.9774	13.5506	958.138	-0.637146	3.41396e-11	1.19973e-09
Rab25	chr3	88542028	88548279	0.757491	0.515308	0.413875	2.27923	2.14253	2.35747	15.849	-1.99554	5.10168e-06	7.30164e-05
Syt11	chr3	88744700	88772599	1.54716	1.19603	1.5946	2.26718	2.52619	2.35967	152.385	-0.720349	9.77307e-06	0.000131423
Thbs3	chr3	89215186	89226837	4.06137	4.4904	3.94189	7.12041	6.62132	6.52601	219.179	-0.695527	1.93257e-08	4.51041e-07
She	chr3	89831369	89858846	2.57165	2.25019	2.01599	3.24414	2.81464	3.20793	150.571	-0.435209	0.00355774	0.0206408
Tchh	chr3	93442329	93449077	0.565354	0.37522	0.346566	1.02738	1.24806	1.08628	58.3346	-1.37759	4.20175e-09	1.1087e-07
Tdpoz4	chr3	93796397	93797510	0.504994	0.572565	0.473	2.27406	0.571342	1.40326	12.9174	-1.42652	0.00551727	0.0293872
Tdpoz3	chr3	93826019	93827117	0.219383	0	0.0799103	1.15257	0.992824	1.35131	11.643	-3.49073	2.07084e-05	0.000260032
Tdrkh	chr3	94413317	94431499	1.81798	1.44286	1.75483	2.95215	2.91384	3.03525	91.6661	-0.825045	5.51349e-05	0.000620753
Cgn	chr3	94760069	94786515	5.13194	6.03546	5.88659	6.73657	7.32084	7.02171	378.174	-0.309764	0.00159792	0.0107189
Gabpb2	chr3	95181765	95217942	11.9142	14.3363	14.3122	16.1969	17.4325	16.0012	1669.61	-0.291607	0.00829667	0.0403641
Bnipl	chr3	95241292	95251193	0.359258	0.25458	0.490724	1.86597	1.52422	1.65966	25.4736	-2.18239	2.35673e-08	5.41802e-07
Hormad1	chr3	95559676	95587860	10.6333	12.3884	10.1557	21.2939	26.0026	21.7418	379.127	-1.05946	6.49822e-17	4.49519e-15
Mcl1	chr3	95658720	95663178	188.289	191.501	180.163	228.378	226.314	223.636	8317.65	-0.276562	6.82531e-08	1.43192e-06
Prpf3	chr3	95830621	95855753	35.3858	36.0886	36.2592	41.774	44.9229	46.3345	1258.56	-0.306885	5.05843e-06	7.26003e-05
Phgdh	chr3	98313170	98339969	89.7354	83.0094	85.3499	107.853	105.652	112.358	2245.36	-0.33641	4.98682e-06	7.17738e-05
Wars2	chr3	99141089	99220203	1.20771	1.20333	1.33972	1.67799	2.36011	1.67288	80.5776	-0.60895	0.00301723	0.0180289
Trim33	chr3	103279292	103358770	13.3703	15.1285	14.5214	17.069	18.4042	16.9124	1607.61	-0.284501	0.00979309	0.0459074
Fam212b	chr3	105704598	105720842	1.09164	1.08537	1.02772	1.94913	2.0141	1.89471	92.57	-0.869064	1.04882e-05	0.000140058
Sort1	chr3	108284063	108361519	4.76203	5.37294	5.1784	6.54091	7.14425	6.86257	583.059	-0.427368	4.64582e-06	6.7244e-05
Psrc1	chr3	108383803	108388231	112.131	101.718	98.2824	153.461	151.252	160.807	2528.83	-0.576605	2.95039e-13	1.30574e-11
Celsr2	chr3	108390847	108415494	0.715892	0.872125	1.04028	1.13487	1.31832	1.45176	168.784	-0.578763	0.00501579	0.0271896
Fam102b	chr3	108970996	109027607	1.18287	1.14955	1.41568	2.19925	1.81623	1.82149	107.31	-0.633428	0.00191873	0.012412
Cdc14a	chr3	116272552	116424032	1.9335	2.3749	2.75843	3.4373	3.64589	3.27339	182.455	-0.553763	0.000280671	0.00249829
Ptbp2	chr3	119718741	119783388	15.0611	16.7516	16.0668	19.8015	21.0096	19.5228	692.237	-0.334548	4.80743e-05	0.000552189
Pde5a	chr3	122729157	122859374	0.35803	0.663028	0.547733	1.07728	1.1882	1.21873	65.8114	-1.16549	5.32861e-07	9.51528e-06
Ank2	chr3	126921606	126943386	4.05354	5.07843	5.20845	6.70739	7.25832	6.405	458.779	-0.507326	0.000339743	0.0029295
Larp7	chr3	127536713	127553349	43.0431	40.1751	40.9543	53.0485	53.6237	49.999	1146.59	-0.334175	7.38246e-05	0.000793924
Pitx2	chr3	129199877	129219594	3.38866	3.32112	2.79292	6.1309	6.49809	6.3121	238.023	-0.995246	4.73368e-11	1.61744e-09
Elovl6	chr3	129532385	129638493	11.0946	12.5332	12.7283	16.2447	16.156	16.6054	1288.75	-0.431803	4.51766e-06	6.55744e-05
6330410L21Rik	chr3	129753757	129763882	0.684855	0.564721	0.385528	1.04075	0.845273	1.43305	36.3299	-1.02653	0.000663317	0.00518664
Lef1	chr3	131110296	131224357	0.979993	1.30865	1.02329	3.33876	3.17841	3.34647	155.46	-1.57985	3.74205e-18	2.85904e-16
Npnt	chr3	132881744	132950291	1.40515	1.61213	1.57204	2.42078	2.0629	1.88721	107.548	-0.464319	0.00658555	0.0337002
Ddit4l	chr3	137623671	137628332	4.92801	5.45357	5.77205	10.3589	8.51344	8.75334	268.361	-0.768979	2.03122e-10	6.45829e-09
Tspan5	chr3	138742207	138904433	4.96769	5.45997	5.04071	10.3499	10.0077	10.5749	301.037	-1.00146	2.10396e-17	1.5313e-15
Gbp3	chr3	142560495	142573212	2.80975	1.77665	2.15516	4.45168	3.3623	3.10053	102.659	-0.681235	0.0026924	0.0164533
Gbp2	chr3	142620662	142638008	1.73344	1.63163	1.787	3.13977	2.77526	2.73558	97.592	-0.739323	0.000172957	0.0016705
Clca4a	chr3	144952485	144975045	1.28556	1.27538	0.936534	4.0677	5.30273	3.33412	87.2989	-1.85662	4.61886e-17	3.26874e-15
Adgrl2	chr3	148815585	148954635	7.53586	6.67891	6.85753	11.9191	12.5337	11.0582	653.193	-0.75121	8.54189e-12	3.24698e-10
Ifi44	chr3	151730922	151749959	2.73353	2.56709	2.83621	4.54966	4.21728	2.98079	109.31	-0.513852	0.0024235	0.0150985
Wls	chr3	159839694	159935175	7.68434	6.08234	8.77732	14.6665	13.2213	10.5475	369.714	-0.762056	1.57175e-08	3.74223e-07
Nsmaf	chr4	6396207	6454271	10.6952	11.6589	10.0355	17.3916	17.8785	16.8834	550.562	-0.687325	6.11336e-16	3.87946e-14
Chd7	chr4	8690405	8868449	8.26661	10.1779	9.30498	13.2183	14.1817	14.3598	1554.18	-0.590653	5.98455e-07	1.05275e-05
Trp53inp1	chr4	11156440	11174377	66.2907	72.2099	68.7713	87.7577	88.7856	89.0931	4677.68	-0.358092	3.04047e-05	0.000367658
Esrp1	chr4	11331932	11386783	5.23965	5.80312	6.16777	17.073	20.7825	19.695	653.567	-1.74686	1.79007e-74	1.83267e-71
Ttpa	chr4	20008427	20030785	0.841602	1.37168	1.00588	2.0349	1.78533	1.58587	82.5868	-0.743656	0.000459936	0.00381179
Bach2	chr4	32417434	32586108	0.737424	0.921848	0.712842	1.13787	1.12311	1.34244	85.3855	-0.611584	0.00108518	0.00777294
Pm20d2	chr4	33170405	33189737	0.720385	0.555407	0.708482	1.77535	1.69526	1.61143	72.8025	-1.34778	3.0049e-12	1.20173e-10
Ubap2	chr4	41194314	41275135	71.4726	86.2869	78.7846	99.5371	97.9961	99.1647	4758.38	-0.327059	0.00116459	0.00824558
Cntfr	chr4	41669673	41697091	1.84177	1.72679	1.66426	3.14641	4.7285	3.3758	131.134	-1.10817	1.02791e-08	2.53787e-07
Sigmar1	chr4	41738492	41741359	29.3354	24.6272	27.6826	33.1503	32.9135	33.7051	636.384	-0.288341	0.00694646	0.0351454
Tpm2	chr4	43513725	43523554	8.42533	8.78627	8.15157	11.4839	11.5534	10.1195	447.664	-0.384268	0.00166694	0.0110819
Gne	chr4	44036822	44072673	2.31184	2.28553	2.24899	3.00948	3.14188	3.30407	223.063	-0.470416	5.04528e-05	0.000575207
Shb	chr4	45423275	45530828	6.99354	6.27046	7.48233	9.26581	8.60761	9.16377	262.139	-0.380205	0.000763753	0.00580641
Tmem246	chr4	49584505	49597870	0.807517	1.15972	0.794174	1.6584	1.67495	1.49219	50.306	-0.806841	0.0052801	0.0283222
Zfp462	chr4	54947944	55083563	6.09703	7.83224	7.81615	11.6954	11.1996	12.4919	1264.78	-0.703329	1.81738e-06	2.89517e-05
Epb4.1l4b	chr4	57061725	57143156	2.27401	2.14857	1.53829	3.33582	2.84843	2.79086	101.182	-0.580331	0.00265528	0.0162523
Snx30	chr4	59805649	59904740	4.59924	5.19038	5.79723	6.5439	6.72824	6.43912	544.019	-0.339413	0.00914945	0.0435414
Mup6	chr4	60003548	60006214	4.90686	2.36024	2.43726	5.32625	5.71977	5.92915	37.4479	-0.794729	0.00862091	0.0415897
Bspry	chr4	62480066	62497298	4.60666	4.80521	5.33597	6.99654	9.01658	9.49819	140.478	-0.80194	1.09818e-06	1.83114e-05
Whrn	chr4	63460162	63495991	2.18686	1.92159	2.60875	4.96117	4.35042	5.0513	198.312	-1.09572	2.22386e-10	7.0416e-09
Trim32	chr4	65604985	65616240	3.49214	3.50365	3.45915	4.60764	4.63313	5.88861	181.011	-0.542224	0.000161639	0.00157706
Bnc2	chr4	84272541	84675086	2.79965	3.86554	3.24969	4.52843	5.20875	5.63932	412.433	-0.638706	3.89401e-05	0.000457189
Plin2	chr4	86656564	86670059	21.4032	20.6487	19.9941	28.8379	26.0447	27.5202	616.875	-0.406607	1.1673e-06	1.93379e-05
Klhl9	chr4	88718291	88722508	6.7594	5.7209	6.24199	10.0669	9.56473	10.9813	388.456	-0.709606	3.97543e-14	2.02155e-12
Tek	chr4	94739288	94874976	3.791	4.80165	4.60914	7.21796	7.3803	7.25774	275.547	-0.730136	4.89864e-09	1.28157e-07
Jun	chr4	95049035	95052222	11.3122	10.255	9.55328	17.1469	15.5064	17.6667	477.623	-0.692126	1.77985e-12	7.28885e-11
Inadl	chr4	98395825	98719603	4.71299	5.68469	4.98079	5.64263	6.52859	6.59627	508.983	-0.291566	0.00773639	0.0382387
Cachd1	chr4	100776678	101003748	1.56869	1.02681	1.74953	2.89645	3.3666	3.39732	154.776	-1.15325	2.01183e-10	6.40989e-09
Raver2	chr4	101069037	101152370	3.96439	3.37684	3.69438	6.37228	5.23658	6.18467	246.337	-0.685073	1.41164e-07	2.78288e-06
Gm12794	chr4	101940406	101943183	1.82487	1.81825	1.75241	8.71568	8.759	7.63703	94.3384	-2.21432	3.82042e-24	4.88919e-22
Slc35d1	chr4	103171717	103214884	7.5215	7.39505	7.46091	10.1009	9.20052	9.47461	290.105	-0.359792	0.00108445	0.00777131
Dmrtb1	chr4	107676289	107684162	2.19187	1.1665	2.39517	4.93516	3.23898	4.13296	70.9172	-1.08016	2.11021e-06	3.32715e-05
Slc6a9	chr4	117835257	117869305	3.23925	3.42226	3.32517	5.02803	5.35843	4.84491	205.967	-0.608951	0.000110714	0.00113956
Ptprf	chr4	118208212	118291397	39.8426	48.6614	47.8173	62.638	63.8683	67.8704	4477.14	-0.512047	0.000317327	0.00277675
Cdc20	chr4	118432900	118437343	162.253	152.274	148.384	199.462	203.787	228.89	3687.08	-0.450219	2.65584e-11	9.5741e-10
2610528J11Rik	chr4	118527274	118530217	0.263259	0.298485	0.191785	1.00588	2.28349	1.10949	12.4107	-2.55494	7.3685e-05	0.000792979
Pou3f1	chr4	124657645	124660655	4.1881	4.23432	4.22675	8.63808	8.72217	9.28793	253.613	-1.07789	5.85152e-20	5.02022e-18
Phc2	chr4	128654701	128752881	4.12804	4.45055	4.41024	5.54507	5.62949	5.16188	299.349	-0.329471	0.0040836	0.0230558
Azin2	chr4	128930232	128962455	7.93771	6.33561	6.983	11.4554	11.2825	12.9873	307.626	-0.749401	2.295e-09	6.38483e-08
Tmem54	chr4	129105547	129111624	0.13749	0.0779433	0.300485	1.57599	1.47776	2.20635	17.5303	-3.35812	1.17384e-06	1.94252e-05
Ptpru	chr4	131768456	131838278	0.758592	0.860096	0.621715	1.23324	1.28739	1.46137	74.703	-0.837333	0.000120578	0.00122793
Mecr	chr4	131843470	131867787	15.4943	15.1843	15.422	21.0819	18.753	18.3401	302.462	-0.331042	0.0100011	0.0466547
Snora61	chr4	132310306	132310368	6.47533	7.34176	5.66074	20.4116	17.5826	17.6335	9.23699	-1.50878	0.00988226	0.0462232
Ahdc1	chr4	133011505	133078110	13.0134	13.817	15.2837	19.796	19.2777	21.5751	1335.57	-0.527141	4.09578e-07	7.43486e-06
Arid1a	chr4	133679007	133753611	64.913	76.494	75.506	95.0351	92.0435	102.106	7652.3	-0.414989	0.00173621	0.0114483
Stmn1	chr4	134468319	134473843	207.477	200.026	191.79	330.272	336.977	339.476	3126.35	-0.748351	6.55999e-15	3.73118e-13
Asap3	chr4	136206364	136246573	1.42406	1.51675	1.4304	1.85493	1.839	2.18241	120.251	-0.434963	0.00596052	0.0311134
Tcea3	chr4	136247956	136274899	15.9687	15.1851	13.4392	20.8505	22.4377	21.9182	340.806	-0.548991	1.30183e-06	2.14279e-05
Alpl	chr4	137741730	137769820	32.516	34.6389	33.8259	42.27	43.9447	44.661	1394.15	-0.375951	6.71906e-09	1.71688e-07
Ece1	chr4	137862236	137965229	9.2865	9.20586	10.2936	16.6025	15.1846	15.2096	873.277	-0.70561	4.23949e-13	1.8496e-11
Iffo2	chr4	139574719	139620382	3.43711	2.91544	3.34643	5.25802	4.38574	3.30512	292.999	-0.404716	0.00371054	0.0213499
Arhgef10l	chr4	140514484	140665887	2.27247	2.04952	1.86244	2.3927	2.72686	3.29845	217.548	-0.454476	0.00487185	0.0265685
Pdpn	chr4	143267408	143299564	15.1507	15.1977	15.6017	22.9593	21.6364	19.3636	401.751	-0.472552	1.0603e-05	0.000141345
Pramef25	chr4	143948182	143951016	0.463013	0.743701	0.421632	1.65853	2.75018	2.21402	31.391	-2.03994	4.73208e-08	1.02519e-06
Gm13119	chr4	144357963	144364419	0.19376	0.527246	0.465809	1.88784	1.92911	2.41209	34.2863	-2.4254	3.69028e-12	1.45685e-10
Smarca5-ps	chr4	145464209	145467961	1.86183	2.11095	2.17483	3.03562	4.35816	3.51744	135.481	-0.83442	1.09519e-05	0.000145743
Gm13242	chr4	145670696	145704437	25.517	28.475	25.9266	48.0372	50.6355	40.7484	1613.6	-0.802358	3.67235e-14	1.87988e-12
Znf41-ps	chr4	145789514	145831978	0.791335	1.45549	1.40279	2.41886	2.36758	1.74448	107.488	-0.838663	3.03849e-05	0.000367658
Gm13034	chr4	146067523	146068718	2.01575	2.36165	2.49641	6.35406	5.09331	4.18229	63.977	-1.17278	4.10951e-06	6.016e-05
Gm13051	chr4	146097311	146126623	29.8446	34.577	32.0862	56.8534	51.3058	47.5494	1360.6	-0.68942	4.76329e-09	1.25043e-07
Zfp600	chr4	146157689	146198756	15.3092	18.3725	17.6461	38.9279	37.6158	33.1698	1271.91	-1.09569	1.9034e-22	2.07309e-20
Gm13139	chr4	146270384	146468233	2.27247	2.34531	1.79877	3.08907	4.08729	3.9244	196.927	-0.79581	4.98028e-06	7.17469e-05
Gm13251	chr4	146449029	146469440	1.06595	0.937263	1.0935	2.43123	2.38738	1.54448	81.0426	-1.02472	1.24837e-05	0.000164559
Gm13247	chr4	146501999	146539395	8.95791	11.2977	10.8336	29.0231	32.0841	28.2166	776.321	-1.5245	1.12541e-41	3.67723e-39
Rex2	chr4	147021849	147060799	49.8072	60.9575	56.3582	98.9036	106.794	92.4282	3419.64	-0.835176	1.67574e-14	8.93551e-13
4933438K21Rik	chr4	147063365	147068436	1.0434	0.752823	0.829217	2.17454	2.19999	2.1218	36.3468	-1.29951	6.12137e-05	0.000678214
Gm13152	chr4	147175865	147513420	9.18016	9.74881	10.1023	12.783	16.6034	14.7757	181.522	-0.61071	0.000126584	0.00128229
Gm13154	chr4	147553276	147585201	19.4842	20.4489	20.3292	24.4989	26.2215	22.1539	680.847	-0.27295	0.00305475	0.018197
Zfp534	chr4	147674224	147702631	30.6121	37.675	33.2164	57.5235	53.9788	47.796	1028.4	-0.649562	8.05618e-08	1.65399e-06
Miip	chr4	147860777	147868719	1.1072	1.70727	0.91952	3.61703	3.35715	4.00579	63.3489	-1.56667	8.53706e-10	2.52608e-08
Slc45a1	chr4	150629395	150652174	0.657891	0.63936	0.890082	1.48129	1.55954	1.52344	34.7078	-1.06383	0.000389723	0.00329569
Klhl21	chr4	152008890	152017677	22.7998	22.2043	22.0987	26.1994	27.941	31.7578	976.787	-0.360324	2.1013e-07	4.01865e-06
Dffb	chr4	153964448	153975081	8.27249	8.93486	8.14008	9.7745	10.4683	11.0197	217.921	-0.30905	0.00634933	0.0327313
Trp73	chr4	154056248	154140208	1.02516	0.854655	0.955503	2.31131	2.09796	2.02339	111.405	-1.17206	9.03915e-12	3.41907e-10
Arhgef16	chr4	154278469	154299895	3.16212	3.25015	3.16477	5.29292	4.81466	6.32318	137.043	-0.786442	3.7243e-08	8.32519e-07
Ski	chr4	155154074	155222535	26.6521	27.4529	27.053	33.8931	33.9104	36.1235	2091.94	-0.357532	3.27677e-06	4.9094e-05
Agrn	chr4	156165289	156197488	25.8869	28.0183	29.3225	62.0995	64.3007	61.656	3617.25	-1.1762	6.80462e-32	1.49284e-29
Isg15	chr4	156199423	156200818	18.6928	16.1363	20.4266	30.4357	30.0408	21.3821	197.39	-0.557252	0.000174418	0.00168355
Noc2l	chr4	156236009	156247616	54.8652	54.7534	54.9133	71.3415	67.7819	75.119	2022.63	-0.381477	1.37246e-09	3.92494e-08
Cdk6	chr5	3344311	3522225	5.0387	6.67119	7.45981	11.4115	12.6151	11.1604	264.917	-0.878826	7.31934e-08	1.52308e-06
Cdk14	chr5	4803384	5380251	0.964641	0.667351	0.857584	1.54614	1.51683	1.30391	72.0784	-0.800868	0.000893198	0.00662649
Abcb1b	chr5	8798146	8866314	25.1566	27.6425	26.682	31.8074	32.9997	31.783	1340.28	-0.281939	9.9102e-05	0.00103108
Sema3e	chr5	14025275	14256689	1.22881	1.30035	1.27884	2.14634	2.0258	2.36744	163.475	-0.784576	1.70795e-07	3.30757e-06
Cacna2d1	chr5	15934690	16374511	1.74669	1.51871	1.70963	2.48734	2.17015	2.2824	178.086	-0.475151	0.0013481	0.00937198
Sema3c	chr5	17574815	17730267	1.55565	1.37797	1.96555	3.27379	2.76838	2.37977	145.076	-0.772836	4.8805e-05	0.000559745
Fam185a	chr5	21424902	21482124	6.25262	5.93725	6.17778	8.51094	8.78369	8.5642	261.363	-0.49317	2.4644e-06	3.83054e-05
AI506816	chr5	23710016	23712667	2.74386	2.75078	3.21929	4.38668	4.31343	3.28658	109.16	-0.449769	0.00641588	0.033019
2700038G22Rik	chr5	23850596	23855033	12.3665	9.23668	11.6562	14.024	13.9912	14.7632	177.49	-0.361526	0.00792942	0.0389902
Klhl7	chr5	24100589	24161231	10.5903	10.0947	10.2668	13.3612	13.9698	13.5583	459.585	-0.401786	1.609e-06	2.58329e-05
Wdr86	chr5	24712268	24730680	0.53949	0.611676	0.540401	0.901824	1.62765	1.268	30.7545	-1.18575	0.00157375	0.0105768
Cnpy1	chr5	28205462	28237873	5.98422	7.62307	6.77006	9.07867	9.16001	9.27783	216.775	-0.436807	0.00162688	0.0108547
Dnajb6	chr5	29735897	29767101	61.9732	63.9806	60.8178	77.6713	78.7155	76.1489	3238.79	-0.316062	2.23627e-10	7.06633e-09
Cenpa	chr5	30666885	30674837	51.0916	45.8932	42.8441	53.1938	59.2981	60.5072	1065.59	-0.308158	0.00294696	0.0176817
Dpysl5	chr5	30711894	30799369	2.04693	2.5384	2.30669	4.05563	4.66791	4.33927	222.304	-0.92926	4.65339e-13	2.01302e-11
Fndc4	chr5	31292245	31295877	1.91008	2.28597	1.89398	3.19293	3.00143	3.61215	74.3388	-0.694748	0.000659231	0.00515731
Zfp512	chr5	31452435	31481753	13.3945	13.8338	13.8651	17.7264	17.9097	16.8641	642.3	-0.352347	7.51807e-06	0.000104295
Fosl2	chr5	32136471	32157839	5.40955	5.2483	6.46501	8.3592	6.64708	7.09921	466.963	-0.365796	0.0103845	0.0479767
Nat8l	chr5	33995983	34005916	0.528817	0.613519	0.53755	0.863425	1.04354	1.19607	68.8386	-0.901937	3.24832e-05	0.000390027
Rgs12	chr5	34949447	35033593	4.05989	3.82238	4.49916	6.35153	6.0216	5.9437	340.633	-0.562347	1.08713e-07	2.18014e-06
Cpz	chr5	35502217	35525626	0.591213	0.293265	0.969074	1.48243	1.88125	1.54529	28.8936	-1.40329	2.23942e-05	0.000278018
Crmp1	chr5	37242057	37292163	4.90738	5.617	4.92844	11.0828	11.7123	11.9091	535.233	-1.17215	3.0963e-32	6.99263e-30
Cpeb2	chr5	43233462	43289724	1.84112	2.03429	2.02471	2.6716	2.61372	2.44071	187.659	-0.386848	0.00213573	0.0136206
Prom1	chr5	44001442	44094768	0.508314	0.531996	0.811828	1.82081	2.30039	2.22466	68.9029	-1.7891	9.0647e-16	5.61317e-14
Lcorl	chr5	45730331	45856552	1.18139	1.17545	1.29974	1.77332	1.75486	1.65703	185.573	-0.501476	0.000127339	0.00128823
Arap2	chr5	62602445	62766177	4.3299	5.09475	5.22016	6.98533	7.53943	6.87356	435.631	-0.548325	6.51544e-06	9.13768e-05
0610040J01Rik	chr5	63812494	63899619	0.386442	0.2921	0.375365	1.96872	1.60312	1.29456	26.9299	-2.18565	1.69318e-07	3.28726e-06
Klf3	chr5	64803522	64830129	21.687	21.4808	21.7648	28.2894	25.2037	28.584	728.17	-0.337801	0.00156224	0.0105087
Fam114a1	chr5	64970074	65041901	3.04949	2.13008	3.12406	4.75949	4.00462	3.31007	121.031	-0.526574	0.00670122	0.0341669
C530008M17Rik	chr5	76840598	76873554	0.810577	1.13215	1.12966	1.95252	1.74111	1.96514	101.17	-0.885394	3.3057e-06	4.94791e-05
Igfbp7	chr5	77349239	77408045	38.9224	28.0694	39.6392	54.3462	47.5561	46.8033	654.785	-0.476957	0.000588051	0.00468234
Scarb2	chr5	92443872	92505608	20.7775	21.2278	23.3284	29.7704	29.7501	29.6081	652.852	-0.448315	1.5677e-05	0.000201635
Anxa3	chr5	96793384	96845968	14.9829	12.8262	14.7243	20.9635	19.1698	17.7991	388.754	-0.439911	0.000357204	0.00305264
Enoph1	chr5	100039993	100068765	29.6768	26.281	26.2889	34.5959	31.8374	33.5592	652.523	-0.279763	0.00300599	0.0179833
Cds1	chr5	101765129	101823852	9.48856	9.20137	8.37553	10.9527	12.1495	12.6166	390.356	-0.403556	4.89439e-05	0.000560501
Klhl8	chr5	103862049	103911229	2.76701	1.9284	2.774	3.34629	3.21671	3.67866	136.151	-0.454423	0.00261316	0.0160455
Hsd17b11	chr5	103989764	104021796	11.7204	12.2705	11	13.6783	14.2761	14.2486	335.243	-0.273063	0.00607976	0.0316176
Pkd2	chr5	104459456	104505819	12.9407	12.9605	14.6629	18.1665	18.9635	17.3053	966.413	-0.423906	2.22425e-07	4.22354e-06
Zfp951	chr5	104813167	104860068	0.995724	0.501758	0.695162	3.05154	4.28713	4.38473	91.363	-2.41549	1.52181e-25	2.14408e-23
Lrrc8b	chr5	105415774	105486189	0.904404	1.18564	1.11183	1.53882	2.20633	1.64924	63.0408	-0.760953	0.0046961	0.0257841
Lrrc8c	chr5	105519470	105608954	1.75971	1.44811	1.8609	3.98537	2.92214	2.48435	107.658	-0.870192	3.84251e-05	0.000452526
Lrrc8d	chr5	105700809	105815209	9.10216	9.69133	10.5733	14.9323	15.7716	14.2272	783.417	-0.613619	3.31922e-15	1.97571e-13
Crlf2	chr5	109554708	109558993	11.0404	10.5095	9.67738	15.396	15.8976	14.8718	205.196	-0.561718	6.55926e-06	9.18237e-05
Chfr	chr5	110135829	110171973	10.1335	10.9043	11.4323	14.3179	15.8969	14.7833	547.019	-0.473413	5.03831e-08	1.08823e-06
Ankle2	chr5	110231003	110256651	15.4664	16.5146	16.1001	18.8354	19.174	19.675	1020.38	-0.264184	0.000360569	0.00307625
Chek2	chr5	110840016	110874133	12.5426	12.3977	11.1678	15.6161	14.1501	15.5001	366.825	-0.324721	0.00103972	0.0075139
Miat	chr5	112213227	112228948	0.4583	0.592369	0.550889	2.12758	1.83553	1.93445	146.171	-1.88216	1.24814e-23	1.55835e-21
Tmem119	chr5	113793728	113800352	1.1592	0.700965	1.09782	2.04848	1.79239	1.42804	36.5735	-0.808181	0.00449048	0.0248864
Svop	chr5	114026912	114091380	1.2097	1.2287	1.07405	2.20272	2.76579	2.79423	55.7938	-1.15407	2.12009e-08	4.90335e-07
Oasl2	chr5	114896933	114912245	2.71402	2.61269	4.00097	5.64963	5.5039	3.88464	124.122	-0.680604	6.51417e-05	0.000715069
Oas1a	chr5	120896256	120907525	11.185	9.74027	10.503	15.7824	16.0708	13.939	198.418	-0.538188	9.47632e-06	0.000128331
Aldh2	chr5	121570315	121593824	49.4712	47.3484	46.8166	58.811	59.4035	64.4652	2709.39	-0.347748	1.87823e-08	4.39695e-07
P2rx7	chr5	122643910	122691432	1.48531	1.30431	1.35256	4.27723	4.89309	3.71054	252.181	-1.63119	6.5356e-29	1.10294e-26
Camkk2	chr5	122731169	122779410	5.55112	4.99041	5.13276	6.40065	6.20611	6.59679	330.658	-0.292443	0.00919476	0.0437164
Clip1	chr5	123577793	123684361	2.70516	3.53184	3.46368	4.56116	4.32808	4.17231	299.273	-0.429491	0.00674414	0.0343325
Ogfod2	chr5	124112337	124115476	1.34861	1.47025	1.7571	2.82415	3.63843	2.82501	47.721	-1.02609	3.85302e-05	0.000453417
Pitpnm2	chr5	124118688	124187182	3.34968	3.29067	3.42191	4.78385	4.29589	5.24217	364.345	-0.51047	0.000239427	0.00219647
Ubc	chr5	125385964	125390017	356.688	365.966	383.286	552.206	508.881	539.829	11226.1	-0.533569	3.78548e-19	3.15944e-17
Fzd10	chr5	128601105	128604093	3.574	3.5038	3.72931	4.54335	5.04685	6.3508	180.662	-0.571947	0.000190099	0.00180877
Auts2	chr5	131437681	132542343	3.55155	3.54595	3.47549	5.77229	5.12765	5.23272	317.164	-0.605956	6.53443e-08	1.37465e-06
Gtf2i	chr5	134237831	134314760	50.0558	51.4367	50.8701	62.1187	65.9016	61.9453	3077.91	-0.31856	1.14814e-10	3.74352e-09
Cldn3	chr5	134986213	134987476	0.635741	0.432484	0.486295	2.55053	2.01395	2.41137	27.3281	-2.15239	1.42929e-07	2.81045e-06
Fkbp6	chr5	135291703	135350044	3.25022	2.64705	3.00142	10.2978	11.0835	9.97289	159.999	-1.81202	2.20147e-31	4.39064e-29
Zp3	chr5	135980104	135988624	0.365805	0.760377	0.399734	1.39769	1.58648	1.54167	21.1229	-1.58813	0.000319487	0.00279087
Lrwd1	chr5	136123065	136136074	25.4995	25.026	24.8447	30.3061	30.1838	35.2647	805.744	-0.34757	0.000721572	0.00555448
Orai2	chr5	136147460	136170656	1.16822	1.08801	1.04861	1.37494	2.07696	1.54194	71.697	-0.600285	0.00895325	0.04282
Trip6	chr5	137309898	137314241	27.1905	22.9664	24.2286	29.4808	29.1112	33.5881	587.19	-0.310526	0.00401145	0.0227153
Zcwpw1	chr5	137787801	137822621	21.2501	22.4927	21.164	28.2171	27.1138	25.2793	669.042	-0.309483	7.10972e-05	0.000769443
Mafk	chr5	139791535	139802652	9.37949	10.3767	9.59722	12.9504	14.6314	13.2133	416.448	-0.477549	4.84549e-07	8.71336e-06
Snx8	chr5	140340302	140389247	14.0791	13.7672	14.4444	18.4551	16.7984	16.9218	531.18	-0.299484	0.000699326	0.00542402
Papolb	chr5	142527739	142530076	1.33995	0.70119	1.46424	2.16605	1.94359	2.2054	48.671	-0.84253	0.00257435	0.0158581
Zscan25	chr5	145283342	145291469	13.7176	14.5952	11.6051	16.8882	15.5198	17.3319	317.339	-0.317843	0.00429004	0.0240358
Col1a2	chr6	4505696	4541543	53.3004	44.5542	57.8859	85.1388	71.6608	60.8575	3950.76	-0.482174	0.000260725	0.00234561
Sgce	chr6	4674349	4747204	2.44094	3.05887	2.94812	4.23373	4.16668	3.54014	112.934	-0.494843	0.00559629	0.0296762
Cadps2	chr6	23262773	23839421	0.398614	0.66286	0.725977	1.31363	1.33792	1.46025	63.1982	-1.2126	7.27418e-07	1.24955e-05
Ptn	chr6	36715662	36811361	1.27136	0.99101	1.7366	2.73244	2.24749	1.70016	44.9202	-0.720677	0.00936969	0.0443558
Epha1	chr6	42358486	42373268	1.57006	1.78015	1.34038	2.28477	2.10941	2.50522	75.2062	-0.560811	0.00761354	0.0377165
Repin1	chr6	48593882	48599082	8.26932	7.92891	8.36696	10.7148	10.4819	10.7977	333.02	-0.380912	0.000171009	0.0016569
Gpnmb	chr6	49036517	49058182	1.37417	1.17453	1.43233	2.30215	2.2962	1.62433	81.731	-0.632215	0.00388096	0.0221025
Tacstd2	chr6	67534058	67535822	0.546218	0.464479	0.696361	1.50005	1.90544	1.46089	19.0043	-1.51107	0.000241506	0.00221289
Foxi3	chr6	70956605	70961066	4.3942	4.52924	3.71046	5.62833	6.3274	6.28097	61.4424	-0.53413	0.00944553	0.0446186
Rtkn	chr6	83135807	83152579	3.13238	2.73818	2.84807	4.76222	4.89656	5.46499	176.51	-0.798264	9.99259e-10	2.92297e-08
Actg2	chr6	83512908	83536251	2.62559	3.11536	3.33618	7.08654	5.38843	4.63203	80.7205	-0.899975	3.44494e-05	0.000410426
Fbln2	chr6	91212763	91272540	79.3973	66.7177	94.7773	122.345	108.172	96.0573	5316.21	-0.438637	0.00117527	0.00831734
Lmcd1	chr6	112273757	112330423	0.511131	0.737575	0.507764	1.5313	0.946285	1.03941	20.2081	-0.985048	0.00988454	0.0462232
Alox5	chr6	116410070	116461178	0.99409	1.15931	0.931109	1.26157	1.79951	2.18225	35.2045	-0.78679	0.00369529	0.021294
Usp18	chr6	121245905	121270917	10.3825	9.30426	10.7509	13.0573	15.6963	11.9496	194.624	-0.417409	0.00313526	0.0185819
Ltbr	chr6	125306570	125313870	5.1815	4.17764	5.20074	7.36916	7.16499	5.59928	154.59	-0.456314	0.00419303	0.0235524
Gm8994	chr6	136327538	136329983	8.42246	7.98679	8.42274	19.3817	25.0065	21.4962	328.101	-1.41065	1.29406e-29	2.23291e-27
Eps8	chr6	137477244	137649285	5.48199	6.27084	5.17277	7.38855	8.11627	6.88203	414.702	-0.403302	0.000515205	0.00418182
Bhlhe41	chr6	145858242	145865420	0.839128	0.297315	0.601754	1.05203	1.05321	1.19866	75.8772	-0.915376	3.5011e-05	0.000416148
Cacng7	chr7	3336584	3366948	30.5467	31.3355	31.6844	45.4352	40.9234	43.9499	403.896	-0.476195	4.29409e-08	9.38043e-07
Leng8	chr7	4137055	4148173	39.6111	42.1233	43.1646	51.7192	48.1145	53.7165	2440.73	-0.298255	0.000516322	0.00418867
Cdc42ep5	chr7	4151259	4164699	4.36785	4.00398	3.96056	5.72572	7.14971	8.85758	59.4769	-0.829664	0.00130176	0.00909693
Syt5	chr7	4539764	4546567	1.00941	0.936389	1.00276	2.62964	2.02451	1.6957	34.9093	-1.08557	0.000355064	0.00304111
Tmem238	chr7	4784784	4789560	8.02177	4.67749	5.176	13.4641	12.706	11.7397	116.719	-1.07302	6.26854e-08	1.32598e-06
Zfp865	chr7	5020375	5033223	4.11817	3.61115	4.16761	4.65071	5.09531	4.97196	234.173	-0.308752	0.00760509	0.0377059
Gm6792	chr7	6252709	6281861	3.10816	1.76202	2.54733	4.70084	5.56782	5.45799	46.4254	-1.08109	0.000132154	0.00132734
Zscan4a	chr7	10794240	10799065	2.34799	2.78317	2.21589	15.394	15.6571	12.4213	245.904	-2.56286	9.92722e-64	7.62262e-61
Zscan4b	chr7	10900739	10905050	4.48621	5.60552	5.40256	37.059	40.8122	39.5799	488.751	-2.92631	1.89278e-82	2.64249e-79
Zscan4c	chr7	11005744	11010547	5.99736	6.63984	5.51276	27.9024	29.2567	29.0269	536.916	-2.25003	1.81966e-110	3.99208e-107
Zscan4d	chr7	11161642	11166148	2.33788	2.37649	2.95115	14.6119	14.2741	14.7793	255.882	-2.51152	3.82693e-45	1.6325e-42
Zscan4f	chr7	11397914	11402318	15.892	17.7695	16.5985	80.0108	87.4162	80.7384	1253.77	-2.30505	3.35379e-106	6.43802e-103
Pla2g4c	chr7	13325666	13360668	0.737277	0.574701	0.755307	1.81566	1.69435	1.27725	44.7747	-1.19692	1.46558e-05	0.000190092
Sepw1	chr7	15917207	15922371	171.18	148.372	169.509	214.918	194.443	210.237	1497.74	-0.340868	0.0074615	0.0371472
Gltscr2	chr7	15937835	15946108	126.14	116.121	106	143.642	136.119	150.064	2278.18	-0.303505	0.00179498	0.011755
Ehd2	chr7	15948986	15967535	4.48996	4.76326	4.76295	7.07287	6.80285	5.69469	222.527	-0.475466	0.000477571	0.00392826
Bbc3	chr7	16309582	16318334	34.9052	32.757	30.9493	45.9955	44.9619	61.4929	1030.71	-0.630361	4.5265e-07	8.17806e-06
Dact3	chr7	16875316	16887301	6.98456	5.95544	6.57751	8.13628	8.83378	7.75942	261.199	-0.338785	0.00842066	0.0407809
Calm3	chr7	16915378	16924032	99.7494	92.8932	93.742	120.831	112.649	113.529	2907.4	-0.27604	7.4367e-05	0.00079864
Fosb	chr7	19302695	19310045	26.6442	22.6148	22.3769	33.3015	27.0654	27.7125	991.802	-0.294431	0.00142007	0.00976345
Zfp296	chr7	19577286	19580656	21.2543	22.4917	22.5949	36.4691	31.053	30.2157	544.812	-0.556466	2.90335e-05	0.000352743
Apoe	chr7	19696243	19698398	417.418	389.924	377.964	467.732	466.131	511.089	6715.31	-0.285878	0.000571787	0.00457596
Pou2f2	chr7	25091114	25132460	0.77116	0.794859	0.766079	1.13842	1.66564	1.27273	54.0794	-0.812941	0.00150869	0.0102325
Prr19	chr7	25301358	25304133	1.42828	1.61939	1.76433	3.11419	3.37238	1.99305	49.6017	-0.804131	0.00560024	0.0296869
Tmem145	chr7	25306107	25316195	0.873521	1.03002	1.14545	2.25288	2.56955	2.51469	61.9996	-1.27586	6.2649e-07	1.09384e-05
Tmem91	chr7	25669139	25675166	0.916599	0.727471	1.00162	2.49531	2.69626	2.13949	15.4526	-1.46142	0.000408949	0.00343182
Axl	chr7	25756499	25788733	13.2191	11.3708	14.963	18.8728	16.2782	14.5154	965.581	-0.325587	0.00834391	0.0405114
Mia	chr7	27179740	27181149	3.39869	3.21121	6.18988	6.08714	7.53023	8.95226	46.5044	-0.834426	0.004475	0.0248185
Clip3	chr7	30291752	30308367	4.81765	4.55189	5.4772	7.70466	6.16634	7.02822	234.504	-0.489053	0.000172192	0.00166416
Arhgap33	chr7	30522225	30535060	1.06529	1.085	1.24302	1.52637	1.69552	1.7736	78.4442	-0.566279	0.00319977	0.0188706
Fxyd5	chr7	31032722	31041839	4.32791	2.97003	3.73368	6.3643	4.89652	5.1507	87.9944	-0.556842	0.00555162	0.0295208
Pepd	chr7	34912406	35044708	16.1195	15.3285	16.5729	20.3645	19.61	21.4087	376.125	-0.355174	0.000260367	0.00234376
Zfp936	chr7	43177587	43192109	9.68397	12.154	13.638	19.1065	20.1842	17.653	501.904	-0.683408	4.82133e-07	8.6801e-06
Atf5	chr7	44812255	44815658	67.7645	63.3108	62.8235	77.814	78.8099	87.025	1711.4	-0.330337	7.21243e-05	0.000778757
Cpt1c	chr7	44959371	44974851	12.6447	12.7075	12.6242	18.1588	18.923	17.1611	491.288	-0.513166	7.08756e-08	1.48087e-06
Prmt1	chr7	44976754	44986420	323.359	303.298	287.953	379.853	375.301	390.56	5911.15	-0.324984	1.53575e-05	0.000197857
Rcn3	chr7	45082913	45092213	28.7357	24.2475	26.872	33.176	35.8247	32.0857	591.044	-0.338308	0.000925969	0.00682674
Rps11	chr7	45122387	45124389	1419.02	1317.17	1212.06	1597.47	1573.61	1647.05	10994.5	-0.28724	0.00164226	0.0109368
Rpl13a	chr7	45125562	45128745	732.194	664.416	655.325	826.858	819.007	842.792	9360.21	-0.278345	0.00551883	0.0293872
Aldh16a1	chr7	45141839	45154538	14.889	15.6754	15.0736	17.703	19.11	19.6521	478.786	-0.310849	0.000778842	0.00589196
Gabrb3	chr7	57591172	57828801	0.986414	1.16633	1.1395	2.09984	1.91316	2.19281	123.496	-0.918901	5.49408e-08	1.17839e-06
Atp10a	chr7	58658201	58829426	0.822174	1.09865	1.23534	2.50331	1.71089	1.58496	102.718	-0.865453	1.01207e-05	0.000135505
Apba2	chr7	64502137	64753876	0.561007	0.53006	0.510868	1.10525	0.819838	1.11397	27.0832	-0.921077	0.00371548	0.0213623
Lrrk1	chr7	66258746	66388341	0.538597	0.488531	0.670951	1.28104	1.02372	0.88002	85.4872	-0.894558	0.000113493	0.00116583
Lrrc28	chr7	67594398	67645236	4.99365	4.48673	5.0038	6.237	5.9482	6.12121	291.441	-0.335685	0.00264664	0.0162124
Synm	chr7	67730160	67759742	1.13306	1.34254	1.46124	2.57415	2.89876	2.7599	167.123	-1.06842	3.06441e-10	9.44984e-09
Gm4971	chr7	73685491	73686563	2.02233	2.63262	2.04621	7.61971	6.60987	7.28463	74.4688	-1.6852	5.32966e-13	2.27988e-11
Slco3a1	chr7	74281915	74554780	1.30134	1.15324	1.43839	2.87189	2.23385	1.64387	118.759	-0.780561	0.000337737	0.00291711
Aen	chr7	78895926	78908833	72.5448	68.0666	70.1932	84.011	84.0477	89.6839	2166.47	-0.290534	5.26472e-06	7.52096e-05
Prc1	chr7	80294450	80316259	32.5954	35.7831	32.9792	40.0097	43.5448	41.924	1448.02	-0.309852	4.38048e-06	6.3764e-05
Slc28a1	chr7	81114798	81170416	6.094	5.88579	5.30272	7.07422	6.32009	8.47864	278.048	-0.344787	0.00727135	0.0363971
Cpeb1	chr7	81347025	81454758	5.07962	5.20383	5.748	9.90128	10.2687	9.37898	334	-0.881517	3.2422e-15	1.94494e-13
Ap3b2	chr7	81460398	81493925	3.45986	3.25306	3.27359	3.68779	4.32019	4.55498	188.957	-0.340274	0.0074314	0.0370438
Hdgfrp3	chr7	81881255	81934459	2.68194	3.22697	2.60174	4.21525	4.22635	3.60647	292.614	-0.498301	2.45016e-05	0.000301499
Prss23	chr7	89507784	89517586	9.93098	8.69177	9.49219	15.5488	14.7557	12.0792	594.16	-0.587777	1.22934e-05	0.000162331
Crebzf	chr7	90442780	90448043	17.7584	16.7788	16.0546	18.9304	22.7842	21.2626	1153.43	-0.318046	2.29305e-05	0.000283759
Tenm4	chr7	96210636	96908554	1.56314	2.63704	2.46729	4.83645	5.40805	5.74319	510.155	-1.26304	2.8682e-05	0.000349579
Arrb1	chr7	99535485	99606771	0.620947	0.832038	0.740227	1.26176	1.34119	1.65801	113.609	-0.972229	7.65843e-07	1.30969e-05
Rnf169	chr7	99920253	99980458	9.14345	10.6213	10.4942	14.1458	13.683	13.1261	883.372	-0.436517	6.3402e-06	8.90818e-05
Stard10	chr7	101321318	101346312	3.1501	4.25552	3.95496	5.56989	7.96206	8.0829	88.1931	-0.950804	5.5326e-07	9.8111e-06
Folr1	chr7	101858330	101870788	39.3196	40.2456	40.6592	48.5699	55.7844	52.8379	728.42	-0.388745	6.93848e-05	0.000753566
Lrrc51	chr7	101912988	101920774	1.83153	1.99353	1.52107	2.93916	3.39834	2.85005	33.9626	-0.78146	0.00614585	0.031901
Stim1	chr7	102267823	102436855	5.03509	5.05204	4.84477	6.89516	7.08296	6.8254	294.945	-0.478127	3.32916e-05	0.000398798
Usp17ld	chr7	103250085	103252505	0.735294	0.277893	0.267831	1.96661	2.32932	2.90816	32.4774	-2.47699	6.89123e-09	1.75503e-07
Usp17lc	chr7	103416695	103419174	0.80436	0.536463	1.03408	3.86428	6.10262	5.0619	74.0509	-2.66607	2.53208e-20	2.23478e-18
Trim12c	chr7	104338753	104353349	4.019	3.94757	4.10995	6.09724	5.66555	4.28499	196.279	-0.398128	0.00254901	0.0157405
Usp17le	chr7	104768048	104777470	0.724138	0.579551	0.605114	4.2723	4.96385	3.47993	62.7355	-2.72392	5.34608e-22	5.54728e-20
Usp17lb	chr7	104840311	104842504	0.798946	0.582331	1.12249	3.76131	3.80935	3.66313	44.4196	-2.16188	2.51317e-13	1.12521e-11
Usp17la	chr7	104857015	104862667	0.606222	0.343669	0.496838	1.56349	1.44033	1.65085	36.3468	-1.67639	1.9424e-07	3.72402e-06
Tpp1	chr7	105744846	105752207	23.8768	24.5182	24.0322	30.2928	30.3418	30.1056	1050.32	-0.325317	7.9751e-08	1.64394e-06
Rbmxl2	chr7	107209444	107210916	68.8391	62.0319	57.8784	77.3753	75.2914	88.5954	1051.28	-0.354855	0.000398483	0.00335683
Tub	chr7	109010879	109034459	0.7974	1.19524	1.12243	1.64602	1.62084	1.60363	93.7453	-0.650232	0.000502751	0.00410024
Ric3	chr7	109046732	109083324	1.37435	1.2494	1.54241	1.77405	1.84909	1.80627	136.988	-0.382418	0.00967536	0.0454665
Trim66	chr7	109449000	109493738	0.374467	0.622707	0.700186	1.09693	1.10153	0.882159	107.224	-0.861232	0.000393945	0.00332773
Adm	chr7	110627668	110629819	2.96524	2.83463	3.17674	4.83181	5.13091	4.69339	59.2533	-0.706335	0.00179382	0.0117524
Parva	chr7	112427705	112591688	6.74831	6.34196	7.84745	9.64326	9.83966	7.91442	448.721	-0.384729	0.00270564	0.0165211
Pde3b	chr7	114415253	114537937	1.9595	1.41224	1.69308	2.78585	2.81845	2.9251	142.418	-0.748968	3.83291e-06	5.63272e-05
Plekha7	chr7	116123484	116189841	16.717	17.9209	18.0187	20.9176	21.5674	22.1615	1532.23	-0.296723	0.00189556	0.0122879
Eef2k	chr7	120843599	120907219	2.91718	2.61618	2.88727	3.28901	3.99029	3.58132	241.951	-0.369788	0.00150322	0.0102115
Plk1	chr7	122159436	122169875	33.8234	32.729	31.5439	46.0083	45.566	50.4775	1176.87	-0.535306	7.42159e-11	2.47768e-09
Prkcb	chr7	122289124	122634401	1.31868	1.36108	1.49068	1.94156	2.00639	2.06085	167.309	-0.529342	0.000696011	0.00540103
Slc5a11	chr7	123214865	123273251	1.26907	1.0111	1.38677	3.04695	3.57009	3.26909	88.0341	-1.43162	6.14969e-12	2.36102e-10
Kdm8	chr7	125444619	125462268	1.60982	1.34098	1.61554	2.96561	2.15586	3.19522	69.4905	-0.863704	3.73044e-05	0.000441019
Il4ra	chr7	125552281	125579474	2.9003	2.39479	2.82482	4.42662	3.69151	2.97403	207.088	-0.438512	0.00741137	0.0369774
Spns1	chr7	126370059	126377934	35.3271	31.8076	35.3237	41.3954	45.3564	47.9439	1305.84	-0.396394	1.1213e-06	1.86766e-05
Eif3c	chr7	126546910	126566366	232.747	239.44	231.136	283.785	288.889	287.247	8309.22	-0.290257	9.48893e-15	5.2607e-13
Mylpf	chr7	127211607	127214287	23.0779	22.4279	25.4509	43.2759	45.8428	52.1298	329.157	-0.99695	1.7185e-13	8.02158e-12
Sept1	chr7	127214441	127218445	38.0748	32.0167	33.2126	65.956	64.647	69.4921	751.19	-0.952829	1.93484e-30	3.53731e-28
Gm4532	chr7	127232417	127233130	1.80183	2.9367	2.46119	3.38848	4.71417	5.80482	31.6104	-0.979701	0.00239653	0.0149729
Zfp553	chr7	127233442	127237860	11.1275	11.4444	11.3622	27.0955	25.0757	27.706	557.302	-1.23561	9.07228e-42	3.09607e-39
Sephs2	chr7	127271878	127274059	56.2537	51.2583	48.7587	66.5173	69.1842	66.6336	1496.86	-0.372264	7.72614e-06	0.000106604
Zfp629	chr7	127607034	127614433	0.288828	0.238163	0.272578	0.940541	1.27739	1.14915	56.0701	-2.07849	1.73167e-14	9.20182e-13
Prss8	chr7	127925716	127930113	0.992884	0.587341	0.99063	2.04116	1.70942	2.68701	40.9287	-1.32712	9.35869e-06	0.00012685
Fgfr2	chr7	130162450	130266808	2.313	2.46923	2.16646	4.49772	4.79196	4.27998	192.679	-0.96494	4.24953e-15	2.50979e-13
Chst15	chr7	132236254	132317155	0.65892	0.725741	0.781753	1.29478	1.57618	1.5014	69.355	-1.02183	1.88951e-05	0.000239219
Ctbp2	chr7	132987010	133123483	56.1907	57.8587	58.2617	81.7154	81.9055	80.5434	3710.08	-0.502853	5.39658e-24	6.8492e-22
Pwwp2b	chr7	139248481	139267253	3.64973	5.10363	4.18766	6.31887	6.09063	6.44845	167.63	-0.548654	9.51399e-05	0.000993245
Nkx6-2	chr7	139579375	139582797	1.22104	1.19347	0.506113	1.68921	1.66729	1.84274	40.5578	-0.831414	0.00877087	0.0421578
Irf7	chr7	141263182	141266424	5.31263	3.91771	4.34224	6.00299	7.08568	5.67096	93.4637	-0.461851	0.00823378	0.0401503
Pidd1	chr7	141438514	141443355	15.422	12.9964	14.3109	16.9	18.6699	20.8154	563.036	-0.403137	0.000102897	0.00106553
Tspan4	chr7	141476379	141493427	9.72331	10.212	10.5692	12.0986	13.6062	11.9451	231.28	-0.304904	0.0107853	0.0492807
Ctsd	chr7	142375915	142387870	178.792	163.905	171.621	213.314	220.832	225.322	4393.17	-0.35875	5.3634e-06	7.6477e-05
Mrpl23	chr7	142533116	142540742	46.6313	47.2395	42.5139	53.1746	57.1283	61.5875	372.834	-0.338021	0.00249563	0.0154725
H19	chr7	142575529	142578146	16.1079	15.9953	15.3778	27.2533	24.5372	22.4922	622.4	-0.639885	9.51576e-13	3.98184e-11
Igf2	chr7	142650767	142658804	12.4725	10.9177	12.3658	18.7128	16.2128	14.1766	782.598	-0.45398	0.000354695	0.00304111
Cdkn1c	chr7	143458338	143461050	8.93075	6.89112	6.73197	18.4241	20.676	23.2022	440.175	-1.46659	5.96467e-28	9.25246e-26
Phlda2	chr7	143501547	143502524	22.77	18.1582	22.1437	25.2885	31.0618	31.8935	249.283	-0.490223	0.000148685	0.00146651
Osbpl5	chr7	143688761	143741963	1.43488	1.27029	1.7398	3.04163	2.22383	1.87343	99.504	-0.668429	0.00209576	0.0133824
Fgf15	chr7	144896531	144900951	1.11088	1.10837	1.01969	2.7377	2.21201	2.80904	48.5971	-1.25958	1.38452e-06	2.25951e-05
Ccnd1	chr7	144929930	144939925	30.7131	27.8917	32.4755	47.6433	48.8199	46.6161	1831.28	-0.651054	1.32777e-18	1.05106e-16
Zfp358	chr8	3493137	3497208	2.00836	1.54842	1.53625	2.30209	2.72666	3.28147	72.8638	-0.717627	0.00124143	0.00872522
Camsap3	chr8	3587449	3609075	13.6814	14.9822	13.7454	19.3352	19.1372	21.1225	879.79	-0.492944	2.04113e-08	4.73499e-07
Ctxn1	chr8	4257645	4259274	4.64998	3.78705	3.9362	6.56875	5.6314	7.8983	97.1443	-0.702839	0.00036193	0.00308615
Efnb2	chr8	8617438	8660773	5.46572	5.31177	5.83047	7.24537	6.7307	7.01538	359.886	-0.336137	0.000842587	0.00629971
Irs2	chr8	10986963	11008430	5.14346	5.99052	5.33623	8.71742	7.99295	10.1799	277.168	-0.708166	0.00853543	0.0412456
Xkr5	chr8	18932728	18950871	1.77987	1.95	2.64427	3.58179	3.37127	3.71493	217.502	-0.746847	1.63225e-06	2.61382e-05
6820431F20Rik	chr8	20268285	20297432	35.7092	40.839	42.7314	53.6343	54.4007	46.6972	3183.8	-0.375175	0.000638916	0.00502655
Ckap2	chr8	22168151	22185819	44.2065	44.3464	42.0997	67.0997	65.8361	64.4306	1803	-0.594324	9.7614e-21	9.1406e-19
Vps36	chr8	22192859	22218597	35.3369	35.0036	35.0416	42.4331	44.6747	44.5188	661.783	-0.323004	3.8033e-06	5.60561e-05
Slc20a2	chr8	22476699	22569616	26.9988	26.4054	26.121	39.5651	37.9218	37.9569	1669.87	-0.536157	1.34017e-20	1.21065e-18
Adgra3	chr8	27085840	27123436	4.68637	4.07583	4.75525	7.44458	6.89929	5.33631	403.924	-0.537104	0.000769752	0.00583469
Got1l1	chr8	27197458	27202547	6.51353	6.44515	5.62943	11.878	12.7288	10.1933	146.124	-0.899089	2.37798e-09	6.59181e-08
Adrb3	chr8	27225775	27229588	5.171	5.60233	5.52505	7.69724	8.38554	9.49948	278.871	-0.65846	2.82958e-07	5.30572e-06
Rbpms	chr8	33782643	33929863	44.1161	41.3749	39.3464	49.9955	48.8784	52.0701	1721.58	-0.274006	0.000256036	0.00231611
Dusp4	chr8	34807609	34819894	14.7553	13.5788	16.9554	19.8618	20.4744	21.204	610.867	-0.443416	8.68238e-05	0.000918921
Mfhas1	chr8	35587797	35679449	0.626514	0.738759	0.725702	1.25676	1.16248	0.91399	74.241	-0.663897	0.00254136	0.0157053
Pdlim3	chr8	45885484	45919546	0.559718	0.634611	0.444824	1.74976	1.38165	1.08873	21.0349	-1.34511	0.00105759	0.00762508
Galnt7	chr8	57523824	57653055	2.04153	2.13354	2.05629	3.12863	2.81187	2.46895	199.823	-0.423978	0.00878851	0.042203
Slc18a1	chr8	69037707	69089222	0.798306	0.759135	1.06933	1.40211	1.31108	1.45263	59.3214	-0.667758	0.00480019	0.0262458
Hapln4	chr8	70083528	70090862	0.404165	0.534618	0.490724	1.44774	0.939934	1.46312	54.0815	-1.43381	1.60338e-07	3.1208e-06
Klhl26	chr8	70450227	70476943	6.72388	6.43702	7.20458	8.54699	8.67289	8.4478	318.681	-0.333177	0.00122397	0.00862618
Slc5a5	chr8	70882888	70892757	0.521034	0.404198	0.479462	1.4538	0.961798	1.38687	57.751	-1.42542	1.00275e-06	1.67931e-05
Bst2	chr8	71534261	71537437	122.223	92.1074	116.951	211.47	224.262	189.111	1113.5	-0.914221	1.03799e-14	5.69298e-13
Tpm4	chr8	72135291	72153129	71.5782	64.8021	75.3515	95.3751	91.7596	82.8923	2203.96	-0.348596	3.00118e-07	5.60694e-06
Rasd2	chr8	75213943	75224113	1.65732	1.87907	2.40431	3.64384	3.10355	3.94625	120.067	-0.854215	1.41859e-06	2.30532e-05
Arhgap10	chr8	77250365	77517907	3.0923	3.05657	3.95674	4.24136	4.36574	5.3209	192.956	-0.472918	0.00129006	0.00902159
Zfp827	chr8	79028436	79193766	2.06829	2.06986	1.93726	2.90301	3.43841	3.0789	305.179	-0.635662	5.69265e-08	1.2142e-06
Smad1	chr8	79338397	79399468	6.43196	5.5591	5.99154	8.49822	8.41032	8.15267	306.459	-0.475214	3.07295e-05	0.000371293
Tbc1d9	chr8	83165351	83272940	1.24945	1.26095	1.6354	3.63948	3.47964	3.28496	285.119	-1.3255	7.79348e-19	6.2662e-17
Rln3	chr8	84043066	84044979	2.36656	3.06654	4.43326	6.53951	5.16373	7.06932	40.4939	-0.937945	0.00244743	0.015234
Cacna1a	chr8	84415363	84640249	3.17976	3.38708	3.23124	4.29485	4.30787	4.44182	439.16	-0.414532	0.000129516	0.0013064
Mast1	chr8	84911852	84937353	1.12562	1.29473	1.31915	1.82317	1.8272	2.49092	116.847	-0.729457	9.59105e-05	0.000999252
Neto2	chr8	85636587	85691009	2.01944	2.43477	2.37769	3.11764	3.3306	3.27801	200.739	-0.51404	0.000373902	0.00317941
Mir8109	chr8	85700904	85701021	4.11765	0.778101	2.24978	12.783	9.31727	6.00702	14.8223	-1.91246	0.00287762	0.0173914
Zfp423	chr8	87661809	87959595	5.30167	4.50829	5.09605	7.08053	6.97941	7.49562	516.862	-0.531947	2.60143e-06	4.01509e-05
Irx5	chr8	92357795	92361456	0.668282	0.454621	0.584213	0.957528	1.20973	1.33239	24.2816	-1.04378	0.00173496	0.0114452
Mmp2	chr8	92827327	92853420	8.84529	8.32243	9.72341	12.825	11.0231	11.0165	419.634	-0.36855	0.000295755	0.0026073
Gnao1	chr8	93810837	93969388	0.695771	0.824191	0.635479	1.04155	0.975168	1.07057	87.4947	-0.521232	0.0067772	0.0344856
Amfr	chr8	93971587	94012640	21.045	21.262	19.9196	27.9328	28.0335	26.816	1256.24	-0.411021	1.39197e-07	2.75115e-06
Cpne2	chr8	94533027	94570529	3.20897	1.77963	2.28692	4.69783	4.81446	3.59586	100.747	-0.833289	4.17005e-05	0.000485884
Adgrg1	chr8	94984398	95014208	0.768862	0.848178	0.908297	1.13141	1.52816	1.51575	73.5168	-0.745189	0.00041387	0.00346743
Exoc3l	chr8	105289923	105296098	4.98421	6.08863	4.74374	7.92474	7.74915	8.13125	277.585	-0.59405	2.71133e-07	5.0902e-06
Pskh1	chr8	105900473	105931802	4.45254	4.09474	4.83849	5.74172	6.01704	5.41298	301.561	-0.356814	0.00557471	0.0296088
Slc12a4	chr8	105943589	105966115	19.6964	20.455	19.2335	24.4385	22.3078	24.6583	1081.06	-0.265961	0.000620273	0.00490651
Esrp2	chr8	106131182	106136974	1.80301	1.49913	1.21498	3.05701	2.99185	2.30884	74.1886	-0.873009	6.06593e-05	0.000673568
Cdh3	chr8	106510851	106556911	3.75912	3.54048	3.41229	7.01054	7.5384	7.91165	415.397	-1.07155	2.70629e-22	2.90633e-20
Zfhx3	chr8	108714643	108961636	2.76944	3.3892	3.46397	4.72393	4.03404	4.45584	901.576	-0.457565	0.00287423	0.0173778
Atxn1l	chr8	109726450	109737739	4.10752	4.37891	4.18539	6.54267	6.4457	6.40212	563.314	-0.61378	1.36639e-08	3.28897e-07
Marveld3	chr8	109952908	109962205	0.676424	0.937363	0.793917	1.00509	1.70066	1.31573	41.8963	-0.756379	0.00797367	0.0391344
Mtss1l	chr8	110721483	110741400	3.08627	2.91924	2.60858	4.61751	4.10908	4.94186	264.64	-0.666273	4.78045e-06	6.90624e-05
Cdyl2	chr8	116568723	116732991	6.64236	7.30599	7.47544	11.324	10.0425	10.5062	980.157	-0.572411	6.91845e-09	1.75905e-07
Plcg2	chr8	117498290	117635142	3.6803	3.96093	5.12404	8.64592	10.1031	9.06644	486.563	-1.12759	1.97395e-23	2.36828e-21
Gse1	chr8	120488865	120581383	10.9592	11.9804	12.3921	14.5112	13.3789	16.1282	1344.09	-0.318173	0.00805671	0.0394286
Acsf3	chr8	122775504	122817881	5.16618	4.94995	4.29365	6.51603	7.45023	6.33364	177.272	-0.49292	0.000681068	0.00530384
Acta1	chr8	123891757	123894775	1.22664	0.927183	0.949463	2.48988	1.61911	2.68423	52.4731	-1.1246	9.14296e-05	0.000961702
Pgbd5	chr8	124369048	124433936	0.881415	0.773692	0.745679	1.91473	1.02939	1.38264	57.1006	-0.823837	0.00151385	0.0102505
Trim67	chr8	124793018	124834704	0.948068	1.33332	1.13562	4.55851	4.21832	4.56596	343.146	-1.97148	5.09942e-61	3.40486e-58
Kcnk1	chr8	125995101	126030688	2.05436	1.61863	1.59807	5.78727	6.69704	6.36651	140.781	-1.83686	3.61276e-29	6.16457e-27
Irf2bp2	chr8	126588295	126593436	12.248	11.013	12.1831	20.5205	18.8304	18.8247	921.511	-0.712126	5.72559e-17	4.01497e-15
Birc3	chr9	7848700	7873170	0.74267	0.647725	0.873982	1.39153	0.937196	1.44459	43.7072	-0.734971	0.00630829	0.0325854
Cep126	chr9	8076632	8134294	3.58869	3.74436	3.58472	5.17349	5.55472	4.83922	177.539	-0.51053	0.000118213	0.00120544
Sesn3	chr9	14276300	14326134	6.13926	7.84663	7.39989	11.0889	11.408	11.2903	230.161	-0.662747	1.43029e-05	0.000186302
Endod1	chr9	14353989	14381242	1.32925	1.42565	1.17774	2.29064	2.09326	1.92171	86.2854	-0.67269	6.60436e-05	0.000724451
Amotl1	chr9	14541966	14615000	4.05508	4.53663	5.09783	6.14441	6.44531	5.5231	572.642	-0.40357	0.00178185	0.0116889
Taf1d	chr9	15306213	15316997	132.563	136.155	121.878	162.176	169.924	161.652	2536.48	-0.338159	4.31324e-05	0.000501426
Zfp560	chr9	20345135	20385158	1.23869	1.09661	0.964193	2.334	1.51662	1.53476	85.8776	-0.683303	0.000437415	0.00364086
Zfp266	chr9	20495068	20521419	10.5543	11.6622	11.7147	14.5731	14.9334	14.0301	846.369	-0.359858	5.80078e-06	8.20282e-05
Olfm2	chr9	20667985	20728214	1.00039	1.49242	1.15071	1.58425	2.26364	2.25313	33.0428	-0.769197	0.00910095	0.0433913
A230050P20Rik	chr9	20868641	20874307	9.06469	9.19574	8.60211	12.9197	12.7926	13.224	205.667	-0.536157	5.9697e-05	0.000664903
Ap1m2	chr9	21295456	21312333	4.89711	4.76665	4.99794	10.3264	11.8128	11.6373	145.617	-1.20814	1.66257e-16	1.10528e-14
Cnn1	chr9	22099252	22109221	2.42458	2.1992	2.29621	4.97939	4.02326	3.89081	100.825	-0.88305	2.47756e-06	3.84711e-05
Zfp809	chr9	22225711	22239693	7.81219	8.94391	8.86993	14.0328	15.2196	13.7132	265.514	-0.747015	1.69116e-08	3.98942e-07
St14	chr9	31088589	31131799	18.9492	19.0824	18.7409	22.9979	23.3384	23.5421	871.309	-0.300309	2.44138e-05	0.00030066
Tbcel	chr9	42412316	42472226	6.53087	6.19504	5.42312	8.2226	7.26088	7.59374	431.802	-0.341506	0.000193555	0.00183823
Fxyd6	chr9	45370184	45396159	93.0641	95.864	95.2329	138.48	131.703	138.49	1886.08	-0.524264	3.63056e-11	1.27003e-09
Dscaml1	chr9	45430292	45753713	0.594771	0.661131	0.713657	1.26994	1.58333	1.45181	62.3719	-1.13552	4.06165e-08	8.95085e-07
Tagln	chr9	45929627	45936058	57.512	46.4947	58.3099	92.2697	76.5811	73.7584	1519.39	-0.577475	4.94888e-07	8.86813e-06
Sik3	chr9	46012819	46224194	10.8302	11.8304	12.2255	14.8955	13.7992	14.6072	925.608	-0.311841	0.00373783	0.0214506
Zc3h12c	chr9	52111984	52168111	1.74125	1.8258	1.60232	2.51366	2.56251	2.08821	137.43	-0.466079	0.00518013	0.0278932
Kdelc2	chr9	53384022	53401867	1.74073	1.42403	2.16705	2.84145	2.76718	2.72162	113.861	-0.640521	0.000332669	0.00288145
Loxl1	chr9	58287722	58313212	6.8796	5.23645	7.5177	10.9601	7.75625	7.8606	334.05	-0.430036	0.0109382	0.0498302
Tle3	chr9	61372365	61418497	25.8231	28.3159	29.6183	37.3538	37.5109	40.3367	2176.17	-0.461142	8.50754e-10	2.52221e-08
Spesp1	chr9	62270728	62282179	0.239843	0.513655	0.262089	1.64189	1.14572	1.19223	35.1736	-1.97196	2.9947e-08	6.78312e-07
Igdcc4	chr9	65101485	65137947	2.55188	2.57185	2.56324	4.37659	4.69527	5.02642	257.207	-0.878792	1.90438e-11	6.96343e-10
Tpm1	chr9	67022592	67049213	51.8153	50.2249	51.9385	69.4703	65.4382	61.8014	2341.36	-0.351644	9.20128e-08	1.87655e-06
Prtg	chr9	72807273	72917307	1.25517	1.48544	1.36158	3.34744	3.77305	3.34142	280.711	-1.35315	5.07516e-20	4.40335e-18
Ooep	chr9	78376902	78378588	38.8498	39.4472	36.2743	44.9894	51.6309	53.1176	552.357	-0.38959	0.000129992	0.00130819
Elovl4	chr9	83778691	83806305	2.28736	2.89151	2.52824	4.18147	5.05677	4.57706	197.192	-0.850933	1.26813e-08	3.08145e-07
Snhg5	chr9	88521052	88522897	59.3858	49.3046	51.0812	66.8639	63.7702	63.7874	674.589	-0.280975	0.00640522	0.0329752
Plod2	chr9	92542222	92608427	20.4251	20.8276	20.499	25.1113	25.9972	23.5684	1096.25	-0.273043	0.000153353	0.00150674
Rbp1	chr9	98422960	98446550	1.61994	1.31688	1.6366	2.54005	2.38606	2.91319	60.9014	-0.779873	0.000254113	0.00230336
Amotl2	chr9	102717803	102733417	47.4369	46.7245	47.3775	57.7019	55.165	59.4209	2287.71	-0.283785	1.73955e-05	0.000221327
Pcbp4	chr9	106453837	106464011	52.2818	48.1991	45.9373	58.4267	58.4821	62.1512	1384.87	-0.290642	0.00033951	0.00292913
Mapkapk3	chr9	107254926	107289877	12.7455	11.8	11.9648	14.7486	14.9685	17.3875	476.377	-0.370697	0.000468472	0.00386376
Uba7	chr9	107975566	107984056	0.558656	0.431868	0.638221	1.67367	1.063	0.61742	26.3486	-1.00745	0.00381387	0.0217974
Ccdc36	chr9	108403632	108428482	1.42882	1.52471	0.887824	1.64582	2.15539	2.20705	64.1918	-0.65764	0.00380529	0.0217565
Shisa5	chr9	109038566	109057792	22.3579	20.5882	22.0947	26.9093	26.4831	24.9211	625.198	-0.265416	0.00512487	0.0276829
Plxnb1	chr9	109095435	109119915	4.18276	4.86946	4.54011	5.75235	6.04214	6.95557	532.413	-0.467482	0.00029017	0.00256543
Crtap	chr9	114375130	114390712	33.4481	29.7971	30.3051	42.7567	42.4536	41.4148	823.271	-0.434786	1.83626e-07	3.5382e-06
Tmppe	chr9	114401094	114411201	6.12512	6.75879	7.00038	7.71902	8.29462	9.46527	583.527	-0.362254	0.000642892	0.00505007
Trak1	chr9	121366957	121474918	3.84623	3.89496	4.3287	7.04177	6.39716	5.73895	340.918	-0.662897	7.18582e-08	1.49936e-06
Zfp651	chr9	121760032	121771742	0.960546	1.28969	1.2568	1.61171	1.73021	1.63484	115.145	-0.510451	0.00403021	0.0227963
Pomgnt2	chr9	121981605	121996026	0.683883	0.951615	1.18891	1.69252	1.33645	1.72327	46.8773	-0.757538	0.00401403	0.0227215
Zfp445	chr9	122848909	122866006	15.1533	17.8281	17.537	26.4892	26.4354	25.1346	1387.64	-0.627964	3.99678e-09	1.06069e-07
Cdcp1	chr9	123172284	123216038	0.458943	0.544004	0.661082	1.70374	1.18009	0.973859	43.0667	-1.19438	2.10213e-05	0.000263745
Plekhg1	chr10	3872666	3967302	1.89526	1.80504	1.89353	3.61558	3.47984	3.6128	227.541	-0.93588	4.45946e-15	2.61389e-13
Cnksr3	chr10	7119061	7212237	4.19169	3.4588	3.61349	6.27286	5.928	5.9112	191.389	-0.678421	8.38441e-09	2.09706e-07
Sash1	chr10	8722218	8886070	9.94873	10.925	12.1297	16.9615	17.162	15.7096	1145.62	-0.594411	5.79126e-07	1.02108e-05
Hivep2	chr10	13966378	14151378	0.665829	0.67104	0.826394	1.42513	1.12531	0.967347	129.83	-0.691507	0.000859611	0.00640594
Heca	chr10	17900465	17948067	6.6565	6.43	6.31682	7.52966	9.31473	8.22014	292.31	-0.372325	0.00110071	0.0078512
Perp	chr10	18845070	18857072	11.6638	11.6433	8.63561	18.5286	21.1808	20.7147	412.919	-0.921926	7.81409e-16	4.87809e-14
Myb	chr10	21124929	21160984	1.25426	1.08464	1.25445	2.01035	2.18871	1.9435	77.4434	-0.770425	8.02611e-05	0.000854727
Rnf217	chr10	31501886	31609725	1.37567	1.43241	1.44191	2.4538	2.22344	2.3755	67.7308	-0.729581	0.000758191	0.00577843
Rsph4a	chr10	33905110	33916021	0.505963	0.67343	0.721163	1.63903	1.3191	1.04835	42.5048	-1.06606	0.000331393	0.00287364
Cep57l1	chr10	41718839	41809663	3.16198	4.08087	3.8596	5.25351	4.07216	5.52888	143.41	-0.424758	0.00771619	0.0381512
Foxo3	chr10	42185785	42276742	13.5074	14.59	16.3699	25.8447	24.3067	26.3007	756.979	-0.782004	0.000622881	0.00491804
Lace1	chr10	42312584	42478565	2.20465	1.77511	1.36169	2.74684	3.36189	2.64137	93.8004	-0.706573	0.000906469	0.00671198
Bend3	chr10	43479139	43515417	17.057	19.8059	20.3652	24.9532	25.5004	26.0907	1425.73	-0.420809	6.1986e-07	1.08419e-05
Cd24a	chr10	43579168	43584265	20.6925	21.0049	19.423	28.1916	27.9133	28.1662	628.67	-0.463295	7.52609e-06	0.000104312
Lin28b	chr10	45376618	45470201	6.33079	7.29583	7.19406	7.96364	8.79346	8.97551	500.429	-0.309446	0.00539609	0.0288437
Fam184a	chr10	53633144	53750909	0.487863	0.944949	0.888522	0.961152	1.47189	1.40367	52.0316	-0.748265	0.00568306	0.0300326
Gja1	chr10	56377299	56390419	46.5214	47.0582	49.593	89.3328	90.9019	88.9059	2539.51	-0.910813	8.0777e-69	7.75308e-66
Dux	chr10	58230650	58232675	0.436165	0.989053	0.476621	3.01111	2.46735	3.3936	37.3591	-2.23831	6.63388e-11	2.22924e-09
Nodal	chr10	61417971	61425337	34.2803	29.9112	30.7556	36.2612	38.09	41.3578	955.243	-0.286632	0.00222779	0.0140849
Hnrnph3	chr10	63014663	63023849	7.8146	9.44811	7.4467	12.5236	13.5343	12.571	251.734	-0.647467	1.58404e-08	3.76564e-07
Reep3	chr10	67009188	67096988	11.1399	11.0066	11.0191	13.702	13.3401	12.8323	757.802	-0.263648	0.000354977	0.00304111
Jmjd1c	chr10	67185749	67256326	26.9591	33.619	32.7744	39.682	41.4669	41.4154	3531.63	-0.392997	0.00665983	0.034035
Zfp365	chr10	67886104	67912662	6.3941	8.53279	8.47117	12.3776	13.6361	12.8776	526.734	-0.736476	1.00424e-10	3.28831e-09
Cdk1	chr10	69336634	69352912	38.9398	36.7016	36.4158	44.3695	48.1851	44.2881	1473.09	-0.288161	0.00118638	0.00838824
Gstt3	chr10	75774121	75781414	0.600169	0.486053	0.5153	1.16705	1.26104	1.16741	25.0719	-1.16297	0.00380321	0.0217527
Gstt2	chr10	75831844	75834881	7.26749	5.98059	5.89213	12.6804	12.1346	12.9962	150.154	-0.979825	3.751e-08	8.35434e-07
Mcm3ap	chr10	76468970	76515857	21.8629	22.7488	23.1485	33.7949	37.1742	39.7246	2215.14	-0.709263	5.02789e-15	2.92475e-13
Col6a2	chr10	76595755	76623404	6.26591	5.59068	6.40003	9.5024	7.94179	7.55992	314.271	-0.448041	0.00150511	0.0102139
Col6a1	chr10	76708791	76726044	11.0465	8.83818	11.6739	17.3901	12.3836	11.7255	544.4	-0.39017	0.0106072	0.0487126
Col18a1	chr10	77052178	77166530	85.2856	90.9906	91.1809	127.424	131.002	141.889	6607.29	-0.582257	1.63546e-16	1.09199e-14
Lrrc3	chr10	77897575	77902536	1.32733	1.50493	1.3483	2.22326	2.17855	1.96365	77.4939	-0.603472	0.0010734	0.00771547
Palm	chr10	79793571	79820896	10.2374	7.89841	9.26731	12.7589	12.1993	12.755	364.124	-0.457417	2.20591e-05	0.000274746
Lppr3	chr10	79860474	79874634	2.83612	2.55545	2.64764	3.55233	3.71873	3.61686	154.044	-0.437107	0.00845662	0.0409163
Gpx4	chr10	80053487	80056439	276.475	260.354	255.274	315.892	314.339	340.873	5452.6	-0.294039	0.00359907	0.0208069
Midn	chr10	80149681	80158368	87.2528	84.0274	87.4355	110.077	103.932	121.464	3965.34	-0.375168	1.32915e-06	2.18308e-05
Plk5	chr10	80356458	80365489	2.05297	1.98283	2.57575	3.10496	4.38732	4.91768	92.4398	-0.926365	4.891e-06	7.05269e-05
Mbd3	chr10	80392538	80399531	100.087	93.0325	100.024	113.436	113.07	125.241	2086.87	-0.263601	0.0011341	0.0080557
Eef2	chr10	81176630	81182509	1221.53	1157.91	1163.62	1455.64	1417.39	1564.85	46420.9	-0.324911	3.87442e-10	1.18055e-08
Mrpl54	chr10	81264721	81266926	24.2113	25.5898	24.6633	31.7506	33.1184	32.4604	204.39	-0.387655	0.0105424	0.0485338
Zfp433	chr10	81704824	81721976	2.37447	2.76856	2.81553	4.4156	3.96297	3.78337	176.018	-0.609589	0.000238157	0.00218873
Zfp781	chr10	81901910	81930480	3.14898	2.73091	3.34397	4.48363	4.08762	4.03225	339.629	-0.447514	0.00141556	0.00973962
Txnrd1	chr10	82859205	82897724	175.252	173.536	179.544	224.97	217.197	222.344	8825.01	-0.330727	9.03789e-13	3.8026e-11
Eid3	chr10	82866625	82867929	2.58616	5.51533	5.92121	9.35198	8.42948	6.827	98.4851	-0.812084	0.00272378	0.0166186
Aldh1l2	chr10	83487446	83534140	4.9801	4.49905	5.09279	6.98295	7.87912	6.88965	417.848	-0.577569	9.52293e-06	0.000128736
1500009L16Rik	chr10	83722864	83762762	13.7858	9.14953	12.566	14.9349	15.521	15.0427	231.611	-0.353388	0.00809242	0.0395529
Platr7	chr10	84547416	84553338	2.22705	1.50137	2.82825	5.9507	7.83132	7.3174	63.6965	-1.68997	3.15026e-14	1.62891e-12
Timp3	chr10	86300411	86349505	19.9492	18.1453	22.2681	31.8524	24.8601	22.6717	1359.47	-0.392531	0.0010709	0.00770298
Sycp3	chr10	88459586	88473236	15.6008	13.0634	15.2492	24.0963	24.6135	25.1952	220.788	-0.750367	5.00763e-09	1.30564e-07
Utp20	chr10	88746606	88826814	35.9964	43.1633	42.3953	51.7197	51.743	54.8346	4442.56	-0.381286	0.000777552	0.0058851
Tmcc3	chr10	94514856	94590954	2.11336	2.27247	2.29448	3.55554	3.65595	3.43448	208.052	-0.672553	7.61617e-06	0.000105466
Slc6a15	chr10	103367807	103419379	1.7848	2.24846	2.09482	4.16745	4.08845	3.57883	133.759	-0.948383	2.1198e-08	4.90335e-07
Mdm2	chr10	117688874	117710758	118.64	117.8	111.185	161.229	164.069	158.022	5259.26	-0.475222	1.32416e-20	1.20326e-18
Dyrk2	chr10	118859348	118868903	11.3471	12.0134	11.5784	16.6891	15.5161	15.896	295.421	-0.460491	0.00068214	0.00530949
Grip1	chr10	119992921	120087260	0.715343	0.725684	0.891404	1.60037	1.93102	1.95289	94.7184	-1.24289	6.68815e-12	2.55497e-10
Irak3	chr10	120141653	120201537	2.24466	2.57567	2.09823	4.33993	5.07915	3.78752	135.003	-0.931294	1.02417e-07	2.06406e-06
Gns	chr10	121365089	121397245	17.0586	18.4437	19.2553	22.6513	22.8581	20.5205	970.192	-0.269183	0.00387142	0.0220688
Ppm1h	chr10	122678761	122921974	0.801232	0.85999	1.00396	1.28578	1.22075	1.56889	102.835	-0.62213	0.000462033	0.00382503
Kif5a	chr10	127229049	127263363	1.47844	1.78021	1.95371	2.92297	2.56737	3.02066	197.085	-0.710414	2.56516e-06	3.96708e-05
Smarcc2	chr10	128459235	128490174	8.76719	8.61854	9.26626	11.555	11.0212	10.5613	619.499	-0.312006	0.00109975	0.00784796
Rpl41	chr10	128548109	128549168	2083.71	1882.6	1768.51	2296.07	2361.93	2392.83	13007.1	-0.298039	0.00575322	0.0303095
Tcn2	chr11	3917077	3931961	9.34003	9.22334	9.95941	14.6237	13.1663	13.2594	302.713	-0.521072	9.09932e-07	1.5339e-05
Ddx56	chr11	6257544	6267729	28.7515	26.5054	27.5744	32.3056	32.2526	34.9712	1224.07	-0.266009	0.000113831	0.00116774
Ramp3	chr11	6658532	6677475	3.61685	2.6096	4.74279	4.8054	5.50566	6.20381	76.6173	-0.597768	0.00762329	0.0377526
Adcy1	chr11	7063488	7178505	1.21181	1.18086	1.26695	1.91463	1.85274	1.76467	222.491	-0.594036	8.82705e-05	0.000932946
Igfbp3	chr11	7206090	7213923	7.13506	6.3376	7.04232	13.0971	13.4293	13.9746	328.666	-0.982027	1.5503e-21	1.53599e-19
Grb10	chr11	11930498	12027971	28.8922	29.1399	29.4286	102.601	105.092	106.993	4323.87	-1.84744	1.64809e-136	5.06195e-133
Ccdc85a	chr11	28385683	28584324	0.455882	0.483534	0.417817	1.49603	1.56397	1.43024	71.9762	-1.7254	9.09274e-14	4.35007e-12
Stc2	chr11	31359440	31370061	5.14993	6.09288	5.57866	8.79054	8.61315	7.83962	258.091	-0.583316	1.21221e-05	0.000160206
Rhbdf1	chr11	32209584	32222293	10.9554	9.94322	11.2252	18.5547	14.9912	17.1115	404.773	-0.653807	1.04224e-09	3.03207e-08
Ccng1	chr11	40748551	40755286	118.495	121.088	113.81	147.05	154.931	144.515	5436.73	-0.337363	6.52024e-09	1.67164e-07
Adam19	chr11	46054501	46147347	5.34298	5.76135	6.88649	10.136	9.08856	9.60546	726.936	-0.680141	1.479e-07	2.89338e-06
Cyfip2	chr11	46193848	46312358	3.80395	4.13161	4.31905	5.28669	5.04039	5.25497	376.828	-0.347205	0.00184554	0.0120264
Trim7	chr11	48826137	48850195	7.22999	6.39797	8.99254	9.85395	11.7046	10.4617	158.741	-0.503776	0.001354	0.0094045
Tgtp1	chr11	48985328	48992246	1.94375	1.84733	2.24898	2.58026	3.46039	2.91904	74.9944	-0.575225	0.00265273	0.0162432
Flt4	chr11	49609678	49652739	1.11386	0.93548	1.11198	1.8718	1.47801	1.45778	96.1888	-0.591777	0.00186272	0.0121249
Rnf130	chr11	50025330	50104759	1.5863	1.73194	1.48733	2.03437	2.30432	2.17132	205.561	-0.44136	0.00237495	0.014889
Hnrnph1	chr11	50377718	50386528	335.424	336.545	330.982	454.399	476.662	456.901	9597.14	-0.468786	2.98196e-21	2.86212e-19
Phykpl	chr11	51584756	51603269	8.72394	8.59481	10.1347	12.0144	12.4574	13.1388	256.518	-0.457123	0.000598505	0.00475491
Tcf7	chr11	52252603	52282571	18.3693	17.695	17.9168	22.7729	21.7975	22.576	574.602	-0.313867	0.000235965	0.00217379
P4ha2	chr11	54100923	54131667	6.88529	6.99096	7.8608	9.22732	9.65017	8.76195	274.93	-0.345668	0.0037293	0.0214097
Gpx3	chr11	54902853	54910382	12.6502	12.0023	11.5678	14.9402	14.3721	15.2888	278.95	-0.299915	0.00921785	0.0437855
Zfp692	chr11	58307068	58314613	7.90994	7.4736	8.6436	11.4516	10.5805	10.2572	232.184	-0.421263	0.000482354	0.00395912
Trim11	chr11	58978092	58991462	18.0808	16.8226	18.1365	20.3693	22.1741	23.8267	522.925	-0.327985	0.00011024	0.00113617
Rai1	chr11	60140081	60199195	2.3531	2.30414	2.71161	4.07653	4.11439	3.54724	330.242	-0.670009	7.49061e-05	0.000802745
Mfap4	chr11	61485443	61488704	1.16753	1.26358	1.56578	2.05305	1.80126	2.6839	34.5887	-0.726478	0.00922375	0.0437984
Cenpv	chr11	62524943	62539261	21.5101	19.5458	19.7715	22.5866	26.3569	28.6989	319.639	-0.359433	0.00151629	0.0102564
Ntn1	chr11	68209363	68386826	2.37888	1.87216	2.40074	6.63655	6.64939	6.54617	310.802	-1.57226	2.07402e-42	7.76846e-40
Cldn7	chr11	69964778	69967886	5.74713	5.82692	4.77053	13.698	11.754	13.0063	184.46	-1.23192	2.29806e-13	1.04104e-11
Fam64a	chr11	72042501	72047370	4.81984	3.66387	4.90778	7.06291	6.25865	6.17912	154.626	-0.531947	0.00220529	0.0139745
Rap1gap2	chr11	74383482	74590158	0.601266	0.639111	0.670723	1.29226	1.31801	1.47411	106.891	-1.10222	6.98346e-08	1.4631e-06
Serpinf1	chr11	75410028	75422623	27.5171	21.5103	26.9567	42.5843	32.2269	31.7279	551.424	-0.482886	0.000809222	0.00607986
Wdr81	chr11	75440942	75454717	3.28893	4.05842	3.45429	4.89562	5.31202	5.06367	408.551	-0.502335	6.4439e-05	0.000708876
Prpf8	chr11	75486776	75509447	111.28	131.513	129.226	159.076	164.358	169.481	12399.8	-0.406053	0.000971387	0.00710394
Nxn	chr11	76257225	76399141	8.53566	6.10701	7.65487	11.3866	10.1899	9.24615	381.557	-0.45568	6.73818e-05	0.000736499
Traf4	chr11	78158422	78165550	38.8159	37.5501	36.2487	45.1262	46.747	48.0562	1464.37	-0.314022	3.18426e-05	0.000383535
Lgals9	chr11	78962978	78984924	5.87271	5.22348	6.41741	8.99484	8.7063	7.77959	149.034	-0.533443	0.000255608	0.00231449
Tmem98	chr11	80810414	80822033	9.3955	7.25427	8.31435	11.4799	10.8908	10.9317	179.218	-0.410877	0.00903704	0.0431267
Nle1	chr11	82900767	82908395	29.7184	28.3881	28.0058	36.7213	34.8053	37.7419	736.041	-0.343491	6.34156e-05	0.000698618
Heatr6	chr11	83753636	83783754	5.66149	5.2636	5.32048	6.63147	6.40531	6.86895	400.923	-0.293109	0.00384517	0.0219518
Ppm1d	chr11	85311253	85347071	15.4817	15.4456	14.4316	18.6842	18.4575	19.0776	598.498	-0.309992	0.000269142	0.00241004
Tbx4	chr11	85896764	85916097	0.665625	0.475174	0.673484	0.953721	1.05989	1.15087	39.7177	-0.80573	0.00965374	0.0453788
Tmem92	chr11	94777216	94782703	0.807714	0.707656	0.561674	2.89327	2.57535	3.24934	55.3588	-2.06827	5.55612e-14	2.76134e-12
Col1a1	chr11	94936269	94951856	71.0478	60.3237	79.8041	125.504	103.219	94.1317	5276.72	-0.612148	0.000342348	0.00294699
B4galnt2	chr11	95863558	95914871	2.47603	2.38401	2.46948	3.20983	3.33493	3.09613	177.212	-0.39343	0.00415511	0.0233726
Sp2	chr11	96953337	96977688	21.4294	22.197	19.8611	24.8289	24.1551	27.2998	895.436	-0.267672	0.000181033	0.00173606
Mllt6	chr11	97663411	97685458	41.2017	42.0695	45.5542	59.4143	62.682	61.4763	4958.29	-0.511131	2.49168e-08	5.69415e-07
Grb7	chr11	98446833	98455373	5.29264	5.24123	5.3809	7.05545	7.27656	8.11211	243.347	-0.500801	0.000351084	0.00301369
Casc3	chr11	98809807	98833807	20.2559	18.3681	16.8589	23.4583	22.1161	21.4115	866.412	-0.268486	0.000734575	0.00562637
Stat5b	chr11	100780730	100822570	1.65251	1.63942	2.17661	2.30432	2.77104	2.31031	162.396	-0.435936	0.00431365	0.0241195
Fzd2	chr11	102604430	102608058	1.59349	1.32993	1.18504	2.85398	2.65419	2.92735	114.723	-1.03428	1.55738e-07	3.03512e-06
Gm1564	chr11	102665584	102682238	4.94711	4.93279	4.56248	7.01291	7.32384	6.80761	440.998	-0.549144	3.13262e-06	4.7072e-05
Kif18b	chr11	102905518	102925124	18.5812	17.247	19.3052	24.7958	25.2433	29.7056	917.736	-0.535251	8.76118e-10	2.58741e-08
Arhgap27	chr11	103331483	103344702	0.87059	1.13271	1.06051	1.86087	2.00224	1.67953	122.692	-0.856687	2.93451e-06	4.44869e-05
Plekhm1	chr11	103365091	103412664	11.2737	12.3384	12.6445	16.0186	14.7036	16.9492	875.867	-0.396668	1.26508e-06	2.08453e-05
Mrc2	chr11	105292645	105351145	3.69566	3.82921	4.20482	6.60414	5.48098	5.42506	355.734	-0.574945	0.000168609	0.00163778
Kpna2	chr11	106988628	106999525	184.621	179.351	179.918	248.779	258.311	243.738	5351.46	-0.465009	5.30135e-15	3.07218e-13
Cep112	chr11	108682608	108860615	1.24089	1.11584	1.73005	1.90059	1.91224	2.28885	67.4985	-0.584455	0.00888245	0.0425477
Axin2	chr11	108920348	108950781	1.54629	1.28282	1.6279	3.35036	2.64551	3.37454	134.239	-1.06853	1.64981e-10	5.30044e-09
Nt5c	chr11	115490425	115491814	17.1773	11.4363	15.9332	18.3159	22.8238	19.1343	204.155	-0.434659	0.0105141	0.04843
Lgals3bp	chr11	118392751	118401931	13.2219	11.3377	14.2054	24.4103	20.1967	16.4611	405.397	-0.649699	8.01602e-06	0.000110405
Tbc1d16	chr11	119143042	119228499	5.64173	6.8135	6.70492	8.95615	8.65794	9.44292	590.14	-0.499586	3.28476e-05	0.000394094
Gaa	chr11	119268007	119285698	31.9738	30.6416	30.8262	40.2982	40.1223	44.6706	1591.49	-0.421856	3.98464e-08	8.81731e-07
Baiap2	chr11	119943091	120002618	13.4565	11.4995	13.9268	15.329	14.8218	16.808	600.414	-0.273195	0.00397981	0.0225694
Bahcc1	chr11	120232946	120292297	1.27249	1.33243	1.47231	2.9172	3.09106	2.76635	477.208	-1.10585	6.72599e-11	2.25526e-09
Actg1	chr11	120345689	120348484	728.54	683.36	703.971	1038.88	1054.77	1151.5	22357.3	-0.617138	9.81763e-23	1.08467e-20
Notum	chr11	120653788	120660837	1.47146	1.03708	1.99906	4.50159	4.58941	4.87345	154.183	-1.63186	1.65423e-17	1.20971e-15
Dcxr	chr11	120725372	120727281	24.753	18.6439	19.976	27.1952	26.9166	34.367	244.273	-0.483382	0.00169881	0.0112451
Fasn	chr11	120805957	120824547	30.1285	33.5369	34.106	41.7563	38.0357	42.8096	4801.31	-0.326594	0.00760895	0.0377059
Zfp750	chr11	121510975	121519342	1.70838	1.68433	1.62334	3.79588	3.78164	4.47887	130.729	-1.2704	6.89609e-13	2.94176e-11
Metrnl	chr11	121702426	121717389	0.943488	1.03284	1.27986	1.77139	1.84042	1.83521	50.3404	-0.747506	0.00200503	0.0128834
Efr3b	chr12	3962553	4038915	1.65567	1.89112	1.91646	2.67102	3.21913	3.18472	290.613	-0.744008	3.52938e-10	1.08185e-08
Rhob	chr12	8497758	8499985	19.6859	18.5591	20.4087	29.1363	25.4133	24.4408	648.273	-0.423409	6.26803e-07	1.09384e-05
Wdr35	chr12	8974000	9028847	23.1449	24.7286	23.8333	30.4644	28.916	28.9464	1160.66	-0.300014	6.13278e-06	8.6484e-05
Fam49a	chr12	12262138	12376361	1.90467	2.00929	2.24421	4.05797	3.42911	2.88332	168.202	-0.740184	3.65125e-07	6.71966e-06
Mycn	chr12	12936092	12941836	81.9643	78.5885	69.8958	111.191	112.609	129.771	2833.81	-0.618166	5.31141e-13	2.27841e-11
Lpin1	chr12	16535668	16589770	7.01258	7.28302	7.38715	8.23917	9.23508	9.34367	567.527	-0.309904	0.00319102	0.0188376
Pqlc3	chr12	16992960	17000118	4.94653	5.17395	5.13888	6.23899	6.38465	6.74194	160.953	-0.348323	0.00804228	0.0393831
Hpcal1	chr12	17690813	17791926	10.2875	9.03963	9.78029	14.8139	15.3054	15.108	231.654	-0.634675	1.74306e-08	4.10554e-07
1700030C10Rik	chr12	20804391	20815779	3.02733	3.4324	3.30812	6.67326	5.21664	6.93038	94.6785	-0.948645	7.7726e-08	1.60435e-06
Grhl1	chr12	24580718	24617391	2.22913	2.65634	2.51045	3.51985	3.80873	3.4953	118.638	-0.552741	0.000245612	0.00224516
Id2	chr12	25093798	25096092	9.91051	9.44732	11.3126	14.3809	14.2121	13.9975	178.196	-0.472782	0.00125477	0.00879482
Rnf144a	chr12	26306793	26415262	0.962535	1.14413	1.27235	1.89076	2.38877	2.20443	117.849	-0.951081	5.20611e-08	1.11975e-06
Rsad2	chr12	26442742	26456452	0.912192	0.769672	0.741804	1.64136	1.65606	1.13475	51.8085	-0.852724	0.000329027	0.00285473
Sox11	chr12	27334267	27342718	1.7007	2.06831	2.07648	3.79814	3.54731	3.91796	330.484	-0.949586	1.17152e-14	6.40251e-13
Pxdn	chr12	29938035	30017658	4.88029	5.34059	6.54015	8.41892	8.14486	8.00512	570.886	-0.551855	1.47053e-05	0.000190574
Lamb1	chr12	31265293	31329639	26.2366	26.2021	29.6876	39.464	37.0417	37.6265	2669.13	-0.474484	1.16107e-07	2.31534e-06
Prkar2b	chr12	31958478	32061279	2.24766	2.19597	2.09033	3.15197	2.78644	3.53481	120.973	-0.539691	0.000829333	0.00621878
Ccdc71l	chr12	32378788	32382943	2.47356	2.7388	2.61852	4.01488	3.54191	3.94685	154.731	-0.554957	0.000395885	0.00333861
Ahr	chr12	35497978	35534989	2.38222	2.48556	2.49139	2.93167	4.15029	3.14128	174.858	-0.477771	0.00307386	0.0182896
Arl4a	chr12	40033290	40037376	8.81611	7.91529	7.16775	11.7857	12.3606	12.0614	408.445	-0.598275	9.04367e-11	2.98034e-09
Gm2027	chr12	44221355	44224380	0.796305	0.99314	0.63812	1.97767	2.61269	2.5299	71.8609	-1.56627	2.96546e-11	1.05662e-09
G2e3	chr12	51348229	51376986	10.947	11.3019	11.5058	14.0088	14.4652	13.7931	1034.08	-0.32456	0.000243381	0.00222874
Coch	chr12	51593340	51605773	2.51387	2.98596	2.64892	3.6448	3.35203	3.95841	124.983	-0.433283	0.00749939	0.0373075
Prpf39	chr12	65036333	65063386	8.19126	8.59354	8.00199	10.2377	10.4287	10.8268	464.722	-0.347576	0.000318869	0.00278865
Rpl10l	chr12	66283378	66284401	32.4159	29.278	27.3603	44.5343	38.0956	39.9998	442.258	-0.457055	3.39206e-05	0.00040444
Rtn1	chr12	72211748	72409054	0.717461	0.604285	0.784007	1.67416	1.55387	1.15632	72.584	-1.03925	8.35895e-06	0.00011441
4930447C04Rik	chr12	72881108	72917765	19.2958	20.3524	18.8346	25.1176	26.4445	21.9146	463.013	-0.327676	0.00877684	0.0421601
Trmt5	chr12	73280409	73286711	11.017	11.6184	10.3566	14.5446	13.6619	12.9138	252.969	-0.312227	0.00276363	0.016835
Tmem30b	chr12	73543113	73546395	0.58716	0.388339	0.935696	1.47226	1.3286	1.80833	45.0602	-1.27442	1.27774e-05	0.000167998
Rab15	chr12	76797962	76822524	3.80151	4.6014	3.92956	6.66139	6.68393	7.46938	196.542	-0.761548	7.92667e-09	1.98905e-07
Gphn	chr12	78226654	78684769	2.1733	2.59802	2.65883	3.35088	2.99337	3.53812	123.396	-0.416355	0.00894156	0.0427907
Susd6	chr12	80790531	80880833	21.956	24.2648	24.3043	28.5971	28.8762	29.4018	1489.38	-0.301632	0.000249713	0.00227395
Smoc1	chr12	81026807	81186414	3.26137	2.55198	2.71055	7.2398	6.10646	5.49498	229.276	-1.13303	2.12329e-13	9.67578e-12
Map3k9	chr12	81728411	81781170	2.80928	2.81	2.95178	3.85103	3.85836	3.71738	441.611	-0.414081	1.95616e-05	0.000246843
Acot1	chr12	84009501	84017669	1.64917	1.86984	1.40792	4.43056	4.13985	4.36068	71.7508	-1.39252	7.13721e-09	1.80868e-07
Vrtn	chr12	84641018	84651455	0.534107	0.22709	0.413416	1.62622	1.71213	1.60165	42.6696	-2.05585	3.07351e-12	1.22597e-10
Rps6kl1	chr12	85135595	85151264	1.4259	1.61669	1.2119	3.13269	2.93968	2.86602	87.5638	-1.06859	9.36283e-07	1.57314e-05
Gm8300	chr12	87514315	87518265	1.67279	1.7021	2.39039	6.88315	6.21151	8.13451	130.757	-1.88728	2.1222e-20	1.88385e-18
BB287469	chr12	87816576	87820676	1.06278	1.4509	0.711034	3.63601	3.63177	2.91102	110.114	-1.65644	2.36503e-15	1.42991e-13
Gm1995	chr12	87861349	87865690	0.425424	0.0838865	0.242547	1.21911	1.06727	1.25925	51.5341	-2.2078	1.33185e-11	4.96439e-10
Gm2016	chr12	87874071	87877859	4.774	3.76317	5.36585	18.9573	20.8333	20.7831	304.72	-2.12309	2.2711e-55	1.34143e-52
Gm2022	chr12	87892833	87896722	2.07125	2.09857	1.68549	5.68289	7.03014	8.95778	123.663	-1.90161	1.62842e-21	1.60305e-19
Gm5662	chr12	88270634	88274497	5.75397	6.32619	6.38293	21.4854	23.9684	22.5541	366.38	-1.8854	2.82269e-66	2.54989e-63
Gm5039	chr12	88320121	88321762	2.78901	1.88622	2.1922	10.3059	9.02344	8.89888	144.51	-2.02345	8.48458e-31	1.64934e-28
Ptpn21	chr12	98676740	98734645	5.12158	5.25157	5.79541	6.9373	6.87104	6.79114	425.468	-0.349376	0.00133356	0.00928356
Tdp1	chr12	99884514	99955216	23.0528	23.878	21.391	28.0479	27.5846	30.4005	637.845	-0.334869	5.89789e-05	0.000658076
Nrde2	chr12	100125449	100159653	11.4675	12.2198	10.317	13.157	13.4131	14.2346	573.269	-0.266283	0.000892994	0.00662649
9030617O03Rik	chr12	100779122	100872610	1.74066	1.88899	1.57603	2.56531	2.39136	2.41844	109.194	-0.500076	0.00506065	0.0274132
Fbln5	chr12	101746564	101819119	1.29441	1.18953	1.38469	1.93274	1.77278	1.65644	119.088	-0.463452	0.00618031	0.0320352
Ppp4r4	chr12	103532564	103613832	0.632237	1.2112	1.14352	2.71764	2.14591	1.84468	57.9362	-1.16433	4.9474e-07	8.86813e-06
Ak7	chr12	105705981	105782447	2.51811	2.76675	2.58147	3.34763	3.67133	4.31736	124.22	-0.540257	0.000483815	0.00396899
Meg3	chr12	109540995	109568650	19.5281	19.9909	21.2988	48.5282	50.0424	47.5865	4818.36	-1.2651	2.52997e-163	1.29509e-159
Rtl1	chr12	109590168	109595403	0.690207	0.626048	0.703944	1.53835	1.44031	1.64089	53.4122	-1.19389	3.34519e-08	7.54362e-07
Rian	chr12	109603944	109661711	46.4176	46.6508	46.5062	96.8529	98.6865	93.4084	2762.61	-1.04953	5.19607e-63	3.79981e-60
AF357359	chr12	109650708	109650738	315.823	276.148	350.966	701.786	578.369	525.815	150.523	-0.926563	1.56851e-09	4.43604e-08
DQ267102	chr12	109656344	109656415	2.26181	2.56445	3.70739	17.8242	7.6769	18.6979	6.72739	-2.37627	0.00112235	0.00798498
Mirg	chr12	109734980	109749457	9.33365	7.8493	7.83527	18.3331	20.2807	18.3956	180.986	-1.18547	5.43139e-20	4.68595e-18
Mok	chr12	110807797	110840939	7.20892	6.23768	7.51478	11.4164	11.7511	9.68646	150.245	-0.64131	2.65743e-06	4.09302e-05
Cep170b	chr12	112722173	112746591	17.3164	18.4406	19.6493	25.3311	25.4334	27.7201	1685.05	-0.502949	2.40107e-05	0.000296171
Jag2	chr12	112908589	112929495	10.4576	9.67866	10.9731	16.3745	15.5962	17.7795	649.639	-0.678207	2.00384e-11	7.30949e-10
Mta1	chr12	113098277	113137206	33.4776	34.742	34.5591	44.4019	42.459	44.8849	1356.72	-0.358561	3.63285e-07	6.69744e-06
Crip2	chr12	113140235	113145506	41.2909	37.5159	37.56	50.368	45.9583	54.7562	770.905	-0.376936	0.00100152	0.00728563
Zfp386	chr12	116047723	116063207	2.16269	2.60775	2.75716	3.63979	3.43721	3.40543	169.001	-0.478079	0.00162641	0.0108547
Fam208b	chr13	3566034	3611108	5.69127	7.40269	7.26093	10.8452	10.59	9.94638	905.909	-0.624784	5.32542e-05	0.000600459
Actn2	chr13	12269426	12340732	1.21087	1.0678	1.05854	2.5446	3.04435	1.72722	84.8727	-1.11834	5.79009e-07	1.02108e-05
Hist1h2bc	chr13	23684198	23684667	11.6188	11.1739	11.6762	15.0126	15.3753	16.7483	135.701	-0.455067	0.0062293	0.0322316
Sox4	chr13	28950729	28953682	14.7645	13.9655	14.9158	19.6745	18.181	18.3526	677.93	-0.362567	0.000134873	0.0013511
Nol7	chr13	43398375	43402858	37.775	32.2227	35.271	44.2146	44.293	42.9049	918.207	-0.31841	0.000365887	0.00311816
Cenpp	chr13	49464058	49652731	19.2736	19.0022	19.3131	27.6156	22.4092	25.7094	269.615	-0.390882	0.000319397	0.00279087
S1pr3	chr13	51408617	51422797	1.43254	1.66483	1.68282	2.79664	2.2488	2.07245	101.708	-0.567548	0.00733089	0.0366592
Gadd45g	chr13	51846674	51848474	9.51634	8.68231	11.6989	15.7657	11.019	13.3767	182.845	-0.417972	0.00886165	0.0424878
Syk	chr13	52596881	52648792	8.08728	9.10033	9.08704	13.1588	13.0613	11.7018	667.056	-0.528161	1.40684e-08	3.38105e-07
Prr7	chr13	55464266	55473155	2.00735	1.33879	2.06451	3.12995	3.20624	3.1581	49.048	-0.80724	0.00844437	0.0408699
Dbn1	chr13	55473427	55488076	11.1205	10.6963	12.4111	17.0286	14.9368	15.1211	525.413	-0.455629	3.02451e-07	5.62998e-06
Pdlim7	chr13	55506772	55513446	33.362	34.2684	34.1706	44.7277	42.2661	47.7833	1291.97	-0.40576	2.41387e-07	4.55964e-06
Dapk1	chr13	60601946	60763191	11.598	14.1155	13.2055	17.044	15.477	18.2082	956.75	-0.384075	3.22213e-05	0.000387708
Zfp934	chr13	62516796	62558599	0.559655	0.858495	0.683513	1.98113	1.11738	1.24869	34.0826	-1.03405	0.00154645	0.0104207
Ctsl	chr13	64363213	64370306	150.811	134.594	143.743	195.422	196.666	185.62	4014.54	-0.428334	5.0384e-09	1.31144e-07
Gm10324	chr13	66113452	66122836	12.0023	13.6083	12.1102	20.6126	24.3668	20.7023	384.812	-0.802412	6.08173e-14	2.99906e-12
Nkd2	chr13	73819327	73847631	0.747617	1.35624	1.06205	1.92816	1.83266	1.47845	60.0468	-0.726526	0.00559521	0.0296762
Erap1	chr13	74639871	74691875	1.02018	1.04328	0.98365	1.92032	1.76527	1.36183	67.7425	-0.714655	0.00106701	0.00767915
Rhobtb3	chr13	75869536	75943824	3.62681	3.5589	4.08761	4.82372	4.65533	4.39728	254.584	-0.29623	0.0100724	0.0469018
Adgrv1	chr13	81095067	81633144	0.747772	0.871378	0.794431	1.20237	1.11862	0.997959	209.137	-0.456419	0.0030481	0.0181686
Vcan	chr13	89709947	89742512	2.53088	2.80135	2.95677	4.56616	4.55175	4.47633	587.772	-0.713879	0.0011892	0.00840428
Serinc5	chr13	92611137	92711946	3.59345	3.30393	3.72877	7.09579	7.07205	7.82675	272.267	-1.05151	5.11068e-23	5.85707e-21
Mtx3	chr13	92844786	92858230	1.84261	2.42284	2.20927	2.76846	3.38762	2.80009	182.453	-0.472878	0.00109548	0.00782843
Polk	chr13	96480688	96542485	7.67601	8.37996	8.18035	10.1816	10.7052	11.1242	426.403	-0.405891	3.34566e-06	4.98828e-05
Enc1	chr13	97241104	97253040	48.5015	53.4941	49.7073	65.4674	66.3848	69.4309	2961.64	-0.408788	6.43997e-10	1.92785e-08
Arhgef28	chr13	97898594	98206165	1.06477	1.39633	1.31774	2.11382	2.16259	2.02122	149.473	-0.739755	9.97981e-06	0.000133851
Serf1	chr13	100108018	100114233	3.27175	4.79146	4.32004	7.81304	6.94049	6.49656	45.6335	-0.776989	0.00213924	0.0136351
Ocln	chr13	100497366	100552498	2.64125	1.96792	1.64928	3.20776	3.41516	2.56879	105.202	-0.540891	0.00289727	0.0174694
Marveld2	chr13	100595956	100616971	2.16049	1.74969	1.76417	2.24515	2.63236	3.14028	93.6316	-0.508602	0.00599022	0.0312472
Ccdc125	chr13	100669480	100697240	1.15766	1.2789	1.26504	2.5944	2.75385	2.02085	68.7793	-0.985028	2.68987e-06	4.13083e-05
Ccnb1	chr13	100778738	100786486	154.382	162.304	157.412	186.132	197.416	189.125	4785.72	-0.273059	6.8418e-09	1.74534e-07
Depdc1b	chr13	108316336	108389557	6.1252	5.79331	6.17312	7.59401	9.62293	7.6548	234.481	-0.460273	0.000256089	0.00231611
Plk2	chr13	110395043	110400843	56.2145	54.4407	55.2574	92.2511	94.1839	97.9138	2393.51	-0.777745	1.79031e-34	4.43449e-32
Ddx4	chr13	112598332	112652310	7.83494	7.7649	7.02179	9.24737	10.6499	8.77122	291.014	-0.340525	0.00293209	0.0176098
Gpx8	chr13	113042762	113046388	6.95461	7.16833	7.85874	10.9838	9.29893	9.76141	119.733	-0.445768	0.00933779	0.0442288
Pelo	chr13	115088354	115090158	11.5436	10.54	10.2142	16.3203	17.741	18.1816	282.033	-0.695397	3.9766e-07	7.2442e-06
Emb	chr13	117220572	117274415	27.5303	27.2905	26.5366	49.1429	49.2675	49.023	1255.86	-0.85748	1.88703e-39	5.79582e-37
Gm20767	chr13	120140245	120155335	0.562678	0.318983	0.18446	1.53181	1.71883	2.29841	23.9791	-2.37467	1.62223e-07	3.15349e-06
AF067061	chr13	120263113	120264517	0.820257	0.930012	1.69308	3.65643	4.84635	3.19102	29.4637	-1.76749	6.22858e-06	8.7674e-05
Tcstv3	chr13	120316861	120318261	0.182902	0.725814	0.399734	1.5724	2.48319	1.77884	19.3276	-2.19417	2.84435e-05	0.000346947
Ptprg	chr14	11553552	12242039	4.03655	4.68562	5.01244	6.99796	6.87009	6.9084	641.875	-0.597595	0.000217318	0.00202019
Gng2	chr14	19872558	19977249	7.44502	7.21586	7.87312	10.1225	10.461	9.01203	412.745	-0.389448	2.455e-05	0.000301852
Adk	chr14	21076151	21448569	12.258	12.1259	12.4061	18.094	18.1966	18.4427	405.881	-0.573769	1.25428e-09	3.6071e-08
Comtd1	chr14	21845860	21848910	7.48838	6.45918	7.5565	12.321	11.0666	11.9175	243.628	-0.712536	1.44744e-07	2.83886e-06
Zcchc24	chr14	25711639	25768856	3.50541	2.8924	3.30911	5.39077	4.69271	4.99784	243.027	-0.630631	6.90702e-06	9.64283e-05
Sfmbt1	chr14	30715614	30822721	3.92474	4.41626	4.25636	4.98603	5.40228	5.07661	470.598	-0.298366	0.00127203	0.00890771
Nt5dc2	chr14	31134852	31139124	31.8329	33.2514	34.5988	41.3679	38.2058	43.8087	709.394	-0.309586	0.000246455	0.00225019
Nisch	chr14	31170927	31206826	63.7207	64.8803	66.4737	76.4096	77.7844	81.6142	4355.82	-0.273863	0.00142385	0.00977913
Cgrrf1	chr14	46832243	46854190	2.13761	2.27216	2.77386	4.01994	4.61019	4.35284	56.0033	-0.859754	0.000695967	0.00540103
Gch1	chr14	47153894	47189402	1.88825	1.84447	1.55548	2.45578	2.69506	2.68403	85.5251	-0.569976	0.00561514	0.0297453
Apex1	chr14	50924948	50927188	22.3005	18.1797	20.4081	23.5903	26.2035	24.4969	367.054	-0.286275	0.00403523	0.0228163
Pnp	chr14	50944302	50953412	24.1073	21.9159	22.4649	28.5955	30.7342	31.3321	953.574	-0.405556	1.33968e-05	0.000175391
Arhgef40	chr14	51984832	52006247	2.34778	2.04887	2.64329	3.69015	2.75283	2.7954	208.833	-0.380576	0.0100412	0.0467992
Sall2	chr14	52311176	52316323	0.993143	1.24546	1.20036	2.02669	2.04295	2.34157	111.604	-0.910555	7.32587e-09	1.84735e-07
Abhd4	chr14	54254128	54269169	22.1108	21.8239	19.4378	26.1984	27.3621	28.464	717.302	-0.373713	1.13779e-05	0.000150911
Slc7a7	chr14	54369441	54417679	18.1671	17.619	17.5763	32.5033	33.8941	34.4337	951.725	-0.919479	3.56753e-39	1.07425e-36
Haus4	chr14	54541784	54554361	9.05649	9.35045	8.56959	12.2514	12.765	14.024	233.564	-0.539324	5.85877e-06	8.26959e-05
Ajuba	chr14	54567468	54577661	91.1589	86.6977	84.7358	128.118	131.065	134.38	4533.91	-0.583944	1.5713e-24	2.08021e-22
Efs	chr14	54916542	54926788	6.43072	5.6086	6.01979	8.95633	8.90372	10.7154	366.8	-0.664924	3.75366e-08	8.35434e-07
Ap1g2	chr14	55098834	55106593	3.58456	3.38682	3.85175	5.13602	4.35967	4.88071	124.822	-0.405983	0.00724243	0.0362878
Jph4	chr14	55106825	55116935	0.411398	0.425884	0.312734	1.30706	0.849949	1.06116	52.2775	-1.46948	2.66566e-08	6.05571e-07
Rec8	chr14	55618165	55625395	1.44568	1.81633	1.45168	2.85518	3.75751	3.23005	73.9611	-1.07325	6.29114e-07	1.09663e-05
Ltb4r2	chr14	55761427	55763229	0.948575	1.20203	0.548766	1.75888	1.95701	2.06217	23.466	-1.10636	0.00254036	0.0157053
Ltb4r1	chr14	55765961	55768492	0.634508	0.588607	0.378196	1.07443	1.30522	1.9074	16.7349	-1.4384	0.00137844	0.00952259
Ripk3	chr14	55784994	55788857	4.57656	3.24308	4.59917	6.79158	8.46022	7.07392	159.969	-0.844531	2.5912e-07	4.87062e-06
Nfatc4	chr14	55824794	55833943	2.87692	2.67292	3.73322	4.40837	4.88235	4.70219	224.287	-0.594681	4.48564e-05	0.000519502
Il17d	chr14	57524828	57543166	8.67334	6.10892	6.31854	10.4503	8.99513	11.0555	150.532	-0.526837	0.00125452	0.00879482
Shisa2	chr14	59625280	59631660	3.44555	3.73296	4.21137	5.5951	5.94842	6.2056	176.493	-0.646437	5.84964e-07	1.03019e-05
Tnfrsf19	chr14	60963833	61046855	0.756381	0.762301	0.44082	1.51726	1.27413	1.8309	72.5687	-1.2422	4.55597e-08	9.93609e-07
Fam124a	chr14	62555736	62608485	0.69978	0.819008	0.715351	1.74657	2.80933	2.37106	67.1366	-1.64696	2.28793e-12	9.31984e-11
Tdh	chr14	63492346	63509092	101.253	92.1994	89.9806	126.117	127.451	131.356	2662.86	-0.441517	7.25906e-09	1.83351e-07
Ptk2b	chr14	66153256	66213552	2.66718	3.00149	3.08857	5.41867	4.41381	4.4524	191.778	-0.699048	7.24122e-08	1.50887e-06
Cdca2	chr14	67676353	67715610	17.0717	18.0594	16.9146	20.6277	21.0012	21.3103	890.519	-0.275286	0.000739328	0.00565431
Nefl	chr14	68083883	68087737	5.09613	5.50503	5.30571	12.9363	14.7093	14.6348	328.829	-1.41763	3.07951e-35	7.882e-33
Nefm	chr14	68119544	68125004	0.546895	0.507331	0.760608	1.74529	1.60312	1.52314	48.949	-1.42054	1.40123e-06	2.27952e-05
Bmp1	chr14	70474554	70520260	6.68817	6.27495	7.9389	10.4095	9.11697	8.3281	477.695	-0.40979	0.00103738	0.00750404
Hr	chr14	70554055	70573548	0.79021	0.580704	0.543687	1.4048	1.32449	1.12433	63.0471	-0.992776	5.34498e-06	7.62851e-05
Dmtn	chr14	70602183	70629047	13.7988	11.9421	13.6511	17.8759	15.4085	17.9465	867.675	-0.377791	1.69487e-05	0.00021654
Dok2	chr14	70774380	70778494	2.01086	1.69669	2.14627	4.22129	3.38612	4.32072	71.1204	-1.02418	1.39867e-06	2.27778e-05
Rcbtb2	chr14	73142509	73184054	3.89393	4.55661	4.30061	6.17602	5.9133	6.03506	233.38	-0.508731	4.64324e-06	6.7244e-05
Rb1	chr14	73195501	73325791	6.05895	5.45243	6.43122	7.96001	8.97631	8.50984	394.733	-0.505689	7.23468e-07	1.24555e-05
Lpar6	chr14	73237890	73240358	3.09074	2.80343	2.45307	5.50062	4.52744	3.98683	98.3108	-0.733803	5.97766e-05	0.000665209
Vwa8	chr14	78849177	79065272	5.66913	6.88319	7.07298	8.13883	8.34572	7.99907	585.109	-0.320068	0.0082912	0.0403575
Klf12	chr14	99870639	100149796	3.17872	4.7313	3.94791	5.93894	5.90941	5.52931	355.525	-0.552339	0.00486218	0.0265252
Pou4f1	chr14	104462324	104467999	1.88255	2.15843	2.17274	2.57613	3.25466	3.31209	123.874	-0.571679	0.000251646	0.00228503
Rnf219	chr14	104477533	104522666	1.97483	2.71322	1.95489	3.19575	3.312	2.98265	124.113	-0.516937	0.00108854	0.00778605
Mir17hg	chr14	115044389	115046728	37.8642	37.287	37.3249	47.76	51.6941	42.7015	1001.05	-0.336515	8.39379e-05	0.000890832
Abcc4	chr14	118482691	118706219	15.1599	17.5589	17.9948	22.0141	23.4698	22.9174	1421.18	-0.432575	4.57442e-05	0.000528191
Dzip1	chr14	118875519	118923167	3.15066	4.14441	3.75588	4.65113	4.45961	4.74888	303.905	-0.330304	0.00556375	0.0295649
Rap2a	chr14	120478460	120507192	6.19719	6.17538	6.47756	7.63854	7.57754	7.74923	328.53	-0.285556	0.00240582	0.0150134
Farp1	chr14	121035573	121283726	7.04247	7.87232	7.56922	10.3748	8.43532	9.48607	529.383	-0.329519	0.00100197	0.00728563
Ghr	chr15	3317754	3581842	1.59948	1.4911	1.86436	3.0557	3.01605	2.76552	131.409	-0.832151	1.99721e-05	0.000251403
Ptger4	chr15	5233398	5244187	0.675754	0.49254	0.791177	1.21029	0.982976	1.07971	32.875	-0.729975	0.0101722	0.0472662
Slc1a3	chr15	8634123	8710807	0.973609	1.19046	1.56458	2.73531	2.28944	2.13516	106.015	-0.935754	7.0589e-07	1.21974e-05
Npr3	chr15	11839895	11907371	1.64268	1.72589	1.78307	2.19675	2.55234	2.32186	215.28	-0.460651	0.000769642	0.00583469
Myo10	chr15	25622549	25813671	29.9244	36.0306	35.0619	45.0499	46.8688	47.5799	4245.89	-0.466059	8.64458e-06	0.000117694
Trio	chr15	27730648	28025848	3.66656	5.02026	5.1285	7.57507	6.81108	7.13873	804.767	-0.640127	0.000155805	0.0015279
Ctnnd2	chr15	30172592	31029343	0.634683	0.933957	0.560743	1.4318	1.51253	1.49721	78.102	-1.069	6.0869e-08	1.28933e-06
Sdc2	chr15	32920722	33034721	3.00527	3.16008	3.04566	5.6256	4.44208	3.93639	159.862	-0.589961	4.95311e-05	0.00056638
Laptm4b	chr15	34238025	34284295	40.9724	39.976	40.5174	55.2492	56.0767	57.4673	1183.42	-0.475394	1.90443e-11	6.96343e-10
Pop1	chr15	34495310	34530653	24.7769	26.7774	24.6183	34.1784	32.3159	34.4311	1122.66	-0.406547	1.35987e-10	4.39654e-09
Grhl2	chr15	37233035	37363568	2.77604	2.54008	3.28188	7.5597	7.73252	8.36805	318.662	-1.46367	3.46931e-45	1.52223e-42
Rims2	chr15	39198285	39684372	2.8113	3.6461	3.20467	4.86849	5.19432	4.67171	444.029	-0.610536	8.38764e-07	1.42016e-05
Dpys	chr15	39782696	39857470	6.40348	6.15547	5.38497	7.06079	8.85124	7.66291	193.212	-0.396121	0.00345448	0.0201177
Ext1	chr15	53068260	53346183	17.292	16.3731	17.0721	24.1452	19.9048	21.2136	843.567	-0.359952	0.000136489	0.00136329
Mal2	chr15	54571365	54602846	0.868044	0.787354	0.600753	1.20229	1.70229	1.40705	38.9517	-0.939121	0.000729845	0.00559572
Enpp2	chr15	54838678	54920146	1.2179	1.08496	1.1645	3.80166	3.93687	4.18799	81.5237	-1.78348	1.54921e-23	1.88819e-21
Mtss1	chr15	58941233	59082026	23.5727	24.7432	23.2498	34.626	36.3904	34.6701	2001.55	-0.562682	4.31636e-10	1.30228e-08
Trib1	chr15	59648653	59657099	11.0489	10.447	11.8994	12.7449	14.3508	15.9053	539.992	-0.369853	8.56695e-05	0.000907955
Pvt1	chr15	62037986	62250975	5.14572	4.64962	4.3671	6.47467	7.35849	7.16387	217.248	-0.5705	2.65664e-06	4.09302e-05
Wisp1	chr15	66891392	66923199	2.73403	2.50164	2.90026	4.85662	4.32329	3.28102	240.771	-0.605165	0.000116814	0.00119435
Ndrg1	chr15	66929317	66969641	2.58386	2.33107	2.67171	4.1401	3.20624	3.59382	151.784	-0.517865	0.00101841	0.00738419
Ptp4a3	chr15	73724929	73758766	11.9598	12.3775	11.6254	17.4849	17.7399	19.9159	916.766	-0.618374	4.67103e-09	1.2283e-07
Ly6e	chr15	74955050	74959905	14.5513	12.8584	12.7742	22.4994	20.9639	21.4827	559.796	-0.690356	2.6887e-09	7.413e-08
Fam83h	chr15	76001091	76014336	9.35145	9.26508	10.4842	13.6724	14.4666	15.0344	638.464	-0.571708	7.35443e-11	2.46061e-09
Parp10	chr15	76232994	76243440	3.14554	1.98433	2.66197	4.50699	4.04046	3.19726	125.567	-0.575826	0.000931296	0.00686272
Grina	chr15	76246806	76249904	23.9033	20.8102	22.4925	29.4243	27.5803	26.6147	490.646	-0.310933	0.00124287	0.00872991
Zfp7	chr15	76879275	76892394	18.572	18.2803	16.8856	20.386	22.2655	22.089	609.182	-0.271267	0.000441368	0.00367177
Apol9a	chr15	77403788	77411034	0.612542	0.347252	0.948256	1.17022	1.50154	1.19148	22.564	-1.01596	0.00819627	0.0399969
Kctd17	chr15	78428563	78439303	11.2479	12.3708	9.48308	15.3315	13.4406	16.1427	313.592	-0.441509	0.000501746	0.00409639
H1f0	chr15	79028211	79030500	18.1004	19.6075	16.4827	21.9137	23.2168	25.1093	792.509	-0.378475	3.47441e-05	0.000413296
Micall1	chr15	79108982	79136901	2.01515	2.40718	2.84433	3.35138	3.41986	3.14978	280.705	-0.449935	0.00740215	0.0369554
Slc16a8	chr15	79251015	79254748	0.627648	0.457476	0.391922	1.47743	1.01444	0.872041	14.1083	-1.15905	0.00961376	0.0452324
Tab1	chr15	80133153	80161702	2.27299	2.35978	2.21449	3.96308	3.77998	3.94185	135.852	-0.770958	2.58445e-07	4.8639e-06
Pmm1	chr15	81951105	81960930	88.3112	80.6894	77.8352	151.275	143.382	170.937	1861.68	-0.915851	2.59453e-23	3.05834e-21
1700029P11Rik	chr15	81980539	81981563	3.37172	2.93384	2.74192	4.71872	4.87928	5.56705	68.9061	-0.749954	0.000795594	0.00599856
Rrp7a	chr15	83115845	83122801	37.0176	32.8203	31.587	40.7679	39.3189	42.8901	874.389	-0.277727	0.00106433	0.00766649
Arhgap8	chr15	84720051	84772207	7.83737	5.7671	6.74935	10.114	8.57345	8.83386	145.672	-0.425077	0.00564479	0.0298921
Fbln1	chr15	85206007	85286294	6.71707	6.1523	6.26912	8.97359	9.51976	9.20636	329.391	-0.533272	5.41267e-06	7.69652e-05
Gtse1	chr15	85859706	85876573	98.4325	92.5769	90.2033	117.53	123.292	133.542	3512.72	-0.413749	2.97403e-12	1.19248e-10
Fam19a5	chr15	87715546	87759364	0.897731	1.07772	1.18297	2.08076	1.64301	1.79756	48.9177	-0.801607	0.000474699	0.00390673
Mapk12	chr15	89130583	89140703	4.37582	3.94979	3.6675	6.51324	6.05622	6.85881	130.678	-0.695257	5.55723e-05	0.000624762
Dennd6b	chr15	89182212	89196474	2.90807	2.78385	3.10169	4.31644	3.36895	3.89525	216.945	-0.391754	0.00463438	0.0255182
Syce3	chr15	89390173	89410503	0.145197	0.329251	0.158665	1.04021	0.985642	1.12971	6.48288	-2.34109	0.00911131	0.0434057
Mapk8ip2	chr15	89453910	89462447	3.65283	3.24124	3.44619	5.00628	4.59479	4.72211	165.816	-0.464678	0.000209865	0.00197049
Cpne8	chr15	90643322	90679388	0.734858	0.563626	0.732164	2.10584	2.05406	1.76572	59.1838	-1.53375	5.53009e-11	1.87061e-09
Pphln1	chr15	93398349	93491912	12.111	11.1902	11.3202	14.924	14.0431	13.5739	652.903	-0.292976	0.000211119	0.00197813
Arid2	chr15	96287521	96405463	11.5875	13.6118	12.6525	16.7174	16.1282	16.8222	1481.84	-0.392337	0.000526467	0.00426422
Slc38a2	chr15	96687391	96699698	80.1206	91.9623	82.4331	131.752	135.578	147.999	6877.84	-0.707095	2.48674e-21	2.40181e-19
Slc38a4	chr15	96994822	97055956	28.8136	35.3084	33.6729	42.6891	43.0651	42.7	2234.12	-0.394302	1.90667e-06	3.01863e-05
Col2a1	chr15	97975601	98004724	0.969849	1.15283	1.28202	1.59134	2.01756	1.59743	112.627	-0.618197	0.000709902	0.00549771
Tuba1b	chr15	98931430	98934390	752.667	714.023	683.395	880.382	887.497	900.45	15409.7	-0.311537	0.00017182	0.00166266
Tuba1a	chr15	98949846	98953501	201.921	183.849	179.564	228.575	219.429	231.182	4472.49	-0.264531	0.00237142	0.0148827
Tuba1c	chr15	99029890	99038105	448.014	397.859	389.622	531.59	506.876	539.055	11118.6	-0.352481	1.55833e-05	0.000200597
Prph	chr15	99055173	99058978	4.90806	5.27189	5.92785	7.71092	9.20611	9.67243	219.47	-0.734242	2.01208e-07	3.85281e-06
Lima1	chr15	99778467	99820149	13.3401	14.612	15.3488	26.8944	25.0045	24.892	1111.22	-0.826044	2.11362e-22	2.28583e-20
Galnt6	chr15	100689914	100720477	2.22691	2.00413	2.05323	4.10811	3.71625	4.37225	217.975	-0.9564	7.52948e-13	3.18547e-11
Krt7	chr15	101412402	101427806	0.15188	0.229604	0.110645	1.08809	1.08829	0.984758	27.9304	-2.68761	3.39199e-06	5.04756e-05
Krt8	chr15	101996710	102004342	10.009	10.2386	9.38178	19.1851	17.4641	19.1226	647.991	-0.912019	3.21051e-14	1.65449e-12
Krt18	chr15	102028215	102032026	13.0765	9.36389	9.96493	19.558	19.726	19.7459	410.879	-0.860709	4.00179e-11	1.38413e-09
Vasn	chr16	4639944	4651166	6.8989	6.6801	8.50177	9.77665	10.426	8.49723	300.195	-0.375828	0.00354705	0.0206021
Rpl39l	chr16	10170227	10174911	3.29156	4.18435	3.81485	15.5778	15.3474	14.5512	122.731	-2.01282	2.60886e-23	3.05834e-21
Atf7ip2	chr16	10192905	10237287	3.95537	4.89859	3.95651	8.06506	7.95181	7.84168	180.271	-0.898977	3.97287e-10	1.20576e-08
Nubp1	chr16	10411937	10424425	10.15	11.6364	8.94733	12.1643	12.7215	13.1742	293.995	-0.312198	0.00807809	0.0394955
Ercc4	chr16	13109735	13152009	3.34209	3.46332	2.95832	4.34237	4.41816	4.25232	319.357	-0.413709	3.83279e-05	0.000451898
2900011O08Rik	chr16	13986636	14101494	3.57999	3.32452	2.79432	5.17833	4.47466	5.13977	125.303	-0.605315	0.000115091	0.0011783
Fgd4	chr16	16416914	16560219	1.86259	1.6309	1.62223	2.51021	2.31594	2.13433	179.332	-0.439036	0.00696971	0.0352082
2610318N02Rik	chr16	17113397	17125106	36.9759	35.5954	35.6233	46.3459	47.9331	45.8925	540.376	-0.373205	0.000325646	0.00283179
Klhl22	chr16	17759620	17793382	8.03554	6.81566	7.5073	11.2938	13.0123	11.5437	355.845	-0.680236	3.10634e-11	1.09917e-09
Yeats2	chr16	20141062	20172530	8.71383	9.19799	10.8363	11.6081	12.3574	11.8455	904.504	-0.317629	0.00644825	0.0331634
Etv5	chr16	22381312	22439570	47.0378	48.806	49.9544	100.779	99.4951	104.367	3936.89	-1.06376	2.13352e-84	3.27645e-81
St6gal1	chr16	23224739	23360350	0.946394	0.997726	0.79831	1.8556	1.7282	1.66323	97.3884	-0.93049	5.42914e-07	9.67231e-06
Rtp4	chr16	23609918	23614222	3.47107	4.10914	3.40256	4.90028	6.87245	5.85809	76.4929	-0.689833	0.00293536	0.0176225
Mb21d2	chr16	28826175	28929698	12.2266	11.4093	11.8508	15.6882	14.7178	15.2887	406.533	-0.362669	3.07794e-05	0.000371312
Iqcg	chr16	33014269	33056186	1.39573	1.44684	1.50339	1.94269	2.68447	1.86162	95.2857	-0.579868	0.00152482	0.0102975
Slc12a8	chr16	33518328	33664135	1.58361	1.4869	1.29787	2.33994	1.95964	2.43058	93.6997	-0.622104	0.00115968	0.00821837
Itgb5	chr16	33829664	33949338	11.2539	10.6239	11.3086	14.3721	14.3102	13.1104	515.842	-0.329512	0.000424097	0.00354538
Hacd2	chr16	35022420	35109175	13.4381	13.0632	11.957	17.2746	18.683	19.6366	662.756	-0.533603	1.48307e-07	2.89765e-06
Dirc2	chr16	35694902	35769356	4.88394	5.19759	4.54699	6.06308	6.84218	5.76168	304.178	-0.351316	0.00188381	0.0122324
Hspbap1	chr16	35770385	35828462	10.2852	10.0011	10.9725	13.8376	13.234	12.5122	682.482	-0.337307	2.03165e-05	0.000255529
Dtx3l	chr16	35926514	35939027	3.59549	4.21715	4.19994	4.99625	5.34785	4.97397	250.163	-0.352811	0.00480412	0.0262458
Parp9	chr16	35938469	35972621	8.11051	9.06802	9.77368	11.8469	13.7132	9.92574	388.431	-0.395402	0.000794442	0.00599521
Fstl1	chr16	37777054	37836516	58.7132	51.8883	60.2448	78.5788	72.6445	67.8565	2456.58	-0.35787	0.000290078	0.00256543
Gap43	chr16	42248560	42340651	9.44273	7.83723	6.47439	12.9107	12.7083	10.6843	211.349	-0.602066	9.31819e-05	0.000976788
Ccdc80	chr16	45094052	45127924	1.2546	1.04813	1.65958	2.39681	1.91747	1.71253	112.347	-0.589641	0.00476973	0.026123
Phldb2	chr16	45746230	45844378	4.89288	5.09863	6.50567	9.78649	7.26363	7.05545	507.984	-0.544135	0.00151474	0.010252
Pvrl3	chr16	46447160	46496967	8.40309	9.35185	8.46313	10.3478	11.5444	10.6959	468.602	-0.317156	8.71598e-05	0.000921841
Cmss1	chr16	57301999	57606867	22.6963	20.7576	21.6544	28.9828	32.7377	29.676	371.426	-0.489477	7.31183e-05	0.000787432
Filip1l	chr16	57353276	57572804	1.84653	1.7109	2.23476	2.90178	2.96521	2.29794	116.052	-0.488673	0.00940863	0.0444767
Col8a1	chr16	57624255	57754737	3.78686	2.70797	3.57148	5.71858	4.90661	4.11087	281.311	-0.539979	0.000372551	0.00316968
Crybg3	chr16	59490774	59555752	1.25153	1.61375	1.40783	2.39095	2.13782	2.19572	163.633	-0.654259	0.00110584	0.00788413
Pros1	chr16	62854333	62929340	16.157	15.9525	13.5771	20.0892	18.5576	16.8601	623.913	-0.276447	0.0034343	0.0200078
Usp25	chr16	77014068	77116780	3.47523	3.38323	3.85721	5.16186	4.67289	4.63628	202.694	-0.428847	0.000427819	0.00357261
Cxadr	chr16	78301670	78329968	4.43575	4.9507	4.63259	5.826	5.41061	6.22393	374.545	-0.319207	0.00217327	0.0138027
App	chr16	84954435	85173707	31.4288	30.6442	34.553	54.1478	48.0331	41.8953	1702.27	-0.574822	3.88302e-07	7.09054e-06
Adamts1	chr16	85793827	85803115	1.95599	1.78907	2.37091	3.10874	3.25437	2.63768	148.043	-0.551992	0.000287817	0.00254902
Scaf4	chr16	90229143	90284425	34.2937	39.2964	36.4242	45.3908	43.323	43.8224	1773.93	-0.268735	0.00462728	0.0254974
Hunk	chr16	90386396	90499553	5.0815	5.68873	5.72799	8.06179	8.12494	7.7951	460.077	-0.540366	3.7856e-09	1.01105e-07
Cbr3	chr16	93683218	93690991	16.9257	21.4528	19.9994	32.9269	35.0296	31.986	370.297	-0.778568	2.76807e-14	1.43612e-12
Ripk4	chr16	97741941	97763755	4.72717	4.97502	3.55909	7.74541	7.11393	7.61115	253.3	-0.759752	3.91427e-08	8.68663e-07
A630089N07Rik	chr16	98062511	98082439	0.941977	1.36706	1.02935	1.88956	2.68566	3.22479	61.572	-1.24354	4.67351e-05	0.000538286
Arid1b	chr17	4995073	5347656	3.9633	4.34088	4.51685	6.6133	6.01612	6.47485	637.131	-0.575478	5.04844e-06	7.25247e-05
Tulp4	chr17	6138147	6240637	4.14374	5.31662	6.02261	9.65821	9.04473	8.3214	935.279	-0.803571	6.68284e-05	0.000731567
Tmem181a	chr17	6270469	6308314	2.42432	3.32737	3.24674	5.04065	4.8876	4.98153	239.244	-0.732732	3.76655e-08	8.37091e-07
Tmem181b-ps	chr17	6439001	6450994	1.87523	1.54629	1.47167	2.809	3.12455	2.08907	138.057	-0.701543	4.4834e-05	0.000519502
Ezr	chr17	6738130	6782780	51.5765	53.6144	51.5303	73.038	71.5502	71.0707	2440.66	-0.460134	7.05495e-23	8.0254e-21
Park2	chr17	10840383	12063360	0.652186	0.824772	0.383749	1.47358	1.13519	0.853857	30.3308	-0.875293	0.00383181	0.0218837
Igf2r	chr17	12682405	12769706	23.2906	27.4775	27.5636	34.8401	37.7352	36.0327	3327.17	-0.471692	0.000802641	0.00603632
Thbs2	chr17	14665499	14694262	3.67438	3.76634	4.88935	7.24629	5.79851	5.16916	373.233	-0.559247	0.0013552	0.00940861
9030025P20Rik	chr17	14978863	14991577	21.4749	23.3606	22.7217	28.3276	26.5674	31.7522	633.063	-0.362334	5.03389e-05	0.000574335
Dll1	chr17	15367353	15375823	2.57653	2.86817	2.84111	3.15473	4.21356	4.44218	138.228	-0.525552	0.00106709	0.00767915
Rgmb	chr17	15806252	15826586	4.94024	4.42569	4.69865	6.29197	5.6238	7.41467	158.066	-0.462462	0.00143361	0.00982417
Zfp948	chr17	21567045	21588682	8.44062	9.21946	7.73693	10.4991	11.4035	9.83283	296.7	-0.320462	0.00294753	0.0176817
Mmp25	chr17	23629457	23645269	0.595124	0.323882	0.546271	1.56898	1.83141	2.06052	55.5052	-1.89794	2.16038e-12	8.82365e-11
Cldn6	chr17	23679364	23682446	16.2614	16.8656	17.3619	36.4392	40.0531	40.705	453.658	-1.21809	1.20723e-32	2.80901e-30
9530082P21Rik	chr17	23749235	23754065	2.3362	2.9367	2.35864	3.2382	3.36138	3.77861	116.107	-0.45274	0.00716633	0.0359887
Flywch1	chr17	23755422	23771591	6.08046	7.03919	5.94502	10.5005	9.37761	9.9287	286.072	-0.64382	1.16056e-08	2.8335e-07
Flywch2	chr17	23776917	23786077	3.38449	4.49896	4.71866	10.702	11.0913	12.7125	77.4345	-1.46459	8.78408e-10	2.5892e-08
Tceb2	chr17	23824739	23829109	134.034	136.378	141.457	335.403	341.199	332.195	1560.55	-1.29246	9.86876e-31	1.89443e-28
Prss41	chr17	23836784	23844156	1.37193	1.14616	1.18356	2.89687	2.5325	2.52814	29.906	-1.09402	0.0014546	0.00993698
Ccnf	chr17	24223231	24251409	51.1457	48.4419	48.8963	62.628	60.3864	69.2465	2098.39	-0.374	7.97526e-11	2.64527e-09
Mapk8ip3	chr17	24897505	24936977	11.9833	12.1114	11.7353	14.8752	14.4314	15.3679	885.167	-0.31873	0.00057196	0.00457596
Gnptg	chr17	25234317	25240116	13.8056	13.2164	13.4494	16.7019	19.377	17.6703	196.433	-0.411563	0.00065682	0.00514107
Nme4	chr17	26091744	26095470	22.6089	20.465	20.8424	34.6607	33.1584	35.0189	297.42	-0.684676	1.99993e-09	5.59434e-08
Ergic1	chr17	26561511	26656933	24.2087	24.2834	25.491	31.1928	29.8822	29.1735	927.302	-0.285259	0.000430636	0.00359027
Def6	chr17	28207777	28228608	9.59156	8.27616	8.86278	14.1472	12.7268	14.7814	337.917	-0.638905	2.63659e-08	6.00743e-07
Tead3	chr17	28331672	28350805	2.99465	2.06146	2.77571	4.2908	3.3881	4.1087	107.448	-0.582657	0.00114017	0.00809508
Cdkn1a	chr17	29090985	29100722	64.4414	56.7077	63.4892	76.6601	72.8182	73.1576	1892.45	-0.268943	0.00159272	0.0106996
Mtch1	chr17	29332075	29347904	51.0734	49.8857	51.2817	83.1961	83.6915	88.9215	1633.32	-0.749272	1.77236e-18	1.38868e-16
Mdga1	chr17	29827957	29887882	1.1037	0.878372	1.41481	2.0984	2.05316	2.49777	166.306	-0.972089	2.03419e-08	4.72604e-07
1700097N02Rik	chr17	30622440	30626905	4.08597	2.15474	4.46495	20.2864	15.051	18.4831	151.16	-2.31872	1.03575e-24	1.39526e-22
Dnah8	chr17	30626935	30875264	1.94362	2.42842	2.52701	6.9582	7.03922	7.347	827	-1.63002	4.98993e-13	2.15254e-11
Notch3	chr17	32120892	32166852	9.86618	10.533	10.9912	18.2499	17.304	19.3385	1348.16	-0.806781	2.88587e-11	1.03229e-09
Cyp4f17	chr17	32506461	32528894	3.46218	3.6028	4.50887	6.1159	5.31216	5.02773	90.1877	-0.501748	0.0107104	0.0490251
Zfp414	chr17	33629091	33631714	10.4442	10.6349	10.1045	12.6771	14.0743	13.1985	191.635	-0.359857	0.00618092	0.0320352
H2-K1	chr17	33996011	34000333	26.6834	21.2385	23.9344	39.1411	35.2115	31.5022	580.605	-0.554564	8.55975e-06	0.000116791
Tap1	chr17	34187555	34197225	2.28634	2.4071	1.99277	4.56288	4.86551	4.71195	118.189	-1.08236	1.01435e-11	3.82735e-10
Tap2	chr17	34204478	34216321	1.35436	1.38933	1.23331	2.72601	1.60526	1.9758	56.5901	-0.645503	0.00549547	0.0292933
1110038B12Rik	chr17	34950235	34952471	123.645	119.168	112.172	139.267	147.138	160.823	916.469	-0.33467	0.00215952	0.0137438
H2-Q4	chr17	35379616	35384674	8.1951	6.39753	7.58502	13.2821	12.9197	11.411	206.091	-0.753676	6.66692e-09	1.7064e-07
Ddr1	chr17	35681566	35702044	10.6631	10.0673	10.6446	12.8947	13.4247	14.1718	529.233	-0.369864	0.000117574	0.00120052
Tubb5	chr17	35833919	35838301	507.355	490.399	472.345	615.817	596.544	665.828	18193.2	-0.3535	3.92012e-07	7.1498e-06
Ptk7	chr17	46564450	46629504	42.0624	41.2291	45.8607	59.0511	57.3882	62.4363	2446.41	-0.470367	2.02829e-11	7.38116e-10
Ppp2r5d	chr17	46682990	46705002	31.2285	34.0692	34.215	38.8863	39.9885	44.2766	1272.69	-0.309914	0.000157105	0.00153967
Pex6	chr17	46711462	46725541	8.45597	8.62014	8.99351	11.4687	10.5889	11.5185	368.46	-0.365183	0.000246184	0.00224905
Guca1a	chr17	47394557	47400584	1.74752	1.04282	0.70354	1.84497	2.49741	2.5941	22.4297	-0.990747	0.00759576	0.0377059
AI661453	chr17	47436638	47470638	0.749965	0.868405	0.802089	1.62328	1.53452	1.66053	78.5263	-0.996175	3.42587e-06	5.09304e-05
Plcl2	chr17	50509546	50688494	0.812653	0.561823	0.736414	1.10759	1.27822	1.07951	61.8321	-0.708188	0.00258246	0.0158953
Ptprs	chr17	56412425	56476480	23.1089	25.1832	25.6421	42.5923	42.2642	44.7707	2685.46	-0.810425	2.39158e-15	1.44029e-13
Gm20219	chr17	56551413	56554387	3.79641	3.37177	4.14854	6.16485	6.72914	6.03069	73.0729	-0.74031	0.00018083	0.00173563
Dus3l	chr17	56764750	56770093	37.1848	32.9143	34.9595	41.6446	44.9091	45.3499	974.211	-0.329107	7.45833e-05	0.000799843
Clpp	chr17	56990263	56996371	53.2189	43.2184	44.4887	53.3772	57.2757	61.2049	785.658	-0.287065	0.00968732	0.0455088
Efna5	chr17	62602956	62881317	0.335895	0.346217	0.467154	0.962553	1.00189	1.08398	50.1759	-1.4149	7.43531e-08	1.54036e-06
Rab31	chr17	65651725	65772752	10.7644	11.3404	11.258	13.7355	13.8251	14.3107	543.277	-0.329555	0.000287497	0.00254766
Mtcl1	chr17	66336981	66449750	18.38	17.9999	19.253	25.8927	23.6532	27.1356	1887.28	-0.463064	4.36603e-05	0.00050718
Crim1	chr17	78200247	78376592	3.45553	2.76378	3.77603	5.96824	5.36423	4.75452	394.741	-0.682391	4.39179e-05	0.000509786
Cyp1b1	chr17	79706952	79715041	6.63898	6.6219	9.06845	11.3073	9.47761	9.04568	529.821	-0.415838	0.00904393	0.0431462
Pkdcc	chr17	83215282	83225069	1.30879	1.52101	1.43018	2.85977	2.88744	2.70487	77.463	-0.989165	1.24064e-05	0.000163681
Prkce	chr17	86167784	86657919	0.744653	0.62594	0.687454	1.26931	1.17658	1.57331	86.0289	-0.970508	2.43152e-06	3.7871e-05
Ttc7	chr17	87282885	87381770	3.65369	4.12284	4.0306	5.13536	5.27541	4.85638	248.724	-0.370782	0.00222636	0.0140816
Epcam	chr17	87635978	87651127	49.2439	44.9668	44.5306	72.2881	75.2841	76.8409	1511.77	-0.693902	2.32466e-14	1.21428e-12
Mpp7	chr18	7347961	7626863	3.53505	4.65894	5.11757	5.97422	6.34109	5.92113	342.629	-0.456897	0.000530034	0.00429085
Colec12	chr18	9707647	9877995	3.6739	3.45297	3.85619	5.81815	5.16839	4.84251	174.426	-0.51992	0.000280787	0.00249829
Cdh2	chr18	16588876	16809049	2.7479	2.25341	3.24829	5.17538	4.34077	4.31973	243.56	-0.736603	7.50781e-09	1.89012e-07
Rnf125	chr18	20944624	20983848	2.88914	3.20748	3.09134	5.08828	6.46935	3.86359	87.9349	-0.742272	0.00137059	0.00948149
Dtna	chr18	23415408	23604231	1.22744	1.13305	1.54307	2.03885	2.75283	2.63051	135.32	-0.935307	1.76868e-09	4.97467e-08
Mapre2	chr18	23803969	23893861	7.65323	8.48818	8.72758	11.2312	10.336	10.6152	506.186	-0.371241	8.00849e-05	0.00085348
Syt4	chr18	31437807	31447415	0.535157	0.653437	0.562302	1.26814	1.11779	1.14104	35.2206	-1.00837	9.17607e-05	0.000963864
Bin1	chr18	32377216	32435740	6.47586	6.22988	6.46893	9.79422	8.6588	8.68388	250.227	-0.495665	7.50867e-05	0.000804119
Reep5	chr18	34344885	34373415	12.5832	13.1042	11.1456	15.9247	15.8984	15.2301	514.153	-0.352544	0.00297241	0.0178171
Sil1	chr18	35266395	35498925	5.24582	6.21565	5.88731	7.65174	6.52318	9.00877	157.644	-0.426099	0.00699	0.0352646
Snhg4	chr18	35553409	35558316	34.6011	32.7451	30.1111	39.9816	37.4897	41.2507	410.711	-0.284472	0.0101562	0.047216
Slc23a1	chr18	35614603	35627227	1.0407	0.847145	0.699833	4.09107	5.01163	4.5936	76.4086	-2.40181	4.78747e-30	8.64955e-28
Pcdh1	chr18	38196693	38209762	0.88484	0.956574	1.05686	2.65357	1.9789	1.56103	94.3133	-1.07562	4.30464e-07	7.79556e-06
Fgf1	chr18	38838672	38918699	0.410817	0.419207	0.359136	1.17725	1.25494	1.01884	60.318	-1.53006	1.45627e-08	3.48347e-07
Nr3c1	chr18	39410544	39487245	5.40453	5.71054	5.61468	6.87119	8.26762	6.97133	505.721	-0.403917	0.000122901	0.00124993
Dpysl3	chr18	43320978	43393377	6.59101	6.49949	7.95288	12.7367	11.7159	11.0605	715.226	-0.753179	1.35193e-11	5.02703e-10
Spink1	chr18	43728068	43737237	23.0227	20.0628	17.2572	32.9874	42.6232	39.2307	95.5654	-0.931079	7.98718e-08	1.64422e-06
Trim36	chr18	46165299	46212607	1.09244	1.01341	0.958627	1.4704	2.02249	2.3986	85.5684	-0.958302	2.04678e-06	3.23379e-05
Ccdc112	chr18	46282150	46311928	4.4146	4.97279	5.57586	7.47538	6.2919	5.18564	232.364	-0.32746	0.0103684	0.0479454
Lox	chr18	52516059	52529721	28.2022	22.9901	31.6894	46.4945	36.5841	30.2457	2009.29	-0.449564	0.000943924	0.00694245
Zfp608	chr18	54888044	54990180	0.486074	0.357478	0.775203	1.4682	1.50117	1.1499	64.7174	-1.34132	2.1502e-07	4.10704e-06
Smim3	chr18	60474190	60501983	6.83268	4.90486	5.78758	9.84793	6.58683	8.61127	179.009	-0.506321	0.00289629	0.0174694
Ndst1	chr18	60685975	60713389	4.85308	4.76779	5.33212	6.83991	6.74742	7.18923	459.456	-0.47502	0.00456111	0.0252182
Ppargc1b	chr18	61298135	61400431	0.48317	1.07074	0.791978	1.25872	1.39147	1.58062	59.7491	-0.870143	0.0015447	0.0104149
Adrb2	chr18	62177712	62179981	1.02624	1.48453	1.31477	1.72393	2.12195	2.13383	53.249	-0.66347	0.005115	0.0276627
Zfp532	chr18	65580229	65689436	12.608	13.0693	13.0271	18.7977	17.6034	18.3151	1269.21	-0.499101	2.6066e-09	7.19956e-08
Pmaip1	chr18	66458603	66465558	10.3469	9.19297	9.02541	16.8192	16.4641	15.1828	540.904	-0.75655	2.28831e-17	1.65762e-15
Tubb6	chr18	67390730	67402749	69.6128	61.7011	65.0515	93.0139	88.864	94.0319	1758.62	-0.489959	1.51854e-11	5.60583e-10
Ldlrad4	chr18	67933256	68255549	1.41714	1.27811	1.61898	2.63044	2.55076	2.28667	64.6727	-0.786638	0.00221436	0.0140173
Mbd1	chr18	74268287	74282684	5.19868	6.37128	5.48385	7.27655	7.64961	7.65715	222.705	-0.40963	0.00193777	0.012514
Zbtb7c	chr18	75820177	76148564	0.597113	0.517713	0.53735	1.08203	1.1723	1.07606	39.5997	-1.00873	7.8402e-05	0.000836705
Pstpip2	chr18	77794549	77882879	1.95233	2.29406	1.86189	3.71283	3.25301	2.72733	73.1472	-0.656617	0.00270072	0.0164976
Setbp1	chr18	78750377	79109391	0.596862	0.603566	0.819685	1.07477	1.25931	1.04331	95.8701	-0.742569	0.000761671	0.0057945
Pard6g	chr18	80046894	80119640	6.05463	5.61926	5.38788	6.84498	7.91953	7.25506	221.731	-0.369419	0.0029082	0.0175142
Sall3	chr18	80966373	80986578	1.65531	2.194	1.50312	3.85828	4.5237	5.18114	249.87	-1.35116	1.01502e-21	1.0323e-19
Mtl5	chr19	3389377	3407823	0.616225	0.628811	0.516259	1.11839	1.04578	0.898979	39.715	-0.78805	0.00399798	0.0226474
Lrp5	chr19	3584824	3686564	10.1842	10.8957	11.5869	14.1473	13.9637	14.1929	802.033	-0.373357	0.00216732	0.0137763
Chka	chr19	3851772	3894369	27.97	28.0872	27.0702	38.3633	38.1021	37.7814	954.323	-0.45819	6.40847e-14	3.12428e-12
Gstp1	chr19	4035410	4037912	57.4146	50.5358	51.4184	95.4086	107.083	85.2287	805.479	-0.850948	5.37248e-10	1.61143e-08
Lrfn4	chr19	4611783	4615667	8.60981	8.23364	8.47657	10.878	9.42978	11.4769	386.874	-0.32847	0.00436521	0.0243238
Sptbn2	chr19	4711222	4752352	0.975034	1.47031	1.21464	2.45881	2.08493	2.3233	185.802	-0.910526	5.51215e-08	1.18061e-06
Ctsf	chr19	4855128	4860912	6.01697	4.7017	4.84244	7.45621	7.22147	8.54062	154.766	-0.577873	0.000142016	0.00140888
Ctsw	chr19	5465239	5468498	0.651738	0.738943	0.854625	2.52132	2.21209	2.47205	24.3905	-1.68422	2.25779e-05	0.000279845
Efemp2	chr19	5474734	5481854	11.5079	8.59966	12.623	15.3646	15.0912	13.2272	289.927	-0.411636	0.00430024	0.0240754
Ovol1	chr19	5549136	5560575	0.193813	0.345316	0.242046	1.07113	1.09639	0.996337	27.3849	-2.02741	1.08941e-06	1.81848e-05
Sssca1	chr19	5730305	5731732	50.8567	46.2332	50.3168	57.6055	56.2425	65.3917	463.397	-0.284599	0.00462485	0.0254931
Malat1	chr19	5795689	5802671	130.262	141.981	167.667	290.007	284.891	232.742	15673.2	-0.876479	2.31791e-06	3.62856e-05
Neat1	chr19	5842295	5845480	5.84105	6.06597	6.50954	8.89535	9.22385	8.07193	2028.9	-0.507252	6.26413e-14	3.06364e-12
Vps51	chr19	6067841	6077187	7.56858	8.06226	7.77035	9.22649	9.32258	11.8725	268.603	-0.386979	0.00132769	0.00925106
Cdca5	chr19	6085096	6091773	53.1643	48.8624	49.9013	65.4307	62.9136	70.1429	1324.9	-0.386022	1.4631e-06	2.37263e-05
Naaladl1	chr19	6105797	6115555	1.25572	1.91188	1.52901	4.26671	3.40967	3.17529	77.3477	-1.20359	5.18162e-08	1.11605e-06
Cdc42bpg	chr19	6306456	6325652	28.8946	31.1965	32.7896	39.4622	40.7386	41.4038	2327.7	-0.389304	1.13795e-05	0.000150911
Rtn3	chr19	7425894	7483291	22.5518	23.7985	21.8222	29.2755	29.9505	30.0244	1641.61	-0.38961	1.20541e-10	3.91364e-09
Asrgl1	chr19	9111718	9135566	10.946	11.4898	10.4179	13.6599	13.6625	13.393	351.513	-0.309274	0.00552475	0.0293983
Fads3	chr19	10041547	10059671	2.82466	2.14436	3.32822	4.57513	3.55704	3.58326	141.877	-0.484435	0.00248824	0.0154392
Tmem132a	chr19	10857828	10869779	6.1446	6.34055	5.53257	8.63924	7.6549	8.28139	314.604	-0.446146	0.00043055	0.00359027
Stx3	chr19	11775117	11819403	7.99395	8.25955	9.08764	14.9178	14.2957	14.7029	667.339	-0.793416	5.91345e-17	4.12785e-15
Dtx4	chr19	12466335	12501996	0.640126	0.930889	1.00363	2.53223	2.2514	2.42259	108.63	-1.48981	9.58455e-15	5.2946e-13
Prune2	chr19	16956117	17223932	3.76699	4.06003	3.99016	5.53535	5.24934	5.16781	681.738	-0.432217	6.68352e-05	0.000731567
Tmem2	chr19	21778339	21858360	8.54218	10.4866	9.89743	13.5612	13.0531	13.1201	861.357	-0.458602	9.63599e-06	0.000129921
Pip5k1b	chr19	24294795	24555827	0.985399	1.08121	0.833649	1.77626	1.65431	1.73124	39.3954	-0.830934	0.00228232	0.0144059
Dmrt1	chr19	25505705	25604328	7.81182	8.29087	8.53638	22.9992	25.3441	25.4638	586.603	-1.58718	7.19301e-59	4.41852e-56
Ermp1	chr19	29609882	29648420	12.3999	12.962	12.3463	18.4493	18.2899	19.0523	990.897	-0.565861	1.76706e-10	5.6535e-09
Mlana	chr19	29697940	29708306	5.74773	4.34454	3.61625	7.73635	7.29112	8.46977	35.7266	-0.773777	0.00687721	0.0348904
Gldc	chr19	30098440	30175441	43.4458	49.3552	49.0982	70.1832	69.6026	73.738	2536.29	-0.590564	3.64435e-18	2.81238e-16
Acta2	chr19	34240335	34255373	29.1581	24.3169	27.0184	48.3984	41.1479	38.317	1394.15	-0.664033	6.22132e-11	2.09519e-09
Ifit3b	chr19	34607956	34613401	3.98878	2.84917	3.8357	6.05811	6.679	4.69401	116.402	-0.697421	0.000199668	0.00189161
Ifit1	chr19	34640888	34650009	4.10906	3.48553	4.42366	6.89061	5.81976	4.64759	174.384	-0.520256	0.00589373	0.0308697
Pank1	chr19	34806935	34877917	1.14406	1.10673	0.917559	1.97009	1.93562	1.71495	145.568	-0.820311	1.08202e-07	2.17495e-06
Ankrd1	chr19	36111964	36119844	2.22913	1.65054	2.83358	4.10649	3.08816	3.67228	80.1774	-0.685541	0.00172403	0.0113973
Pdlim1	chr19	40222238	40271616	46.896	44.5813	45.6489	67.6522	64.5259	63.9259	981.721	-0.514706	1.9433e-09	5.45581e-08
Avpi1	chr19	42123274	42128993	51.8292	50.0894	45.2193	55.2838	61.2448	65.7695	730.105	-0.311586	0.0059146	0.0309368
Marveld1	chr19	42147388	42151703	5.55822	5.35517	5.81712	9.27255	9.56557	9.54252	294.833	-0.763244	2.89045e-11	1.03229e-09
Lzts2	chr19	45015209	45027104	9.07123	7.48	9.64226	11.7765	11.2893	14.3564	438.509	-0.518561	1.46521e-06	2.37355e-05
Fbxw4	chr19	45578256	45660193	6.72556	7.25121	6.40252	10.9371	9.56983	10.1125	195.654	-0.585086	6.92925e-05	0.000753096
Cuedc2	chr19	46329811	46338660	39.8368	37.3344	37.4744	45.3431	43.339	50.3309	921.494	-0.278792	0.00945672	0.0446577
Ina	chr19	47014697	47024346	28.1865	28.0085	28.7811	33.0524	35.7502	39.616	747.596	-0.355579	1.27285e-05	0.000167499
Gsto1	chr19	47854988	47864788	66.393	56.3791	69.906	99.6875	96.3988	83.0014	1108.27	-0.532396	1.02644e-06	1.71711e-05
Acsl5	chr19	55253368	55296628	3.00689	3.61146	3.89839	6.1704	4.9011	4.38659	187.668	-0.546669	0.000465709	0.00384717
Tdrd1	chr19	56826285	56870012	0.472058	0.568673	0.660923	1.43729	1.13492	1.4634	60.0569	-1.24976	3.11925e-08	7.05483e-07
Vwa2	chr19	56874415	56912078	0.351623	0.492477	0.565054	0.829808	1.26366	1.4886	43.0742	-1.37068	1.31793e-05	0.000172839
Nudt11	chrX	6047506	6054751	1.83669	2.67248	2.1743	2.98254	3.5326	3.60238	85.8626	-0.609399	0.00382873	0.0218742
2010204K13Rik	chrX	7411816	7422988	9.93066	10.4896	7.42	15.445	12.0996	13.6206	144.116	-0.559322	0.00259739	0.0159616
Plp2	chrX	7668115	7671278	95.7069	87.1661	84.01	113.063	113.502	132.755	1109.23	-0.4309	1.91191e-07	3.67474e-06
Ccdc120	chrX	7731713	7741324	9.46063	7.22602	8.57896	9.70047	10.4541	11.7534	389.08	-0.338812	0.00528483	0.0283377
Pim2	chrX	7878305	7883432	8.41888	9.01011	8.72687	20.7998	22.2546	24.3724	441.392	-1.37009	1.79119e-28	2.8955e-26
Gm5634	chrX	8962133	8962975	0.190722	0.216242	0.52103	3.82579	1.0789	2.31862	19.0237	-2.95883	0.00388643	0.0221215
Xk	chrX	9272783	9313245	0.875704	0.884563	0.956927	1.41442	1.33302	1.19235	70.8759	-0.528512	0.00889561	0.0425974
Tspan7	chrX	10485115	10596604	5.15982	4.72124	3.8084	10.8951	12.4948	12.1495	174.053	-1.37756	1.43472e-21	1.43071e-19
Mid1ip1	chrX	10717364	10719702	11.504	11.1421	9.63069	12.4043	14.9126	13.9191	370.04	-0.356355	0.00431937	0.0241209
Bcor	chrX	12036737	12080553	11.4313	13.0518	12.792	16.1164	15.4861	17.2447	1283.36	-0.391142	0.000184333	0.00176045
Cask	chrX	13517080	13846556	2.41046	2.27567	2.70749	4.51326	4.79152	4.36175	383.698	-0.885617	3.4666e-14	1.78049e-12
Klhl13	chrX	23219270	23285428	10.8062	12.4589	11.3352	22.735	24.8388	24.1458	599.763	-1.05443	8.13962e-33	1.92308e-30
Dock11	chrX	35888831	36076562	3.01178	4.27529	3.87037	5.00579	5.07033	5.26076	345.78	-0.462038	0.00202247	0.0129697
Lonrf3	chrX	36328408	36366856	0.653683	0.914084	0.845271	2.10737	2.42824	2.59598	193.502	-1.576	1.05615e-20	9.82989e-19
Pgrmc1	chrX	36598224	36606079	118.301	112.188	115.429	139.771	149.264	148.025	2674.81	-0.337976	1.86305e-08	4.36807e-07
Ube2a	chrX	36874365	36884220	22.6992	22.2793	19.9917	25.7278	25.6815	26.8777	465.421	-0.269707	0.00461257	0.0254437
Sept6	chrX	36911271	36989695	1.18697	1.15547	0.995723	1.52892	2.33314	1.90068	131.491	-0.796595	5.34419e-07	9.53203e-06
Zbtb33	chrX	38189792	38197046	3.98178	4.94114	4.38536	5.48057	5.78191	5.22946	260.273	-0.310863	0.0059003	0.0308903
Lamp2	chrX	38419502	38456460	16.9408	14.6934	15.6867	21.4548	21.6789	18.173	1089.47	-0.370319	1.45483e-05	0.000188858
Gria3	chrX	41401300	41678601	0.920492	0.958113	1.38513	1.68646	1.72433	1.67307	86.7372	-0.640894	0.0059025	0.0308903
Stag2	chrX	42150700	42277186	16.7543	19.2013	17.8563	23.1353	24.5428	21.3239	1464.66	-0.358622	0.00017937	0.00172485
Smarca1	chrX	47809369	47892552	2.13854	2.73899	2.76965	4.34086	4.48056	4.29454	192.159	-0.782933	3.72609e-09	9.98631e-08
Zdhhc9	chrX	48171970	48208702	3.80693	3.67799	3.83778	5.45465	5.03506	5.08441	182.564	-0.455731	0.000534341	0.00430972
Utp14a	chrX	48256933	48282449	32.3687	31.1948	30.354	36.0143	39.6108	41.8885	959.802	-0.326329	2.23936e-05	0.000278018
Zfp280c	chrX	48541625	48592133	4.54055	4.63939	5.15781	6.81436	8.28433	7.71487	313.336	-0.67441	1.78858e-08	4.19987e-07
Firre	chrX	50563119	50635321	30.9025	33.8632	33.0294	40.6967	41.9926	38.5958	2015.88	-0.310543	0.00634653	0.0327295
Stk26	chrX	50841435	50891850	2.80608	2.31799	1.7084	3.96318	3.94577	2.84606	73.3481	-0.637201	0.00249677	0.0154733
Hs6st2	chrX	51386636	51681602	1.15626	1.16115	1.55231	3.21876	2.80323	2.45792	132.363	-1.12337	4.31806e-11	1.48683e-09
Gpc3	chrX	52272426	52613974	23.5784	21.6355	20.6974	28.2545	27.5174	31.7461	657.954	-0.410478	6.92316e-06	9.65658e-05
Fhl1	chrX	56786526	56793346	19.5178	18.3182	17.5957	23.6542	23.7383	23.3588	601.466	-0.351179	0.000137155	0.00136773
Zic3	chrX	58030627	58036630	31.6202	30.6844	31.2912	41.97	42.3936	43.2937	1646.7	-0.448183	8.02784e-15	4.51588e-13
Sox3	chrX	60891365	60893430	2.06082	2.07205	0.764817	4.95844	4.26722	5.82376	97.5263	-1.61943	8.99959e-10	2.64764e-08
Xlr3a	chrX	73086292	73097095	1.07254	1.05022	0.586009	1.88602	1.59955	1.3276	110.03	-0.801304	0.00542594	0.028983
Bgn	chrX	73483634	73495936	87.7555	73.3561	95.1237	124.63	103.62	93.3565	2822.81	-0.326745	0.00859607	0.0414995
Snora70	chrX	74272491	74272620	8.09165	8.46863	2.72067	11.5939	16.9011	17.5554	16.0468	-1.26888	0.00371349	0.0213588
Fam50a	chrX	74313032	74320149	28.7967	26.1331	24.3621	32.6091	29.3615	33.6532	452.882	-0.269224	0.00567431	0.0300174
Pls3	chrX	75785653	75875170	14.4631	12.3313	14.5985	21.0195	19.8492	17.5102	701.924	-0.490347	1.14803e-08	2.81635e-07
Msn	chrX	96096044	96168553	60.7433	58.3685	66.4459	84.8172	80.103	78.0709	3473.26	-0.388459	8.45974e-07	1.43079e-05
Eda2r	chrX	97333840	97377209	18.0134	20.8619	19.835	25.2166	26.7517	27.1984	1422.38	-0.432426	1.13927e-05	0.000150956
Efnb1	chrX	99136060	99149022	2.70197	2.30441	2.90033	3.49458	3.81445	3.88363	146.191	-0.504684	0.000608786	0.00482909
Tmem28	chrX	99821068	99846345	1.30421	1.99306	1.36322	5.36236	4.17007	4.19134	47.4453	-1.55644	4.03552e-08	8.91705e-07
Otud6a	chrX	100429012	100429885	2.48332	3.33701	2.01012	3.9535	5.307	5.09874	36.5518	-0.890196	0.00143088	0.00981422
Hdac8	chrX	102284639	102505148	3.16705	2.95714	3.56259	5.20514	4.53163	5.07322	75.9849	-0.610175	0.00135858	0.00941503
Slc16a2	chrX	103697413	103821988	0.618093	0.569397	0.612101	2.43544	3.14685	3.2311	75.2314	-2.29895	1.1778e-23	1.48257e-21
Rlim	chrX	103957166	103981284	43.9215	50.631	49.3642	57.4538	60.1142	56.5597	4394.08	-0.275092	0.00176984	0.0116301
Fndc3c1	chrX	106420042	106485229	0.400469	0.435135	0.364678	1.64968	1.81234	1.47679	55.2012	-2.03887	1.02531e-15	6.2983e-14
Lpar4	chrX	106920624	106933899	0.644324	1.03135	0.662669	1.27619	1.62948	1.41917	68.2453	-0.901323	5.79079e-05	0.000646757
Itm2a	chrX	107397194	107403360	3.73919	3.12385	2.6344	4.86412	4.56443	4.5936	79.5937	-0.554927	0.0049128	0.0267254
Rps6ka6	chrX	111387836	111537959	16.3229	18.3709	16.6939	20.7345	22.5993	20.6776	1033.34	-0.317908	8.10724e-05	0.000862208
Zfp711	chrX	112600525	112635062	0.55631	0.525622	0.526854	1.11593	1.17488	1.10013	45.3744	-1.07427	4.7732e-05	0.000548667
Diap2	chrX	129749741	130465833	3.75739	4.7347	4.57366	5.629	6.36043	6.09669	472.03	-0.470933	0.00303053	0.0180878
Taf7l	chrX	134460115	134476490	9.62699	11.1504	9.97578	16.4098	17.1358	15.6183	272.22	-0.677496	1.32339e-09	3.79167e-08
Armcx4	chrX	134686518	134697772	3.97416	4.50592	3.78775	5.88577	6.02867	6.24834	536.22	-0.567798	1.16435e-06	1.93098e-05
Armcx1	chrX	134717937	134721912	4.98377	3.91481	5.09008	6.44076	6.41247	5.79745	167.936	-0.40899	0.0068932	0.0349484
Armcx3	chrX	134756567	134761456	2.46694	2.31293	2.28102	3.70461	3.27412	3.27591	131.471	-0.530414	0.00052579	0.00426098
Tmem164	chrX	142681399	142843494	2.37268	2.04176	2.23376	2.73714	2.90467	2.70994	213.752	-0.326983	0.0104082	0.0480572
Amot	chrX	145446423	145487639	0.750913	0.936528	0.844007	1.10666	1.38359	1.41889	133.841	-0.64097	0.00037497	0.00318672
Shroom2	chrX	152609508	152644149	5.0404	5.4707	5.05872	7.08175	7.71792	8.13847	557.084	-0.561677	6.63302e-07	1.151e-05
Rragb	chrX	153139957	153171943	10.4196	10.5765	9.6935	13.4667	12.8638	12.5302	302.667	-0.337447	0.000922341	0.00680653
Spin2c	chrX	153832292	153834240	0.922214	0.766781	0.806201	1.32137	1.73896	1.97321	17.2765	-1.02754	0.00546192	0.0291295
Map3k15	chrX	159988432	160123351	2.82544	3.05693	3.32966	5.10673	5.4949	5.26236	228.478	-0.786266	3.7939e-07	6.96092e-06
Prps2	chrX	167346332	167382699	9.77743	10.335	10.2261	13.5982	15.4569	13.8023	565.583	-0.500426	1.49784e-09	4.2597e-08
Mid1	chrX	169685198	169990797	0.940212	0.788852	1.08906	1.91296	1.27649	1.48136	66.1785	-0.715173	0.00189371	0.0122811
Uba1y	chrY	818712	844224	0	0	0	1.44495	1.46043	0.921952	31.8601	-8.30964	4.67832e-12	1.81886e-10
Eif2s3y	chrY	1010611	1028598	1.31481	1.18231	1.43676	50.67	52.0644	48.6803	491.9	-5.26415	2.0344e-191	1.56211e-187
Uty	chrY	1097143	1245738	0.0460754	0.104481	0.134264	5.43546	5.3519	4.82469	124.698	-5.797	4.99207e-53	2.47301e-50
Ddx3y	chrY	1260714	1286613	0.622971	0.529746	0.813122	16.6372	16.8569	15.2648	376.806	-4.63029	4.1556e-163	1.59544e-159
Erdr1	chrY	90785441	90816465	99.6184	72.7599	88.6449	222.987	184.376	193.168	1438.96	-1.20047	1.64507e-18	1.29556e-16

## Sheet: Ts8_up
Gene_symbol	Chr	Start	End	FPKM_Ts8-r1	FPKM_Ts8-r2	FPKM_Ts8-r3	FPKM_WT-r1	FPKM_WT-r2	FPKM_WT-r3	baseMean	log2FoldChange	pvalue	padj
Tcea1	chr1	4857693	4897909	113.263	108.986	115.096	92.4982	92.9812	87.4447	3062.85	0.306441	4.60053e-08	1.04918e-06
Atp6v1h	chr1	5083172	5162549	67.5013	59.8867	63.4962	46.9853	46.1113	50.9411	1141.39	0.405067	2.38506e-06	3.79263e-05
Smap1	chr1	23844824	23909736	12.4153	12.1589	12.1907	10.4164	10.1585	9.31291	379.776	0.303224	0.00188079	0.0123046
Fam135a	chr1	24010757	24100341	9.03913	8.87468	8.61781	6.40435	7.15003	6.66559	552.414	0.390937	0.00125368	0.00885486
Mrps9	chr1	42851232	42905683	43.4093	48.3591	45.7867	38.6733	37.1312	37.9175	689.917	0.275169	0.00167415	0.0112585
Myo1b	chr1	51749757	51915978	20.3486	20.437	20.8076	14.7537	16.1264	14.1563	1039.78	0.452057	3.06566e-07	5.89238e-06
Gls	chr1	52163449	52233232	24.5675	24.0608	25.3321	20.5754	20.1901	19.7132	1674.36	0.291195	1.77449e-06	2.89712e-05
Hibch	chr1	52845045	52920860	10.001	10.1944	10.16	6.48152	7.6769	6.92006	164.983	0.521975	0.000101513	0.00104925
1700019D03Rik	chr1	52925126	52952840	39.6118	36.1341	35.5696	22.7611	26.2509	28.5586	276.222	0.51086	1.42003e-06	2.38544e-05
1700019A02Rik	chr1	53158576	53187617	2.73317	2.4491	2.32685	0.91744	0.579543	0.99638	13.566	1.58823	0.00199408	0.0128664
Osgepl1	chr1	53313623	53326342	4.49866	5.86591	5.19532	4.07716	3.07944	3.52955	98.2255	0.550849	0.00234253	0.0146177
Tmem237	chr1	59100592	59120096	10.1868	10.7557	11.1467	8.40099	8.52232	7.00921	211.217	0.429813	0.000937785	0.00698299
Nrp2	chr1	62703316	62797091	9.85812	9.97318	9.08916	6.43084	5.78257	5.76887	818.556	0.688386	1.14497e-11	5.01788e-10
4930487H11Rik	chr1	62790917	62794732	2.44662	2.14467	1.73877	0.385632	1.01501	0.523517	12.65	1.70101	0.0025508	0.0156402
Fzd5	chr1	64730557	64737750	37.1788	36.3547	39.8531	26.324	26.8562	30.1454	2437.38	0.443256	1.5402e-07	3.19685e-06
Spag16	chr1	69951614	70725132	1.65422	1.29483	1.33209	0.729038	0.85421	0.798153	46.7338	0.841332	0.000252303	0.00230881
Mreg	chr1	72159232	72212307	93.2958	88.6596	93.8291	71.6217	81.1505	76.4311	2390.62	0.265483	8.81885e-06	0.000122906
Pecr	chr1	72259172	72284314	14.9436	12.3916	14.8561	11.5532	9.73596	9.42367	215.22	0.469173	0.000519449	0.00426909
Xrcc5	chr1	72307420	72394953	71.6274	71.6802	68.4185	56.6683	56.3684	56.9492	1837.46	0.316753	2.7584e-08	6.52598e-07
Igfbp2	chr1	72824479	72852471	163.65	190.14	170.631	126.318	117.542	130.172	2213.73	0.487494	5.99422e-05	0.000662735
Slc11a1	chr1	74375202	74386051	2.89252	3.37409	3.50381	2.34688	1.41943	1.6269	126.192	0.885145	7.0567e-06	0.000101658
Epha4	chr1	77367184	77515088	12.5175	12.2243	10.7591	9.19939	8.78574	9.20608	873.464	0.384917	0.00197692	0.0127952
Acsl3	chr1	78657824	78707743	7.30309	6.94901	6.86993	4.631	4.76065	5.27858	330.501	0.519275	5.1609e-07	9.42393e-06
Agfg1	chr1	82839482	82896275	64.4009	57.3336	55.0957	44.0824	47.9266	43.1157	1711.05	0.388229	1.86391e-07	3.79505e-06
Slc16a14	chr1	84906704	84935083	1.62121	2.00201	1.49061	0.881586	0.580098	0.864356	36.9594	1.1409	0.000247115	0.0022685
Rbm44	chr1	91145102	91170795	2.24972	1.8193	2.29833	1.82235	1.50973	1.25725	78.8239	0.492058	0.00959981	0.0456498
Tsn	chr1	118298517	118311132	60.2747	52.4873	59.8169	43.8761	45.9149	47.7439	1658.89	0.326348	6.46872e-05	0.000708734
Tmem185b	chr1	119526153	119528983	8.10759	8.0035	7.80161	6.62638	5.64962	5.68438	223.255	0.422231	0.000137626	0.00135944
Zranb3	chr1	127954178	128102471	11.3698	10.4358	10.5533	9.46251	8.82261	8.20104	462.981	0.293699	0.00266598	0.0162437
Pik3c2b	chr1	133046011	133108688	1.93316	1.7309	1.84	1.0592	0.813454	0.620476	162.844	1.17019	2.51594e-11	1.05495e-09
Btg2	chr1	134074864	134079155	28.3485	28.235	32.4944	24.7409	24.0736	24.5698	833.735	0.27969	0.000517868	0.00426426
Ivns1abp	chr1	151344497	151364445	81.861	75.053	76.968	60.7782	64.2054	60.2157	3679.15	0.336703	5.38855e-09	1.46548e-07
E330020D12Rik	chr1	153404185	153414233	1.11135	1.49376	1.51381	0.529045	0.706952	0.828701	48.8605	0.968927	0.00077345	0.00595119
Npl	chr1	153503015	153549714	7.3287	7.11426	7.48706	5.16604	5.2447	5.00942	144.173	0.509472	0.00217083	0.0137928
Dars2	chr1	161040612	161070632	10.3686	10.1308	10.1853	8.77068	7.9656	8.61381	393.369	0.276687	0.00875086	0.0424246
Vamp4	chr1	162570827	162599078	3.98569	4.2074	3.49561	3.08973	3.04964	2.4365	105	0.458872	0.00653517	0.0333872
Slc19a2	chr1	164249045	164265385	77.0494	75.6021	77.1617	60.8257	63.2164	64.1175	2158.67	0.287424	3.58202e-08	8.29911e-07
Ccdc181	chr1	164275597	164287847	3.71582	3.59397	2.61624	2.24511	2.29983	2.22412	72.3885	0.553512	0.00931627	0.0445601
Mgst3	chr1	167372383	167393797	20.8402	15.8697	14.0916	9.05882	12.3032	12.2978	102.902	0.58284	0.00452496	0.0249104
Tagln2	chr1	172500245	172507375	134.955	139.447	152.228	122.04	109.183	122.448	2213.53	0.270686	0.00277401	0.0167965
Spta1	chr1	174172775	174248449	2.70721	2.38651	2.7657	1.66993	1.46992	1.96041	199.619	0.619765	0.000170864	0.00164531
Fh1	chr1	175601377	175625635	53.0279	50.8098	53.6374	42.6491	41.3026	41.4381	917.635	0.329451	0.000113239	0.00115058
Sdccag8	chr1	176814659	177020432	2.30197	2.4591	2.21131	1.3701	1.57361	1.74726	67.3836	0.557244	0.00557496	0.0293685
Akt3	chr1	177022114	177248767	8.72631	6.32396	7.7851	4.88373	4.50859	4.12309	311.296	0.760847	3.57068e-07	6.78244e-06
Adck3	chr1	180165237	180196020	3.27005	3.061	2.60098	1.83465	2.25103	2.10747	128.164	0.521268	0.00123842	0.00875985
Parp1	chr1	180568974	180601254	162.225	169.604	164.129	119.887	117.833	121.942	5638.88	0.463411	7.69034e-25	1.69537e-22
Lefty2	chr1	180893118	180899102	118.185	112.86	116.075	57.1261	54.7792	54.5782	2025.12	1.06119	5.24307e-69	9.53583e-66
Pycr2	chr1	180904273	180908088	79.9034	95.9141	86.5568	61.6606	68.8569	70.8145	1577.9	0.380469	0.000193525	0.00182844
Lefty1	chr1	180935038	180938401	142.333	151.261	149.411	106.368	103.586	109.931	2194.27	0.469577	3.27827e-06	5.06356e-05
Tmem63a	chr1	180942517	180975104	4.96749	5.4817	5.46519	4.33335	4.01068	4.31563	222.305	0.330624	0.00841198	0.0410581
Cnih4	chr1	181150930	181168994	21.0629	19.8527	19.8215	16.7923	16.7343	16.4881	727.051	0.280769	0.00172243	0.0114908
Lbr	chr1	181815314	181842401	54.5447	53.2559	54.3267	45.0536	44.859	45.1795	1906.91	0.263151	3.12962e-05	0.000376642
Iars2	chr1	185286661	185329401	31.5199	29.6327	29.5908	22.6519	22.8905	22.17	1084.26	0.423153	9.07464e-12	4.02549e-10
D1Pas1	chr1	186967415	186970627	12.9825	13.1471	13.2933	8.81119	9.78574	8.0717	302.128	0.566294	9.12547e-09	2.37523e-07
Ppp2r5a	chr1	191351980	191397041	17.0517	18.7153	18.7456	15.3048	15.5925	13.2517	606.56	0.307652	0.00129523	0.00909535
Nek2	chr1	191821472	191833049	43.7462	47.1615	46.3343	32.9271	33.7288	33.7573	1301.21	0.449819	4.22406e-15	3.1518e-13
Slc30a1	chr1	191906780	191913247	13.7984	12.7721	13.706	9.10697	9.34488	8.71994	552.818	0.569224	2.04817e-13	1.1641e-11
Nmt2	chr2	3284211	3328877	34.0187	32.3571	33.5763	27.0016	27.98	26.2055	1364.41	0.300398	1.98443e-05	0.000251681
Prpf18	chr2	4622166	4652086	18.9964	16.5628	20.0338	14.8654	15.1982	14.7579	599.221	0.310674	6.95148e-05	0.000753121
Camk1d	chr2	5293456	5714762	4.92754	4.45753	4.70283	3.38466	3.78617	3.41423	319.767	0.411797	0.00273334	0.0165778
Dhtkd1	chr2	5898059	5942792	6.78691	7.71051	8.85955	5.59776	5.16535	5.23554	267.157	0.547663	0.000280675	0.00253025
Nsun6	chr2	14995130	15054872	2.07315	1.48704	1.83283	1.10807	1.06517	1.22631	92.4172	0.661068	0.000613266	0.00489201
Gm13375	chr2	20968873	20970348	2.61213	1.66309	1.61519	1.16293	0.78709	1.18406	27.8961	0.913222	0.00644292	0.0330648
Gtf3c4	chr2	28822299	28840360	21.5635	20.7679	20.9238	15.1437	15.9989	16.2297	1251.18	0.415871	7.25609e-08	1.5924e-06
Mvb12b	chr2	33729955	33887946	4.87939	4.5153	3.8165	3.57003	3.36457	3.07988	193.989	0.405218	0.00392511	0.0222306
Kif5c	chr2	49619313	49774778	5.13607	4.50405	4.97688	3.61624	3.97108	3.43647	331.9	0.407892	0.00114388	0.00820681
Dpp4	chr2	62330072	62412231	4.21556	3.30525	3.24157	2.42838	2.94113	2.44151	230.093	0.461457	0.000349874	0.00305379
Ttc21b	chr2	66184326	66256617	4.00416	4.98121	3.43791	2.93408	3.33296	3.23197	159.376	0.383636	0.0103958	0.0486048
Pdk1	chr2	71873223	71903858	26.4592	23.6557	22.7352	17.9282	17.4328	17.0942	1354.12	0.475333	5.73921e-12	2.62596e-10
Chn1	chr2	73610659	73775346	3.1838	3.24841	3.13432	1.88869	2.0437	2.08919	143.967	0.662043	1.49951e-06	2.49632e-05
Hnrnpa3	chr2	75659258	75669407	42.7913	36.3761	38.2608	30.8759	30.8492	27.7146	1866.26	0.394217	9.51465e-08	2.04186e-06
Agps	chr2	75832176	75931350	30.8295	30.0221	31.2313	24.8573	26.1457	25.1497	2188.15	0.273844	0.00114025	0.00818971
Cyct	chr2	76353941	76360453	8.39195	11.8144	9.60799	6.81889	5.38433	5.10323	87.7666	0.802608	0.0002493	0.00228708
Ube2e3	chr2	78869046	78920583	36.6222	33.1139	34.8855	29.4532	28.9825	28.466	540.488	0.268908	0.00267094	0.0162671
Nup160	chr2	90677214	90736328	42.1087	38.5146	41.4272	31.3728	34.4099	33.715	2183.86	0.294118	0.00135103	0.00940998
Mdk	chr2	91929804	91932297	134.36	150.357	145.304	108.159	111.952	118.946	2412.97	0.34231	0.00254532	0.0156197
Dgkz	chr2	91932821	91963563	12.4096	14.3314	13.4117	11.339	10.7608	11.2681	619.95	0.267397	0.00250537	0.0154332
Phf21a	chr2	92184181	92364666	5.48202	5.06808	4.50289	4.19442	3.46971	4.06725	419.605	0.362352	0.000544115	0.00444269
Ldlrad3	chr2	101950200	102186460	12.2963	11.0456	10.3979	8.17981	8.4338	8.44824	421.333	0.428021	2.10199e-05	0.000264567
Ccdc73	chr2	104886323	104999737	2.72774	2.45776	2.31812	1.19597	1.63536	1.683	89.7204	0.718422	0.000448105	0.00377967
Ccdc34	chr2	110017816	110045325	16.2568	17.0344	16.7484	12.5616	12.6718	12.6584	339.879	0.400924	0.00180782	0.0119292
BC052040	chr2	115581715	115778768	11.6515	11.6416	12.0437	8.8881	7.83811	9.41606	345.479	0.433032	2.77183e-05	0.000338057
Bmf	chr2	118528756	118549678	2.19878	2.38226	1.80543	0.993283	1.86275	1.46642	121.543	0.547378	0.00662394	0.0337933
Pak6	chr2	118677245	118698020	0.999054	0.892676	1.2758	0.713384	0.584968	0.689096	40.9265	0.675082	0.00902856	0.0434554
Rhov	chr2	119269200	119271226	2.41317	1.91137	2.46531	1.31919	1.1513	1.27246	36.6717	0.861758	0.00743466	0.037046
Ino80	chr2	119373041	119477629	26.4778	25.2435	24.1457	18.5106	19.1181	18.8778	1465.21	0.424805	2.11312e-06	3.40486e-05
Rpap1	chr2	119763958	119787537	24.5417	26.173	26.1007	20.3515	20.7044	21.3609	1322.76	0.298399	6.78063e-05	0.000735706
Tyro3	chr2	119797739	119818103	9.24016	10.7677	10.0449	7.82567	8.0444	8.87475	610.109	0.275896	0.00226888	0.0142586
Ctdspl2	chr2	121956000	122015326	20.1377	17.9782	20.414	15.9157	16.8553	15.7295	1153.32	0.271144	0.00212271	0.0135581
Bloc1s6	chr2	122738504	122749487	9.59137	8.48769	9.24188	6.2232	7.25395	7.26379	316.995	0.389876	7.9863e-05	0.0008488
Gabpb1	chr2	126639018	126675592	16.0081	14.4539	15.0098	11.8838	13.2949	12.5494	785.071	0.26732	0.000252298	0.00230881
Usp8	chr2	126707327	126759314	31.1622	30.2056	28.4625	24.0205	24.3616	23.3346	1316.68	0.325268	0.000545431	0.00444845
Nphp1	chr2	127740731	127788891	6.79742	5.9331	6.13977	4.30737	4.42945	4.24963	153.195	0.539875	8.10913e-05	0.000859969
Bub1	chr2	127800199	127831859	51.6089	46.6483	47.6108	40.1086	41.8504	39.5588	1913.56	0.263588	0.000421051	0.00358472
Acoxl	chr2	127854627	128123892	1.86351	1.40892	1.76779	0.884667	1.04783	1.1191	35.9436	0.712237	0.0089464	0.043117
Zc3h6	chr2	128967401	129018563	1.45248	1.21041	1.10795	0.514856	0.776123	0.58775	59.524	0.995931	1.41079e-05	0.00018627
Ttl	chr2	129065946	129096283	6.38597	6.5217	7.03564	4.91761	4.67957	5.51192	301.087	0.395934	0.000245295	0.00226032
Cenpb	chr2	131177288	131180012	39.6689	42.984	39.7048	34.0833	33.1158	33.6561	1176.33	0.279106	0.0018363	0.0120515
Cdc25b	chr2	131186947	131198511	7.85572	6.91404	6.54384	4.856	6.22728	5.57618	237.929	0.348897	0.00411744	0.0230684
Kif16b	chr2	142618344	142901464	5.08811	4.65329	4.25132	3.52853	3.47023	2.95442	240.521	0.496756	0.000534836	0.00437429
Pygb	chr2	150786795	150831748	7.76427	9.75245	8.56558	6.95438	7.57422	6.32788	377.925	0.32514	0.00219627	0.0139119
Sdcbp2	chr2	151572622	151590005	2.72404	3.02064	2.29589	1.06982	1.81947	1.39648	34.5574	0.89197	0.00265033	0.0161651
Sox12	chr2	152393611	152398046	20.5008	25.4272	23.0272	17.7953	16.9806	20.5309	1003.57	0.316127	0.00100383	0.0073953
Epb4.1l1	chr2	156420908	156543214	9.13358	9.89651	9.90364	7.43518	8.57161	7.69361	700.926	0.286586	0.00461939	0.0253344
Dsn1	chr2	156995061	157007075	14.5956	14.7135	14.1868	11.6911	12.0965	12.314	345.906	0.266572	0.00673594	0.0341968
Rbl1	chr2	157145893	157204534	8.59749	7.40853	7.20263	6.50127	6.14011	5.24935	381.563	0.38223	0.000327273	0.00289473
Tti1	chr2	157981802	158009360	11.6861	11.4243	10.211	9.57708	8.35701	9.79246	471.002	0.265422	0.00504706	0.0271491
Ift52	chr2	163017471	163046135	15.8227	16.5831	17.3094	13.2705	13.6864	13.5299	356.249	0.295248	0.00520961	0.0278676
Wfdc2	chr2	164562715	164568506	10.8921	10.5734	13.6003	5.36236	9.62324	7.1694	104.859	0.646241	0.00131602	0.00921465
Slc35c2	chr2	165276521	165287838	12.9107	12.5144	12.0829	10.0373	9.34709	9.66421	283.745	0.370724	0.00182898	0.0120306
Sulf2	chr2	166073898	166155683	125.013	127.509	127.691	99.4309	101.57	106.358	4428.77	0.306507	1.52614e-05	0.000199393
Slmo2	chr2	174465090	174472941	48.5965	49.6799	51.4671	41.4136	41.5957	40.4793	743.887	0.278656	0.000605723	0.00483714
Dido1	chr2	180665935	180692048	31.6604	31.3484	30.1738	22.8609	23.7917	22.0373	3762.39	0.440019	0.000640675	0.00508833
Stmn2	chr3	8509526	8561604	123.907	115.481	124.847	76.9195	70.1841	65.0487	1816.66	0.781622	4.95896e-18	5.30536e-16
Tpd52	chr3	8929435	9004515	64.3562	61.7812	63.8727	46.5074	48.1902	47.1066	1528.06	0.421804	9.32946e-10	2.88816e-08
Chmp4c	chr3	10366972	10391005	8.13766	8.09614	7.22676	6.23439	5.1258	5.19154	132.67	0.514692	0.000340149	0.00298142
Hps3	chr3	19995944	20035310	5.61002	5.75928	5.20447	3.56406	4.42802	3.65418	212.38	0.506627	7.33208e-06	0.000104795
Hltf	chr3	20058290	20118491	13.3361	12.0014	11.9563	9.46533	10.6947	10.036	599.991	0.302988	0.00221582	0.0139992
Eif5a2	chr3	28781310	28798846	8.12449	7.67101	7.63759	5.25455	6.26004	5.85059	351.101	0.42793	3.70114e-05	0.000435693
Rpl22l1	chr3	28805510	28807415	182.427	174.846	188.815	130.242	129.123	122.785	934.297	0.515791	6.48099e-06	9.37359e-05
Mynn	chr3	30602086	30619873	9.80788	9.73098	9.35182	6.94482	8.5376	8.03071	507.919	0.292941	0.00400677	0.0225788
Lrrc34	chr3	30624266	30647818	8.22698	6.93726	7.50612	4.56436	5.48022	4.03189	149.426	0.692419	1.96155e-06	3.16766e-05
Lrrc31	chr3	30678553	30699843	4.34603	4.56368	3.79245	2.6806	2.54862	2.1166	73.2971	0.798362	0.00107496	0.00780082
Gpr160	chr3	30855949	30897194	3.39252	3.0736	3.55357	1.71247	2.21269	1.54985	76.0065	0.874732	1.61202e-05	0.000209419
Gnb4	chr3	32583527	32616535	10.4169	9.55904	11.0309	9.28405	8.02433	7.91984	285.578	0.304472	0.00614789	0.0318107
Atp11b	chr3	35754137	35856276	31.6111	30.1498	30.4545	25.0246	24.952	23.2957	1496.32	0.332616	0.00014602	0.0014365
Ccna2	chr3	36564864	36571996	85.0108	84.8779	87.7818	70.3133	68.4153	72.0073	2294.68	0.289603	2.35217e-09	6.84482e-08
Jade1	chr3	41555733	41616864	165.458	155.99	157.545	120.459	131.442	128.525	8139.59	0.332127	8.73702e-07	1.53531e-05
Mgarp	chr3	51388412	51396547	6.26263	4.96997	5.44506	1.8517	1.90714	3.11491	63.9161	1.25133	1.09698e-07	2.31993e-06
Sohlh2	chr3	55182043	55209957	14.5565	15.2463	15.2853	8.96661	8.70518	10.5762	315.338	0.66792	5.75046e-10	1.88021e-08
Rsrc1	chr3	66985671	67358403	10.6045	10.8981	10.1415	7.40401	9.30357	8.50499	309.493	0.322424	0.00368669	0.0211118
Ppid	chr3	79591388	79603650	109.42	109.915	107.844	87.0842	79.4879	85.9095	1897.6	0.374261	8.95597e-06	0.000124293
Mnd1	chr3	84087933	84155786	53.7027	52.7089	60.7612	43.9653	45.6296	45.9255	457.792	0.301583	0.00760289	0.037693
Sh3d19	chr3	86084433	86130521	12.8712	13.2146	11.936	10.4588	10.7516	10.387	727.854	0.267119	0.00551294	0.0290838
Dclk2	chr3	86786149	86920884	10.1803	10.3082	9.35794	6.32909	5.94949	6.99269	332.897	0.628407	2.41463e-08	5.82635e-07
Sema4a	chr3	88435961	88455761	1.62862	1.69743	1.38181	0.933985	0.632137	0.92831	68.563	0.919881	0.000247118	0.0022685
Syt11	chr3	88744700	88772599	3.46049	3.65656	3.70564	2.26718	2.52619	2.35967	152.385	0.59486	5.0726e-05	0.000571699
Muc1	chr3	89229055	89233381	2.24961	2.22499	3.07875	1.7952	1.82254	1.46225	60.9222	0.58173	0.00942986	0.0449998
Dennd4b	chr3	90266513	90280665	3.16238	4.09117	3.71532	2.95101	2.58163	2.95418	231.272	0.370682	0.00301028	0.017892
Gabpb2	chr3	95181765	95217942	22.467	21.7646	22.0455	16.1969	17.4325	16.0012	1669.61	0.417258	0.000143174	0.00140946
Mllt11	chr3	95218543	95228677	11.2474	11.5291	10.6006	8.09996	8.60013	7.88989	229.157	0.441621	5.1175e-05	0.000575679
Gm15441	chr3	96555767	96566801	1.42267	0.860497	0.813911	0.481368	0.542997	0.373419	12.7484	1.16146	0.0106451	0.0494844
Polr3gl	chr3	96577871	96594181	9.54054	7.33089	9.81485	5.15978	5.34747	5.19879	118.306	0.764092	2.27245e-05	0.000283326
Rnf115	chr3	96727610	96791155	30.6843	26.1016	29.5867	21.5872	23.9843	25.5477	645.65	0.275496	0.00169316	0.0113497
Igsf3	chr3	101377124	101463060	5.35124	5.63013	5.45359	3.87675	4.44922	4.16558	463.878	0.394036	0.00465634	0.0254794
Sike1	chr3	102995739	103003914	12.0112	12.2111	13.8698	8.88139	9.87004	8.42872	361.535	0.487863	2.82054e-06	4.4223e-05
Dennd2c	chr3	103127555	103169733	17.3797	19.5267	18.8111	13.2996	14.2274	14.3654	808.849	0.409448	1.35142e-06	2.28376e-05
Sort1	chr3	108284063	108361519	8.24288	8.9742	9.52975	6.54091	7.14425	6.86257	583.059	0.378426	2.59154e-05	0.00031847
Gpsm2	chr3	108678637	108722299	5.32254	4.84273	5.88371	4.35384	3.46392	4.11949	207.424	0.430178	0.00368694	0.0211118
Ptbp2	chr3	119718741	119783388	26.0654	23.6512	23.3326	19.8015	21.0096	19.5228	692.237	0.276103	0.000599303	0.00479327
Fnbp1l	chr3	122538718	122619714	28.3473	28.0943	27.0967	22.4017	21.5747	22.3367	1451.51	0.333305	0.000129794	0.00129173
Pla2g12a	chr3	129878605	129895825	18.2798	17.3167	16.8329	14.5851	13.3326	12.5702	360.605	0.378316	0.000954948	0.00709627
Ddit4l	chr3	137623671	137628332	15.0453	14.2145	14.6555	10.3589	8.51344	8.75334	268.361	0.675868	9.55187e-10	2.95074e-08
Mttp	chr3	138089854	138131377	5.26759	5.78892	5.22703	3.26097	4.07868	3.39989	207.28	0.597597	4.9116e-06	7.27737e-05
Odf2l	chr3	145118599	145153915	6.41088	6.0541	7.15165	4.40776	5.4492	4.50294	155.667	0.447578	0.00227134	0.0142632
Ssx2ip	chr3	146404641	146440137	12.3968	13.3283	11.6378	11.0251	10.7959	9.09021	506.393	0.279556	0.00359906	0.0207417
Fam73a	chr3	152273459	152340407	19.7381	19.0909	19.7286	15.7507	17.4085	14.0751	985.213	0.311711	0.000115144	0.00116527
Cryz	chr3	154596710	154623182	10.2155	9.72374	9.5051	6.01163	6.6674	8.00537	235.851	0.495643	1.22042e-05	0.000163509
Ccne2	chr4	11191708	11204779	5.05593	3.96415	4.86312	3.60862	2.59552	3.66204	133.698	0.494038	0.0040045	0.0225748
Decr1	chr4	15917239	15945507	9.36287	10.3142	9.89388	8.12599	8.31989	7.15199	281.947	0.329712	0.00379983	0.0216539
Cpne3	chr4	19519251	19570104	11.3484	10.7091	10.784	8.33408	8.83333	9.04564	599.055	0.323898	0.00820915	0.0402843
Ttpa	chr4	20008427	20030785	3.61736	3.80376	3.24951	2.0349	1.78533	1.58587	82.5868	0.995642	3.89951e-08	8.9775e-07
Fut9	chr4	25609332	25800003	1.69924	1.40079	1.67918	0.949929	1.06072	1.09419	137.877	0.617633	0.000294664	0.00263821
Rars2	chr4	34614957	34660167	40.1831	37.8345	39.9573	30.5025	32.4545	30.8684	750.812	0.329733	2.51076e-05	0.000309327
Smim8	chr4	34768671	34778337	7.9081	5.69426	8.49866	6.08123	4.99785	4.21204	95.5815	0.550829	0.00904191	0.0435052
Exosc3	chr4	45316629	45320603	57.4546	55.5982	55.9682	46.1746	49.1116	44.7099	642.454	0.272382	0.00290987	0.0174448
Ptgr1	chr4	58965589	58987078	15.8826	14.0951	14.9314	11.9749	11.7008	12.4709	375.992	0.312038	0.00665136	0.0338975
Wdr31	chr4	62452631	62470895	5.65945	4.99201	4.3363	4.09436	3.7659	2.77916	145.554	0.511649	0.00180132	0.0118971
Bnc2	chr4	84272541	84675086	7.99648	8.12054	7.94317	4.52843	5.20875	5.63932	412.433	0.642421	1.9128e-05	0.000243706
Cntln	chr4	84884308	85131921	1.78107	1.49161	1.62361	0.910575	1.08505	0.966448	96.4879	0.721979	0.000284806	0.00256114
Sh3gl2	chr4	85205455	85389379	7.60014	8.51659	7.24442	5.86305	5.1152	5.34338	227.01	0.523086	1.03358e-05	0.000141474
Focad	chr4	88094629	88411011	9.11645	8.82578	8.28979	7.16562	7.19412	6.79055	454.182	0.312282	0.0012434	0.0087908
Cdkn2a	chr4	89274472	89282192	20.03	19.6848	17.6374	13.8745	14.794	14.6421	280.782	0.403448	0.00717994	0.0359987
Elavl2	chr4	91250766	91372055	12.2455	11.9652	12.7876	8.48459	9.33158	8.31305	441.761	0.501866	1.39538e-10	5.23814e-09
Fggy	chr4	95557506	95926939	6.45697	6.11999	6.23799	4.19818	5.22358	4.8933	156.511	0.38686	0.00537588	0.0285784
Hook1	chr4	95967378	96024274	45.7273	41.2288	40.635	30.5326	33.2171	30.9123	1534.55	0.43052	0.000269949	0.00244567
Kank4	chr4	98754891	98817537	1.22948	1.19943	1.68148	0.599078	0.851479	0.78075	59.1584	0.865426	0.000146683	0.00144108
Pgm2	chr4	99929450	99987294	27.656	30.3466	25.795	19.6674	16.5807	16.796	525.01	0.66528	3.1006e-12	1.45999e-10
Dnajc6	chr4	101496647	101642799	4.37237	3.18999	3.75423	2.87823	2.48374	2.84679	187.917	0.464678	0.000978713	0.00723591
Dab1	chr4	104367537	104744844	2.81682	2.85589	2.91076	2.17144	2.0081	2.01834	167.898	0.474241	0.000173554	0.00166571
Prkaa2	chr4	105029649	105109898	3.93545	3.58104	3.62911	2.39886	2.41481	2.58051	227.865	0.589974	1.2632e-05	0.000168311
Scp2	chr4	108043829	108118547	16.5823	19.202	18.6931	15.0718	15.4475	13.8067	572.405	0.300343	0.000450666	0.00379907
Spata6	chr4	111720009	111829140	8.47397	6.57411	5.90436	5.37955	4.65768	4.96479	161.831	0.486466	0.00169526	0.0113564
Foxj3	chr4	119539660	119629119	30.0188	26.3533	28.3318	23.7589	23.5407	22.1767	1327.71	0.287184	0.000123058	0.00123312
Foxo6	chr4	120267077	120287261	1.31811	1.51858	1.57744	0.591618	0.790567	1.11206	28.2032	0.790905	0.00960057	0.0456498
Rims3	chr4	120877868	120891560	9.64721	9.43042	9.75611	6.47654	7.90347	6.63416	87.8723	0.453803	0.010417	0.0486886
Maneal	chr4	124855238	124862171	2.09473	2.11164	2.06865	1.26564	1.43244	1.26	62.5583	0.664134	0.00328647	0.0192971
S100pbp	chr4	129150824	129189482	22.7236	22.6588	19.4399	16.2971	19.2146	15.6587	355.882	0.34159	0.00491411	0.0266295
Epb4.1	chr4	131923428	132049078	9.31521	9.70993	9.79804	7.92623	7.7708	8.03632	677.948	0.280105	0.0102989	0.048214
Rcan3	chr4	135412308	135433805	4.34461	4.15218	3.76599	3.43186	2.85344	3.33222	228.673	0.353154	0.00739249	0.0368738
Tmco4	chr4	138972904	139059171	3.95884	4.35582	3.82243	2.8295	3.08646	2.4552	142.741	0.541079	0.000300218	0.00268315
Igsf21	chr4	140026851	140246811	0.761642	1.63156	1.36167	0.632758	0.726747	0.546639	26.9902	0.98356	0.00710369	0.0356901
Arhgef10l	chr4	140514484	140665887	3.83761	5.39134	4.46273	2.3927	2.72686	3.29845	217.548	0.689946	5.3234e-06	7.83963e-05
Padi4	chr4	140745507	140774203	1.154	1.67228	1.95262	0.784411	0.619387	0.680341	57.2642	1.20741	1.13519e-05	0.000152853
Fblim1	chr4	141576061	141606052	117.203	127.36	118.907	87.6652	86.2266	95.8886	3567.9	0.428915	3.31093e-15	2.5222e-13
Casp9	chr4	141793611	141815978	5.42077	4.38148	3.16808	3.21624	3.30848	3.00428	182.512	0.447989	0.00367733	0.0210899
Kazn	chr4	142102389	142210208	7.61539	8.29051	7.77993	7.07403	6.00597	6.00212	592.825	0.317671	0.000336584	0.00296088
Pramef12	chr4	144391673	144408464	6.34702	6.86644	5.77248	4.20904	5.16995	4.76166	192.897	0.418216	0.00207533	0.013298
Gm13034	chr4	146067523	146068718	10.0384	6.66599	8.13911	6.35406	5.09331	4.18229	63.977	0.684454	0.00213478	0.0136113
Ctnnbip1	chr4	149545116	149566437	7.75443	9.50443	7.64279	6.7699	6.06274	6.7808	231.172	0.345118	0.00547589	0.0289724
Camta1	chr4	151790571	151861768	2.79773	2.81107	3.15805	2.0839	2.42447	2.42272	312.468	0.333296	0.00501513	0.027036
Slc35e2	chr4	155601415	155623340	7.15818	6.91087	6.94179	5.96174	5.64612	5.75971	423.72	0.276273	0.00336033	0.0196435
B930041F14Rik	chr4	155694341	155696483	5.42252	4.79423	5.53969	3.16889	3.56248	3.49989	106.547	0.616842	0.000125086	0.00125086
Pex1	chr5	3596065	3637230	7.73687	8.79007	7.86131	6.41817	7.36244	6.27749	345.72	0.281881	0.00976225	0.0462975
Krit1	chr5	3803164	3844515	10.7466	11.3571	11.3427	8.71731	9.70186	9.27745	712.391	0.270161	0.00213148	0.0135962
Gtpbp10	chr5	5537456	5559501	23.9961	20.622	21.1974	18.599	17.3817	17.4187	649.101	0.304264	0.000175408	0.00168018
Nos3	chr5	24364818	24384474	1.45475	1.07078	1.41541	0.725496	0.638966	0.795497	38.3988	0.864142	0.00193859	0.0125922
Rheb	chr5	24802822	24842361	106.535	94.3966	104.744	76.698	77.8231	76.9104	1406.93	0.401331	4.31076e-07	8.05154e-06
Galnt11	chr5	25222892	25265918	12.1395	10.9534	11.7894	7.83279	9.15226	8.35924	289.369	0.456728	4.65831e-06	6.9374e-05
1700096K18Rik	chr5	25530017	25531466	2.36535	2.05328	2.48358	1.19096	1.81812	0.592825	31.7332	0.955509	0.0102082	0.0479281
Actr3b	chr5	25760025	25850341	4.61837	5.9458	4.94555	2.75682	2.44231	3.74254	90.3671	0.779358	9.43493e-05	0.000984779
Agbl5	chr5	30888934	30906666	5.81653	6.22997	5.61209	4.39297	4.45159	5.01944	272.007	0.344422	0.00407461	0.0228902
Slbp	chr5	33640054	33652574	102.548	96.6287	101.906	75.2694	79.2139	78.8288	1821.69	0.367278	7.50188e-06	0.000106698
Zfyve28	chr5	34194893	34288324	3.58814	4.14763	4.52099	2.22578	2.41945	2.07982	143.11	0.86772	1.02317e-07	2.17966e-06
Sh3tc1	chr5	35697179	35729276	5.23221	4.81031	3.67754	2.17499	2.51622	2.33467	221.725	0.962921	1.57841e-08	3.95964e-07
D5Ertd579e	chr5	36600485	36696021	7.49249	6.88572	6.04293	5.24178	5.46942	4.63234	414.091	0.415197	0.000390001	0.00336168
Crmp1	chr5	37242057	37292163	15.8214	15.8095	16.0217	11.0828	11.7123	11.9091	535.233	0.45462	2.10092e-07	4.21051e-06
Evc	chr5	37299170	37336881	5.80682	5.58662	5.9774	4.24222	4.48739	4.47323	255.606	0.393644	0.00219409	0.0139042
Cc2d2a	chr5	43662378	43740970	1.71226	2.36016	2.32045	1.18235	1.63381	1.17517	115.648	0.677135	0.000319969	0.00283529
Gm3414	chr5	45719666	45727578	0.938576	1.32219	1.20472	0.668878	0.769275	0.740249	64.8932	0.666026	0.00834351	0.0408198
Klf3	chr5	64803522	64830129	32.2974	36.6643	31.0197	28.2894	25.2037	28.584	728.17	0.284921	0.00678393	0.0343804
Rfc1	chr5	65261851	65335639	45.1217	43.534	42.1402	34.246	34.8361	32.7421	2030.19	0.36196	1.94431e-08	4.79301e-07
Smim14	chr5	65448754	65492835	12.0149	12.8948	11.8078	10.0473	9.37204	9.25554	331.309	0.360745	0.0013008	0.00912129
Uchl1	chr5	66676120	66687234	142.351	147.936	143.562	112.539	114.841	121.869	1548.45	0.31209	0.000569845	0.00460881
Bend4	chr5	67392146	67427799	17.5413	17.5983	18.6312	13.7012	14.3678	14.644	1419.46	0.331462	0.00178711	0.0118247
Gnpda2	chr5	69575001	69592285	8.80571	8.30244	7.2497	4.25636	4.44826	5.09845	143.088	0.810469	1.06486e-07	2.26186e-06
Chic2	chr5	75005003	75044641	18.6304	22.2058	21.0544	16.648	15.5324	16.1389	526.237	0.358169	0.000312732	0.00278133
Tmem165	chr5	76183879	76209244	38.8654	34.3199	38.1663	30.5214	31.2394	28.4605	775.406	0.305048	0.000830385	0.00630261
Rufy3	chr5	88565039	88651417	7.44337	7.10702	6.51789	4.94617	4.79513	4.5163	376.137	0.566958	6.47555e-09	1.7448e-07
Coq2	chr5	100654725	100674256	17.7954	16.7058	14.6575	10.3489	10.4003	9.98948	274.238	0.679304	3.31941e-09	9.32382e-08
Chfr	chr5	110135829	110171973	17.2443	17.9443	19.8048	14.3179	15.8969	14.7833	547.019	0.287663	0.000581394	0.0046788
Cmklr1	chr5	113612354	113650390	4.04915	3.77824	4.47851	2.06235	2.90571	2.00375	112.099	0.818061	1.52517e-06	2.53036e-05
Acacb	chr5	114165517	114250758	2.71534	2.90694	2.4072	2.11518	1.95926	1.96954	244.092	0.413158	0.00161048	0.0109192
Msi1	chr5	115429684	115454202	12.1539	11.0144	12.1029	8.90112	7.78992	9.41526	178.522	0.432826	0.00455386	0.0250411
Nos1	chr5	117866838	117958840	2.49429	2.69262	2.74883	1.82746	1.85528	1.70762	291.38	0.560692	9.24798e-07	1.60762e-05
Rad9b	chr5	122325507	122354195	10.4588	9.09736	9.21947	6.49983	7.69859	7.89247	183.968	0.372453	0.00989885	0.0467776
Vps29	chr5	122354412	122363287	81.6324	83.0791	88.4838	67.3762	67.3638	71.4435	894.393	0.294629	0.000156559	0.00152822
Tmem120b	chr5	123076274	123117445	4.81145	6.29508	6.37958	4.20602	5.03057	3.44273	122.94	0.46927	0.00984978	0.0466214
Ddx55	chr5	124552863	124569660	13.1294	14.1955	13.4479	9.70028	11.7814	11.1041	368.151	0.318021	0.00217277	0.0137988
Glt1d1	chr5	127632261	127707520	13.435	13.9129	12.1032	8.19128	11.0714	10.4689	200.795	0.399621	0.00755893	0.0375495
Adgrd1	chr5	129096749	129204599	3.06103	2.76974	2.56202	1.44839	1.28444	1.11926	124.911	1.13778	1.63505e-11	7.08035e-10
Mmp17	chr5	129584213	129608211	3.38362	4.89636	4.40455	3.00065	3.0203	3.20065	171.408	0.456658	0.0022593	0.0142307
Gbas	chr5	129725074	129758325	32.9906	33.7602	33.3789	28.5698	28.4914	25.2736	697.004	0.28594	0.000288781	0.00258888
Fzd9	chr5	135248937	135251047	1.30851	1.81941	2.2587	1.30859	0.904128	0.814222	49.2371	0.862874	0.00178484	0.0118204
Fkbp6	chr5	135291703	135350044	12.4299	13.1321	13.752	10.2978	11.0835	9.97289	159.999	0.32688	0.0089122	0.0429964
Ephb4	chr5	137350108	137374522	5.89439	5.50184	6.33399	4.11542	5.04107	4.72738	323.192	0.345611	0.00181449	0.0119678
Sun1	chr5	139200636	139249839	38.6073	41.3341	42.4773	33.4034	32.5304	33.9158	1840.62	0.29376	3.22598e-05	0.000386639
Gtf3a	chr5	146948656	146955614	7.77485	6.35884	8.24258	5.67258	6.29885	4.6927	105.697	0.433483	0.00865511	0.0420667
Uspl1	chr5	149184559	149215434	30.9768	28.8605	31.4731	24.5944	24.8007	24.0785	1015.12	0.3141	2.44459e-07	4.81962e-06
Fry	chr5	150259929	150497753	2.5465	2.54917	2.50181	1.55469	1.87952	2.02324	232.121	0.469276	0.000787671	0.00604781
Brca2	chr5	150522620	150570146	19.4977	17.8362	19.6744	10.9746	10.9505	11.1739	1718.91	0.784345	0.000126428	0.00126254
N4bp2l1	chr5	150571642	150594525	2.09791	2.56804	1.58192	1.14685	0.762589	1.31108	28.8753	0.952871	0.00683286	0.0345724
Slc25a13	chr6	6041217	6217173	48.182	47.3415	49.005	38.7298	38.5546	38.6204	1948.25	0.318486	1.85759e-08	4.5888e-07
Mios	chr6	8209226	8236273	7.29976	6.29636	6.85353	4.78327	4.90515	4.25876	246.345	0.556953	2.07972e-06	3.35475e-05
Ica1	chr6	8630526	8778484	5.59761	5.45781	5.9998	3.77021	3.0646	3.8387	119.284	0.676519	0.000105832	0.00108747
Tmem168	chr6	13580688	13608063	9.12698	8.27218	9.13172	6.77937	7.33059	7.89841	449.743	0.264059	0.00721534	0.0361264
Copg2	chr6	30747553	30896794	25.2948	23.6112	24.1461	19.0217	19.0237	19.6978	1042.74	0.338117	7.80461e-08	1.70251e-06
Atp6v0a4	chr6	38048482	38124586	1.88382	1.75295	1.86531	1.19074	1.10616	0.68939	46.0356	0.906672	0.000309663	0.0027591
Ttc26	chr6	38381523	38427647	3.01253	3.19914	3.14811	2.33429	2.4576	2.35783	157.816	0.387535	0.00497784	0.0269248
Zfp775	chr6	48613179	48623227	3.03127	2.25656	2.42977	1.29615	1.69094	1.58745	125.686	0.743837	3.70064e-05	0.000435693
Cbx3	chr6	51470615	51483704	222.093	203.233	221.227	172.283	185.012	169.003	4596.91	0.296897	0.00125604	0.0088651
Snx10	chr6	51544522	51590670	16.9317	17.1039	16.8651	13.896	14.473	11.4287	543.124	0.359836	0.000654377	0.00518866
Halr1	chr6	52102948	52113684	28.5958	30.8981	27.6393	22.1403	22.8742	20.6464	226.214	0.411575	0.00147472	0.0101165
Lancl2	chr6	57702454	57739449	14.9954	13.3582	16.7024	12.1119	12.4453	12.2999	580.108	0.288986	0.0016417	0.0110813
Krcc1	chr6	71272018	71285319	15.5137	14.1574	14.125	9.14324	11.2191	9.28701	341.974	0.561121	1.09203e-05	0.000148818
Dguok	chr6	83480213	83506969	13.3802	14.4394	15.597	11.401	10.0664	10.6232	198.351	0.439387	0.00386785	0.021949
H1fx	chr6	87980420	87981482	43.0306	48.8004	50.2797	30.5492	35.2424	33.1631	511.667	0.520404	0.000231599	0.00214635
4933427D06Rik	chr6	89096114	89110037	1.48929	1.64778	1.6699	0.61452	0.831835	1.01301	54.0937	0.939517	0.00120411	0.00855463
Slc6a6	chr6	91684066	91759063	23.9518	23.4607	23.9175	19.3579	18.687	19.2285	1854.18	0.316755	0.00369906	0.0211728
Mitf	chr6	97991782	98021358	2.05929	1.92764	1.72811	1.15536	1.21054	1.23667	174.3	0.662119	9.24233e-05	0.000966984
Itpr1	chr6	108213095	108551116	6.54494	5.41233	5.91826	4.01855	4.81027	4.30107	598.705	0.444131	0.00498792	0.0269492
Gt(ROSA)26Sor	chr6	113070398	113077244	9.31872	9.87265	11.6424	6.67043	6.68299	7.9844	159.306	0.525442	0.00333262	0.0195208
Cpne9	chr6	113282306	113305571	0.856471	1.20874	1.08497	0.413987	0.294203	0.646311	27.331	1.18926	0.000625808	0.00498386
A2m	chr6	121636172	121679238	3.60765	4.31483	4.18534	1.25613	0.447313	0.986381	177.918	2.19152	8.04046e-26	1.82795e-23
Pianp	chr6	124998436	125003097	5.41355	7.05752	5.32261	3.44305	3.88385	3.90623	172.072	0.656939	1.98577e-05	0.000251681
Vwf	chr6	125552947	125686679	1.32559	1.21679	1.15605	0.833485	0.73012	0.742548	87.6816	0.687191	0.000460352	0.00386121
Rad51ap1	chr6	126923418	126939555	23.7624	21.0254	25.4419	19.1222	18.4162	18.9802	508.493	0.313637	0.00170208	0.0113863
D6Wsu163e	chr6	126939965	126975704	9.23125	7.7191	8.77882	6.57999	6.12929	5.05953	213.143	0.545419	6.96949e-05	0.000754056
Magohb	chr6	131284388	131293244	24.4849	27.9402	19.808	17.1219	15.2987	18.0446	214.89	0.516546	0.000934602	0.00696508
Gpr19	chr6	134869091	134897925	5.85588	7.15997	5.48066	5.15885	4.32587	4.49335	233.532	0.411216	0.00613512	0.031756
Hebp1	chr6	135137518	135168215	36.2516	30.2124	32.0847	24.7226	24.6587	24.4357	434.387	0.417357	0.000685449	0.00537353
Gm8994	chr6	136327538	136329983	29.4755	28.3712	32.7094	19.3817	25.0065	21.4962	328.101	0.455128	4.34375e-05	0.000499223
Recql	chr6	142356946	142387087	8.20211	8.51334	7.51037	6.53426	6.55093	6.72771	455.774	0.289105	0.00159234	0.0108112
Cmas	chr6	142756685	142775714	51.1728	46.5147	49.847	33.4028	35.8212	35.4517	925.895	0.493516	1.94685e-08	4.79301e-07
C2cd5	chr6	143010919	143100152	23.4585	25.7958	23.5344	20.8272	19.2234	19.778	1385.05	0.284086	0.000666806	0.0052557
Etnk1	chr6	143167229	143208547	43.1931	40.4243	41.6018	32.0966	34.3663	31.739	3558.12	0.350613	1.51192e-05	0.000198005
Tm7sf3	chr6	146602275	146634592	43.6645	40.7137	40.9959	33.2427	35.2731	30.8876	1603.68	0.336324	2.42747e-07	4.79236e-06
Caprin2	chr6	148842491	148896237	11.1764	9.76096	10.8391	6.69059	9.14085	7.64648	479.432	0.430679	3.17172e-05	0.000380763
Ttyh1	chr7	4119529	4135407	3.14548	2.91972	3.08618	2.86018	1.66412	2.01806	96.4687	0.507613	0.00424135	0.0236262
Zscan4c	chr7	11005744	11010547	33.5059	36.8547	35.6401	27.9024	29.2567	29.0269	536.916	0.297284	0.000262206	0.00238443
Zscan4d	chr7	11161642	11166148	26.0476	20.5728	21.9719	14.6119	14.2741	14.7793	255.882	0.651554	8.55674e-06	0.000119712
Zscan4f	chr7	11397914	11402318	99.4216	110.562	104.973	80.0108	87.4162	80.7384	1253.77	0.343619	0.000417563	0.00356128
Zfp61	chr7	24291045	24299549	2.88009	2.94424	2.61079	2.05879	1.78048	1.92982	82.2418	0.55354	0.00423196	0.0235829
Ceacam1	chr7	25461701	25477625	1.07029	1.10463	1.01532	0.585089	0.656523	0.501657	60.0767	0.879761	0.00111397	0.00802784
Fbxo27	chr7	28693143	28699337	2.80016	4.58121	2.57928	1.77507	2.05865	2.59802	76.1171	0.614188	0.00786322	0.0387305
Ryr1	chr7	29003339	29125151	1.28907	1.26824	1.30426	1.07842	0.940248	0.92518	233.372	0.399064	0.00191625	0.0124935
Uri1	chr7	37959991	38019552	43.5059	39.5466	39.6265	28.7034	29.4563	25.0725	1362.06	0.562695	4.29221e-16	3.58918e-14
Zfp819	chr7	43607168	43618279	13.5782	15.7967	15.8878	7.53624	7.79626	7.31701	275.092	0.999562	7.81725e-18	8.06674e-16
Hsd17b14	chr7	45554927	45567321	50.8459	59.2016	53.8684	39.2761	39.4653	41.1338	896.877	0.450364	2.45806e-06	3.89594e-05
Ldha	chr7	46845803	46855627	386.099	396.428	381.037	333.934	295.217	319.365	8290.31	0.294953	0.00211778	0.0135385
Gas2	chr7	51879144	51994458	12.1624	9.74562	10.2405	8.02152	7.77929	6.94307	191.928	0.504591	0.000261261	0.00237882
Svip	chr7	51997160	52006018	2.03065	2.37339	2.82617	1.81372	1.79721	1.11042	81.7503	0.635174	0.00227892	0.0142985
Pcsk6	chr7	65862135	66050386	16.8127	18.0426	16.8817	15.3913	13.6328	13.7178	682.2	0.278361	0.00337108	0.0196906
Lrrc28	chr7	67594398	67645236	8.46815	8.24373	8.37721	6.237	5.9482	6.12121	291.441	0.455685	2.03314e-05	0.000257013
Arrdc4	chr7	68741592	68749238	20.1724	18.7823	16.6244	15.5917	15.0908	15.559	994.334	0.265888	0.000717954	0.00559519
Mctp2	chr7	72077829	72306595	1.54591	1.02788	0.991273	0.834682	0.39231	0.809376	57.5353	0.814287	0.00157409	0.0107023
Ap3s2	chr7	79875324	79920640	14.9763	14.0886	15.8361	12.6861	11.7232	11.8267	894.867	0.311415	6.58956e-05	0.000718727
Alpk3	chr7	81057599	81105612	6.08393	6.25361	6.01686	4.19075	4.30754	4.34045	363.004	0.514634	3.63812e-05	0.000430013
Pde8a	chr7	81213803	81333622	4.29364	4.36409	3.19012	3.17312	3.18273	2.41579	119.03	0.446176	0.00956306	0.045516
Hdgfrp3	chr7	81881255	81934459	5.88949	4.80852	5.33717	4.21525	4.22635	3.60647	292.614	0.418066	0.000181674	0.00172881
Fah	chr7	84585158	84605942	11.6529	10.4754	8.22281	7.1859	7.39356	7.83376	176.767	0.434816	0.00648814	0.033252
2310010J17Rik	chr7	90124835	90129474	5.48581	3.21103	2.89256	1.28305	1.35083	1.59666	16.3243	1.44222	0.00136144	0.00946441
Crebzf	chr7	90442780	90448043	27.4961	29.2682	29.8459	18.9304	22.7842	21.2626	1153.43	0.456976	5.13633e-10	1.6908e-08
Capn5	chr7	98121558	98162342	7.29942	6.87482	6.51967	3.57868	3.62179	3.78054	274.888	0.912024	2.45438e-14	1.58717e-12
Pold3	chr7	100082112	100121500	33.4899	31.9061	31.4596	25.715	27.1743	25.3367	947.991	0.308371	2.78554e-05	0.000339444
Stim1	chr7	102267823	102436855	9.19296	8.60145	7.4755	6.89516	7.08296	6.8254	294.945	0.28119	0.0106986	0.0496697
Nlrp14	chr7	107166989	107198103	1.97257	1.49137	1.03723	0.630971	0.636623	0.523464	36.381	1.33952	1.52249e-05	0.00019921
Syt9	chr7	107370789	107548655	8.08347	7.97269	8.05422	6.36135	6.0467	6.67132	275.026	0.335956	0.00110153	0.00796583
Ric3	chr7	109046732	109083324	2.80404	2.19031	2.41469	1.77405	1.84909	1.80627	136.988	0.447692	0.0012978	0.00910901
Calca	chr7	114633290	114636357	9.81627	9.51495	8.93554	6.2352	5.82406	6.03878	139.415	0.645441	3.73398e-05	0.000438848
Acsm3	chr7	119760922	119784896	1.33201	1.34276	1.12265	0.120721	0.762589	0.573598	16.7757	1.34543	0.00385716	0.0218969
2610020H08Rik	chr7	119794186	119848941	3.77091	4.29186	4.51516	3.13586	3.28862	2.42788	95.2095	0.517406	0.00359925	0.0207417
Nsmce4a	chr7	130532525	130547381	74.771	71.0275	70.2865	55.3187	63.2422	59.099	1018.06	0.281367	0.0054917	0.0290244
Pstk	chr7	131371145	131387838	13.8296	15.3865	15.7653	10.1902	11.8281	11.8278	204.273	0.403056	0.00412774	0.0231084
Dhx32	chr7	133720934	133760269	21.6207	19.806	18.3481	15.4824	15.3634	16.4674	694.111	0.335701	4.51609e-05	0.00051577
Bnip3	chr7	138890835	138909506	41.6388	34.1047	32.9008	21.0308	19.6069	18.7668	518.877	0.874087	3.03789e-14	1.9472e-12
Syce1	chr7	140777228	140787854	17.1265	17.1992	14.5694	9.67905	10.5632	9.61452	201.323	0.711646	2.37714e-08	5.75497e-07
B4galnt4	chr7	141061273	141072119	8.83063	10.7874	9.30336	7.26222	7.05097	8.57621	433.115	0.331246	0.00269764	0.0163936
Lrrc56	chr7	141195142	141210055	1.01436	1.38775	1.22133	0.481551	0.760485	0.772593	41.8501	0.81718	0.00573486	0.030091
Nadsyn1	chr7	143795590	143822852	1.79972	1.88683	1.50766	0.913416	1.23643	1.18096	56.1307	0.624729	0.00744276	0.037061
Fgf4	chr7	144861385	144865243	74.8131	71.8064	74.5036	56.0427	56.3349	58.3236	2117.88	0.372423	7.76255e-13	3.99099e-11
Arhgef18	chr8	3393007	3456600	14.7658	14.704	14.8096	12.1125	11.8611	11.2717	760.451	0.330617	0.000640241	0.00508766
Mcoln1	chr8	3500518	3515231	21.6851	23.586	21.8136	16.2054	14.6565	14.0424	450.715	0.585869	1.26658e-10	4.7743e-09
Pnpla6	chr8	3515383	3544267	23.6478	25.0553	25.3051	17.2686	19.6353	19.6227	1263.5	0.385726	1.47675e-06	2.46974e-05
Xab2	chr8	3610089	3621296	56.3555	61.6925	58.7459	43.912	44.3606	48.6673	1477.11	0.365596	1.43364e-10	5.36234e-09
Stxbp2	chr8	3631159	3643644	28.2129	28.5827	28.8585	20.8132	21.2405	21.7546	676.831	0.423377	1.48553e-07	3.0922e-06
Map2k7	chr8	4240104	4247897	40.8023	38.5594	38.9988	26.5185	26.8318	27.8793	1265.89	0.541572	1.90003e-20	2.6329e-18
Snapc2	chr8	4253101	4256220	17.2929	19.8414	20.0435	14.8178	14.4605	15.9896	274.009	0.333653	0.00176819	0.0117476
Timm44	chr8	4259730	4275905	36.3297	39.6391	37.9334	24.2102	21.105	23.8393	591.042	0.721034	1.38696e-14	9.4743e-13
Elavl1	chr8	4284781	4325100	29.4457	25.5931	27.9206	21.1587	21.1968	20.0085	1533.61	0.412874	1.45674e-10	5.42085e-09
Cers4	chr8	4493404	4526079	4.59415	4.00328	3.89792	2.63466	2.99674	3.1509	166.37	0.500917	0.00101182	0.00744371
Zfp958	chr8	4613169	4630231	6.20992	6.05682	6.75605	2.87496	4.54024	3.77061	119.895	0.754556	2.43186e-05	0.000300625
Shcbp1	chr8	4735979	4779534	42.7799	41.1896	38.3666	23.5274	23.6909	24.0647	653.7	0.778706	8.10835e-19	9.07512e-17
Arglu1	chr8	8666575	8690537	106.55	97.8802	111.181	79.9684	79.0634	76.4492	1513.02	0.423123	6.67332e-08	1.48013e-06
Lig4	chr8	9970019	9976323	5.92554	6.42022	7.60272	4.05949	4.09585	4.99432	229.261	0.595174	5.7535e-05	0.000640011
Abhd13	chr8	9977716	9992154	12.8656	11.9504	12.1109	7.75123	8.18993	8.06541	514.633	0.619289	2.63151e-16	2.25227e-14
Carkd	chr8	11497505	11513286	19.3092	21.0873	20.4114	13.2061	14.906	15.6183	269.966	0.467704	1.63237e-05	0.000211684
Cars2	chr8	11514016	11550771	16.5709	17.7941	17.2969	12.0644	12.1288	12.1569	316.993	0.506712	1.3438e-06	2.27617e-05
Ing1	chr8	11556064	11563251	45.8996	46.7281	52.1936	31.8682	33.8922	33.5779	1260.59	0.54242	1.33135e-13	7.81092e-12
Ankrd10	chr8	11611580	11635757	56.2041	57.2421	59.5413	32.498	34.469	33.9898	1864.68	0.775546	8.89692e-50	1.07875e-46
Arhgef7	chr8	11758329	11835217	16.3564	15.3522	14.6947	9.47245	9.23955	9.71807	913.307	0.706349	9.45055e-22	1.49462e-19
Sox1	chr8	12395518	12399555	1.83949	1.94944	1.3251	0.712453	0.607573	0.599661	71.1089	1.42616	3.22966e-09	9.08927e-08
Tubgcp3	chr8	12614276	12672100	17.6896	16.3332	19.2446	12.0438	11.7008	12.07	526.9	0.572658	7.70415e-09	2.05303e-07
Mcf2l	chr8	12949417	13020509	4.76717	5.08426	5.11722	2.73424	1.97772	2.3093	209.278	1.09997	7.49442e-13	3.88056e-11
Pcid2	chr8	13077524	13105343	41.079	43.5232	43.7438	28.9528	27.8793	28.8626	858.666	0.583004	2.58882e-19	3.113e-17
Cul4a	chr8	13105720	13147939	33.415	31.3828	33.6812	22.6795	21.9908	20.2172	1050.6	0.604923	8.62264e-17	7.6969e-15
Lamp1	chr8	13159134	13175338	324.922	295.583	303.26	206.166	211.095	199.089	6053.27	0.584068	8.63785e-31	3.14202e-28
Grtp1	chr8	13176868	13200624	29.143	27.7666	24.7982	16.4227	13.7305	16.9297	324.608	0.79542	2.31779e-10	8.30635e-09
Dcun1d2	chr8	13255962	13288126	5.17761	4.27044	3.81484	3.9436	3.41336	2.62535	154.166	0.429514	0.00519552	0.0278127
Tmco3	chr8	13288012	13322924	3.50745	3.55695	3.6047	2.66489	2.54514	2.67023	167.513	0.43728	0.00494162	0.0267487
Tfdp1	chr8	13338803	13378448	107.246	108.953	109.934	63.6812	67.5529	65.8049	2401.27	0.725854	5.59204e-50	7.39675e-47
Rasa3	chr8	13567217	13677587	5.01689	4.12516	4.25139	2.96138	3.46343	3.45134	208.761	0.433411	0.00291876	0.0174763
Cdc16	chr8	13757689	13781882	50.3551	53.2998	52.533	38.4177	36.8911	36.928	984.501	0.478238	9.81685e-15	6.83422e-13
Upf3a	chr8	13785614	13798537	48.8598	49.7339	51.4429	33.0113	32.7451	32.7192	614.2	0.607703	1.20795e-11	5.27796e-10
Champ1	chr8	13869640	13881639	34.5899	34.654	34.0285	25.601	23.905	24.6358	1124.15	0.479774	7.7019e-17	6.96042e-15
Coprs	chr8	13884787	13890271	58.4052	57.3212	59.6672	32.8501	31.4893	39.0456	438.052	0.75824	7.06883e-10	2.24567e-08
Fbxo25	chr8	13907805	13940521	13.4179	12.7137	11.1891	8.0212	7.7814	7.35023	229.226	0.69318	1.51118e-08	3.79753e-07
Erich1	chr8	14027564	14090327	15.3148	13.7366	17.1857	7.94181	10.4709	10.9298	210.489	0.642338	8.3715e-07	1.47464e-05
Cln8	chr8	14888535	14901719	8.49756	9.29745	9.81547	6.86954	6.286	6.61791	518.868	0.483287	8.68301e-09	2.27636e-07
Arhgef10	chr8	14911662	15001085	8.09452	7.77793	7.09058	4.12071	3.76323	4.13906	329.199	0.933927	3.34435e-11	1.39029e-09
Kbtbd11	chr8	15011024	15033332	17.6018	19.6298	19.0423	8.61367	8.96446	9.26298	817.998	1.06615	9.37417e-36	4.87122e-33
Mcph1	chr8	18595172	18803188	18.6536	17.7445	17.2457	9.8384	11.3874	10.9047	716.006	0.736039	2.09722e-17	2.0618e-15
Agpat5	chr8	18846278	18884413	20.7865	18.0468	19.4322	12.7696	13.3572	12.6039	641.047	0.589372	3.20011e-12	1.50198e-10
Xkr5	chr8	18932728	18950871	6.04666	6.1672	5.45057	3.58179	3.37127	3.71493	217.502	0.726758	2.87925e-07	5.57831e-06
6820431F20Rik	chr8	20268285	20297432	86.1527	77.7846	73.5679	53.6343	54.4007	46.6972	3183.8	0.618713	1.47401e-08	3.71053e-07
2610005L07Rik	chr8	20385781	20424814	60.7233	62.674	58.7844	40.4917	41.4449	38.2567	2134.32	0.600108	0.00340754	0.0198637
Atp7b	chr8	21994347	22060074	1.05088	1.1816	0.970353	0.683786	0.597781	0.513868	39.3433	0.847767	0.00425854	0.0236766
Alg11	chr8	22060720	22071627	14.3076	12.5285	12.7946	9.54862	9.75413	9.75354	547.924	0.447246	1.408e-06	2.36836e-05
Nek3	chr8	22128282	22166435	5.52655	5.75845	5.88319	2.91826	2.8804	2.74272	106.102	1.01055	3.81425e-09	1.05709e-07
Ckap2	chr8	22168151	22185819	94.034	91.2511	92.8499	67.0997	65.8361	64.4306	1803	0.495655	8.81389e-16	7.16437e-14
Vps36	chr8	22192859	22218597	55.1699	53.8868	55.8288	42.4331	44.6747	44.5188	661.783	0.322624	1.51757e-06	2.52062e-05
Slc25a15	chr8	22375549	22398621	17.3877	15.4448	16.9189	10.589	10.1492	10.7361	525.045	0.660281	1.60325e-15	1.27471e-13
Mrps31	chr8	22411339	22429665	52.3753	48.6119	47.808	28.3123	31.9963	30.6569	664.709	0.706925	2.91238e-17	2.78784e-15
Smim19	chr8	22462613	22476879	6.9169	7.56479	7.66633	4.02152	4.79434	3.10438	105.475	0.903342	1.43327e-06	2.40254e-05
Slc20a2	chr8	22476699	22569616	56.4517	53.7854	53.2311	39.5651	37.9218	37.9569	1669.87	0.503131	6.92496e-20	8.99627e-18
Vdac3	chr8	22577074	22593813	109.121	108.182	106.831	79.2312	75.3304	74.3047	1461.98	0.503197	1.18904e-09	3.6118e-08
Polb	chr8	22628118	22653437	24.907	23.3091	25.0488	13.9707	15.4737	17.1203	261.306	0.647305	1.73872e-06	2.8457e-05
A930013F10Rik	chr8	22634383	22636809	3.37496	4.15387	3.44788	1.94432	2.88332	2.51077	80.9474	0.568344	0.00435133	0.0240913
Ikbkb	chr8	22659204	22706583	10.919	12.2137	9.6533	6.9018	6.1711	6.37269	428.119	0.757673	2.92899e-15	2.25486e-13
Kat6a	chr8	22859538	22943262	23.4623	23.2942	24.7259	15.1152	15.9767	14.9577	1677.15	0.634391	0.00303412	0.0180263
Agpat6	chr8	23172945	23208453	28.5809	26.1106	28.4833	20.9441	20.8682	21.6216	1107.64	0.389936	2.66673e-09	7.63799e-08
Gins4	chr8	23226609	23237668	60.3758	61.9892	65.7448	43.4378	41.8252	41.393	796.32	0.571731	1.68952e-09	4.98631e-08
Golga7	chr8	23241325	23257080	71.9548	67.6214	71.977	46.8458	43.2971	47.7929	1310.03	0.616927	4.11313e-14	2.54664e-12
Sfrp1	chr8	23411501	23449632	17.8129	17.0347	19.5548	9.71005	8.10359	8.73436	663.143	1.0393	4.52315e-29	1.46248e-26
Zmat4	chr8	23669660	24063116	4.9504	4.62745	4.73554	1.46834	1.39561	1.14433	118.742	1.85	7.11046e-28	1.91587e-25
Tm2d2	chr8	25017210	25023260	14.7899	15.9582	14.8817	11.4059	10.2828	12.8018	219.976	0.400388	0.00717457	0.0359855
Plekha2	chr8	25039143	25101811	5.04196	5.1982	5.58015	3.62334	4.04558	3.02339	362.962	0.571372	1.03026e-06	1.77399e-05
Tacc1	chr8	25154551	25201542	17.4201	17.8935	15.6234	13.1769	13.1926	13.4865	1144.11	0.353765	0.00146069	0.0100392
Fgfr1	chr8	25518758	25575718	25.2176	28.4771	26.227	22.1852	20.9708	23.3419	1424.23	0.264503	0.000306257	0.00273377
Whsc1l1	chr8	25601600	25677972	8.37467	9.02203	8.36468	5.15991	5.68628	5.46002	938.221	0.65888	3.18405e-09	9.01323e-08
Ddhd2	chr8	25725323	25754280	29.1395	28.8575	29.2448	19.7362	18.5647	18.9967	1048.97	0.607816	1.87886e-17	1.85969e-15
Bag4	chr8	25764538	25785209	26.436	25.9292	28.021	16.6683	17.4415	18.0699	1112.88	0.621714	3.987e-14	2.4791e-12
Lsm1	chr8	25785590	25803975	12.5058	14.8841	14.7542	10.3347	9.73872	10.0592	340.39	0.485057	1.91103e-05	0.000243694
Star	chr8	25808512	25815982	6.62897	7.3771	6.7722	2.4979	3.33266	3.87825	167.338	1.08177	5.15847e-13	2.7493e-11
Ash2l	chr8	25816000	25840457	169.942	161.134	170.701	120.033	117.109	117.838	4878.26	0.499504	1.59136e-19	1.94573e-17
Fnta	chr8	25998721	26015601	78.3508	78.4222	80.4057	48.5632	47.9089	48.532	1225.6	0.709925	4.46971e-21	6.43904e-19
Rnf170	chr8	26119379	26143869	4.79066	5.09901	4.57121	2.87985	3.15573	2.77259	183.592	0.716359	2.8408e-07	5.51851e-06
Erlin2	chr8	27023798	27039435	23.8677	22.2358	23.9396	15.048	15.3363	13.9753	825.859	0.661322	7.42178e-20	9.55636e-18
Prosc	chr8	27042554	27056132	22.2062	24.3532	24.9589	17.0947	17.7841	18.2316	1003.82	0.426813	1.9323e-11	8.24487e-10
Brf2	chr8	27123831	27128632	15.8331	14.0873	14.4874	10.8974	11.2323	10.7848	207.863	0.432482	0.000801218	0.00612276
Adrb3	chr8	27225775	27229588	9.91225	11.0224	10.9268	7.69724	8.38554	9.49948	278.871	0.309648	0.0107836	0.0499845
Eif4ebp1	chr8	27260326	27275656	426.24	427.432	439.218	334.821	332.166	366.575	4630.39	0.322678	0.0013555	0.00943208
Tti2	chr8	31150315	31164703	9.39119	7.5963	7.12377	4.89272	4.54306	4.93548	324.435	0.747076	2.86847e-12	1.35507e-10
Mak16	chr8	31159467	31168724	97.5124	90.9609	93.3866	59.9087	56.7954	57.3174	1380.02	0.697042	3.28243e-27	8.52846e-25
Wrn	chr8	33234372	33385527	4.29565	3.9394	3.718	1.98264	2.09212	1.93301	208.751	0.99313	3.44042e-10	1.18062e-08
Ppp2cb	chr8	33599620	33619804	83.6935	77.9398	79.1979	51.8213	54.3774	55.1658	1286.18	0.576574	2.19509e-12	1.05757e-10
Ubxn8	chr8	33619585	33641976	12.2006	12.1969	12.775	9.4341	9.25525	8.87086	316.538	0.434248	1.02718e-05	0.000140862
Gsr	chr8	33653237	33698162	95.3478	95.4713	103.451	52.8303	54.1252	52.2557	1912.56	0.886261	2.54721e-56	3.70619e-53
Gtf2e2	chr8	33732066	33777173	47.0743	45.4306	48.6852	29.3683	31.8607	28.6884	859.491	0.65113	2.88345e-15	2.23161e-13
Rbpms	chr8	33782643	33929863	66.427	66.5198	65.3028	49.9955	48.8784	52.0701	1721.58	0.392801	1.07261e-07	2.27499e-06
Dctn6	chr8	34090420	34108712	19.6784	20.4572	18.9613	13.5786	14.9894	12.4267	302.274	0.529719	1.42779e-05	0.0001882
Leprotl1	chr8	34135571	34146739	15.6527	16.6702	16.6682	11.0819	11.4565	10.2108	384.031	0.583313	7.5938e-08	1.659e-06
Saraf	chr8	34154562	34170847	23.3626	24.9664	24.6357	18.2355	18.3696	21.836	506.516	0.313529	0.000505408	0.00418775
Eri1	chr8	35465264	35495533	26.8875	25.0211	25.9136	14.554	15.2033	15.011	926.038	0.796832	1.05493e-24	2.29092e-22
Tusc3	chr8	39005866	39130817	38.2334	31.7655	31.6768	26.4009	26.8601	27.8454	408.129	0.324908	0.00640356	0.0329113
Micu3	chr8	40308050	40386304	9.40982	8.81035	8.36314	5.35102	5.1982	5.28096	232.827	0.74886	8.1006e-11	3.15988e-09
Zdhhc2	chr8	40423814	40484842	6.02179	5.41727	5.76254	4.55951	4.18214	4.00147	127.387	0.438669	0.005731	0.0300815
Cnot7	chr8	40492537	40511754	43.1372	38.2715	43.3295	28.5846	26.6509	24.0694	927.484	0.657079	1.98823e-14	1.31494e-12
Vps37a	chr8	40511782	40551134	10.1041	8.78647	10.3072	6.63698	6.42269	5.9251	520.445	0.623693	6.1697e-09	1.66548e-07
Mtmr7	chr8	40550158	40634792	13.7034	13.3127	13.8866	8.47996	8.594	8.95126	424.261	0.649879	5.71295e-13	3.01172e-11
Mtus1	chr8	40990911	41114667	5.31773	5.01106	5.69507	3.69417	4.25292	3.87717	380.855	0.436521	0.000288723	0.00258888
Pcm1	chr8	41239758	41334087	52.209	47.3973	50.9928	29.8428	31.6288	29.9097	3247.83	0.7207	3.12003e-09	8.8665e-08
Asah1	chr8	41340642	41374697	82.7284	71.8847	73.1088	56.2202	57.0646	51.7949	1564.16	0.465482	1.44609e-10	5.39502e-09
Frg1	chr8	41397453	41417118	66.5912	66.7761	77.3272	47.0551	43.8353	42.2037	675.31	0.664832	1.74764e-09	5.14741e-08
Triml1	chr8	43129806	43141486	119.135	116.258	115.243	58.9538	60.7423	59.476	1605.62	0.968176	3.63207e-83	1.76156e-79
Triml2	chr8	43183121	43193884	228.895	213.21	216.072	115.674	116.666	104.068	2550.42	0.969616	4.90182e-43	4.19539e-40
Zfp42	chr8	43295066	43307009	632.129	596.095	617.651	387.11	406.097	379.183	9707.46	0.654901	1.14445e-29	3.96471e-27
Ufsp2	chr8	45975527	45996956	17.3206	17.1675	18.4074	10.2545	9.53911	9.96403	229.088	0.831377	4.65119e-11	1.89036e-09
Snx25	chr8	46033260	46124146	7.32587	5.94558	6.3108	3.6761	2.93234	2.9281	156.159	1.05124	3.23643e-13	1.78372e-11
Cfap97	chr8	46169555	46195590	6.35684	6.06867	6.55871	3.71365	3.6956	3.02144	260.173	0.873265	5.15394e-14	3.16413e-12
Slc25a4	chr8	46207340	46211009	193.596	190.733	193.382	155.719	151.214	157.948	2491.18	0.313411	0.000177503	0.00169801
Acsl1	chr8	46471036	46536051	11.4442	10.2235	10.7885	5.84651	5.77065	5.85732	338.068	0.893343	5.01449e-22	8.10677e-20
Cenpu	chr8	46552068	46579584	9.03042	8.5976	9.38324	5.45622	5.04481	5.60282	196.108	0.745232	1.13871e-09	3.47341e-08
Primpol	chr8	46575593	46617200	4.98969	4.39808	4.38027	2.42395	2.55998	2.20062	169.219	0.94205	6.60299e-09	1.77257e-07
Casp3	chr8	46617290	46639698	25.8258	23.5707	25.9366	16.2212	17.0549	15.8576	609.981	0.617054	1.3449e-14	9.23034e-13
Stox2	chr8	47180047	47289402	2.26616	2.51468	2.3241	1.33739	1.76004	1.69309	243.914	0.563338	0.00163545	0.0110524
Trappc11	chr8	47490127	47533470	25.3984	23.7826	26.7573	16.7433	19.1481	18.2309	1070.38	0.486081	4.22108e-10	1.4184e-08
Rwdd4a	chr8	47533644	47552837	20.5762	19.0843	20.0324	13.9911	14.0019	14.576	548.016	0.48615	9.1548e-10	2.84013e-08
Ing2	chr8	47667177	47675159	12.6918	11.3954	12.6203	6.29834	7.45994	8.80019	292.316	0.69055	1.22735e-08	3.12749e-07
Cdkn2aip	chr8	47709343	47713931	17.2209	15.3273	19.2354	9.74639	10.2439	11.9573	470.78	0.69089	1.8858e-11	8.08467e-10
Wwc2	chr8	47827605	47990551	31.9054	32.9834	33.3681	23.3936	22.8237	23.0347	1530.16	0.504899	1.14431e-07	2.40951e-06
Dctd	chr8	48109957	48141667	16.3805	14.996	13.5902	7.72765	8.58183	8.38696	405.142	0.860278	2.36515e-20	3.2465e-18
Tenm3	chr8	48225664	48674690	12.5316	12.0208	11.2607	3.96135	4.07959	4.41744	762.32	1.5222	3.62096e-24	7.74779e-22
Neil3	chr8	53586866	53639065	5.45117	4.47283	4.36019	2.75745	3.10472	2.07966	85.7984	0.859525	1.72063e-06	2.82246e-05
Vegfc	chr8	54077531	54186454	11.7931	10.9189	12.6167	6.91138	6.76133	7.55588	210.452	0.729927	5.9764e-10	1.94534e-08
Spcs3	chr8	54520432	54529998	56.9419	51.3376	52.4196	31.2346	30.2462	29.6729	1577.35	0.819292	3.02265e-33	1.22165e-30
Cep44	chr8	56531521	56550566	36.2719	27.578	31.0072	18.3384	16.6232	18.6995	367.108	0.821952	1.48867e-12	7.31764e-11
Fbxo8	chr8	56551133	56593939	11.3372	10.5308	12.8782	7.14355	6.54216	7.17368	319.948	0.736275	2.00888e-12	9.71072e-11
Sap30	chr8	57482701	57487860	104.138	96.7043	100.716	68.6586	76.0996	76.1109	1041.67	0.446933	2.42429e-08	5.83399e-07
2500002B13Rik	chr8	57487962	57510262	13.5103	15.109	17.1449	7.65279	8.76205	8.74415	131.847	0.855187	1.06116e-07	2.2573e-06
Hmgb2	chr8	57511842	57515999	438.291	440.44	476.846	273.728	279.178	278.193	9828.96	0.705766	2.09523e-16	1.80388e-14
Galnt7	chr8	57523824	57653055	5.24124	4.58333	4.30079	3.12863	2.81187	2.46895	199.823	0.757553	5.69347e-07	1.03292e-05
2700029M09Rik	chr8	60890450	60907572	70.4181	62.225	66.8422	38.8028	37.0899	37.1643	728.065	0.820535	6.645e-17	6.08081e-15
Clcn3	chr8	60910388	60983311	25.386	22.5073	24.4847	15.4336	16.3241	15.119	1265.23	0.62679	1.12997e-10	4.30396e-09
Nek1	chr8	60993192	61131346	10.793	9.88949	9.84914	4.99581	4.78548	4.68353	429.932	1.07983	3.95442e-20	5.27861e-18
Sh3rf1	chr8	61224170	61396072	4.3367	5.61285	4.69323	3.35304	3.62953	3.28583	240.936	0.512059	0.000628501	0.00499983
Cbr4	chr8	61487733	61503500	11.3563	10.9316	9.50816	6.08769	5.54022	4.90259	119.378	0.95642	2.47493e-08	5.93249e-07
Palld	chr8	61511428	61591169	20.7657	20.7638	19.5957	15.4695	14.543	14.8822	1310.1	0.446621	2.42395e-12	1.15257e-10
Msmo1	chr8	64718144	64733578	13.6753	8.89234	11.5712	7.06429	7.02243	6.93574	332.077	0.700369	3.85387e-06	5.84712e-05
Klhl2	chr8	64739674	64849924	11.7608	12.2606	14.0663	8.42314	8.10173	8.65851	402.12	0.595655	1.04996e-09	3.2162e-08
Tmem192	chr8	64947184	64969037	30.2695	30.4287	31.5282	22.5803	20.6536	22.9558	324.828	0.478441	2.08575e-05	0.00026275
Tma16	chr8	66476345	66486507	68.6038	57.1611	63.0239	41.2393	46.5906	43.7828	619.542	0.51829	4.59287e-09	1.25613e-07
Naf1	chr8	66860216	66890564	39.706	42.3378	43.7843	30.8203	29.4102	29.121	1128.93	0.49585	3.31241e-16	2.78587e-14
Nat2	chr8	67494947	67502578	1.0162	1.28051	1.16793	0.306997	0.484821	0.573051	10.6107	1.30836	0.00653144	0.0333798
Ints10	chr8	68793928	68829410	24.3421	21.0584	23.0376	15.0509	14.4907	14.7866	844.07	0.627387	5.28116e-18	5.60883e-16
Lpl	chr8	68880554	68906932	5.10238	4.64582	4.15569	2.6993	2.71476	3.0087	207.443	0.71813	6.72626e-08	1.48961e-06
Atp6v1b2	chr8	69088735	69113717	112.398	109.21	117.666	77.7333	83.0217	83.5614	2789.85	0.472617	5.29919e-14	3.23963e-12
Zfp930	chr8	69209045	69230539	8.64347	8.39293	8.89516	6.37443	6.82235	5.81254	263.66	0.451496	3.75021e-05	0.0004404
Zfp868	chr8	69610653	69625548	22.6768	20.5739	24.534	15.3636	15.785	15.9476	451.474	0.523963	2.79674e-08	6.59524e-07
Zfp869	chr8	69705136	69716902	3.70894	4.3987	3.51047	2.01027	2.10779	2.28167	106.15	0.856054	3.31999e-05	0.0003966
Zfp866	chr8	69761323	69774911	7.30061	7.05986	8.63955	4.63062	4.64934	6.29987	357.326	0.557257	0.000460426	0.00386121
Atp13a1	chr8	69791162	69807748	39.8675	43.5733	38.8155	29.8346	27.5965	30.207	1445.72	0.480369	7.62112e-14	4.60113e-12
Lpar2	chr8	69822564	69831102	4.45883	5.13456	5.28878	3.249	2.75669	3.08201	253.79	0.714887	3.42363e-10	1.17763e-08
Pbx4	chr8	69832703	69872292	3.88737	4.20377	3.2493	2.04983	2.36044	2.26099	45.2029	0.759688	0.00178236	0.0118139
Tssk6	chr8	69902214	69903518	2.1173	1.472	1.79011	0.352905	0.905647	0.658745	23.3089	1.45198	0.000274946	0.00248487
Gatad2a	chr8	69907068	69996384	79.0846	89.5538	84.7079	60.2975	60.0462	64.1039	4087.76	0.457377	2.70774e-13	1.49869e-11
Mau2	chr8	70016122	70042734	25.3432	26.5662	29.2946	16.2762	16.6907	16.7899	1126.45	0.705952	8.17835e-17	7.34537e-15
Rfxank	chr8	70130805	70139197	2.48227	2.18952	2.64156	1.34357	1.80108	1.69671	90.4433	0.583616	0.00345683	0.0201107
Nr2c2ap	chr8	70131326	70133751	4.22957	3.94194	2.85347	2.21801	2.28441	1.76736	38.1265	0.823235	0.0105599	0.0492458
Tmem161a	chr8	70172407	70183681	7.87624	9.74292	9.96988	8.72142	6.28777	7.12963	362.877	0.326138	0.00722762	0.036163
Armc6	chr8	70220192	70234422	9.48588	10.6541	11.8591	7.32783	6.98477	8.56233	270.366	0.478223	0.000255391	0.00233413
Sugp2	chr8	70234225	70263105	9.92454	11.4655	11.4176	7.53536	7.22808	8.28459	443.274	0.50596	7.8974e-08	1.71532e-06
Homer3	chr8	70282998	70294361	11.2144	11.5404	12.6899	8.94025	10.5519	9.23042	297.675	0.300926	0.00644296	0.0330648
Ddx49	chr8	70292865	70302452	26.4761	27.9696	26.5387	19.8319	19.2934	22.8324	558.663	0.382456	4.81659e-05	0.000546657
Cope	chr8	70302784	70312990	67.7404	74.1407	67.9801	49.8945	52.5889	52.2372	755.967	0.438625	8.5903e-06	0.000120066
Upf1	chr8	70331521	70353273	69.1558	74.1845	76.4867	51.816	54.5729	57.1474	3156.08	0.425824	4.54616e-09	1.2457e-07
Crtc1	chr8	70382357	70439573	6.89626	8.23747	7.86807	5.25153	5.3635	6.2484	384.368	0.443669	0.000289007	0.00258932
Klhl26	chr8	70450227	70476943	10.4853	11.8521	10.0463	8.54699	8.67289	8.4478	318.681	0.335846	0.000675472	0.00530963
2810428I15Rik	chr8	70504295	70506739	63.3253	60.1847	67.2102	37.8237	35.9502	37.441	412.198	0.778489	2.16954e-08	5.28758e-07
Uba52	chr8	70508265	70510367	1506.9	1798.45	1815.3	1278.09	1275.85	1354.27	9156.52	0.389724	0.000368361	0.00319598
Kxd1	chr8	70513395	70523180	33.5098	35.8324	30.1545	22.4228	20.0214	24.1466	390.612	0.578063	5.24581e-06	7.74103e-05
Fkbp8	chr8	70527742	70535328	106.264	116.446	110.049	71.3121	76.5022	80.8125	2105.23	0.540275	7.94832e-09	2.10269e-07
Ell	chr8	70539674	70592858	24.1639	22.2125	22.5737	16.1849	16.0485	16.7827	622.497	0.491243	7.68955e-10	2.41127e-08
Ssbp4	chr8	70597489	70608314	54.2831	61.8789	56.5111	36.113	32.3957	38.1191	923.631	0.694958	8.70302e-09	2.2775e-07
Gdf15	chr8	70629393	70631635	8.34364	9.29639	9.152	4.13914	6.5367	5.54707	130.726	0.709772	0.000442019	0.00374352
Pgpep1	chr8	70646435	70659738	5.96739	6.50705	6.49479	4.68954	2.90282	3.93496	301.535	0.726628	1.77273e-07	3.64311e-06
Lsm4	chr8	70673230	70678752	245.088	254.403	254.41	164.632	156.613	181.881	2254.7	0.582933	1.79188e-07	3.67209e-06
Jund	chr8	70697738	70700616	67.5501	79.6672	71.0036	50.448	44.6641	52.5583	2021.51	0.563309	1.87785e-06	3.04941e-05
Mpv17l2	chr8	70758648	70760921	27.6145	41.907	38.7013	25.2983	27.7762	28.2928	366.556	0.409084	0.00922248	0.0442161
Ifi30	chr8	70762772	70766663	52.7948	51.7536	52.6466	31.6643	39.7266	37.4138	466.569	0.526156	3.56669e-06	5.44547e-05
Pik3r2	chr8	70768180	70776712	18.8964	24.4872	20.9365	13.6935	13.9759	17.0817	684.926	0.517763	9.57547e-08	2.05189e-06
2010320M18Rik	chr8	70776861	70777606	8.94546	8.50241	10.3137	5.25047	4.63362	6.18441	65.5955	0.780672	0.000457821	0.00384774
Ccdc124	chr8	70868226	70873490	64.6894	84.9123	84.0236	62.2592	58.7341	61.0329	814.322	0.36039	0.000999311	0.00736574
Rpl18a	chr8	70894721	70897443	727.203	807.417	789.852	562.759	540.275	607.249	8947.27	0.442584	9.25115e-05	0.000966984
Map1s	chr8	70905973	70917529	37.5994	42.3001	45.4228	30.9228	29.3285	35.9687	1208.15	0.37967	0.000191664	0.00181203
Haus8	chr8	71251123	71272590	15.6775	16.4938	15.1426	10.678	9.7915	11.3162	275.17	0.571972	9.4556e-07	1.63784e-05
Myo9b	chr8	71272713	71360712	20.7059	23.793	22.5528	17.4218	17.9521	18.6426	1528.7	0.311416	0.00890541	0.0429964
Use1	chr8	71367216	71369732	69.5832	75.0102	73.0589	59.4851	50.9058	62.3291	777.622	0.333196	0.000670042	0.00527549
Babam1	chr8	71396854	71404772	30.6188	31.288	31.0971	24.5703	22.1402	24.8695	509.13	0.377882	0.000367666	0.00319185
Mrpl34	chr8	71464925	71465753	50.6975	53.1869	50.8896	36.5087	41.7654	41.1007	397.182	0.371244	0.00456615	0.0250876
Dda1	chr8	71469193	71476097	50.0356	52.7684	53.4767	39.0815	38.8324	51.1605	1094.64	0.271299	0.00236966	0.0147281
Gtpbp3	chr8	71488102	71493400	11.3906	14.259	13.7209	9.69682	9.21411	11.6021	390.43	0.362421	0.00168421	0.0113083
Slc27a1	chr8	71568926	71586708	13.012	14.4219	13.5367	9.75532	8.97058	10.7568	356.19	0.471821	1.428e-05	0.0001882
Pgls	chr8	71592183	71596267	44.7065	46.0544	37.9215	30.8566	25.9219	28.5063	517.704	0.595374	4.54223e-05	0.000517942
Fam129c	chr8	71597645	71608149	2.37821	2.39742	2.58635	1.62234	1.42743	1.38437	47.7151	0.74052	0.00125635	0.0088651
Colgalt1	chr8	71611023	71624911	38.0402	40.8214	37.9143	29.3314	27.6443	28.379	1361.24	0.453696	1.65129e-14	1.1072e-12
Unc13a	chr8	71626711	71671757	1.63858	1.95324	1.27077	0.881641	0.798874	0.931994	101.982	0.895106	3.68008e-06	5.60096e-05
Jak3	chr8	71676382	71690577	7.22488	10.267	8.07147	5.46367	5.47062	6.25113	341.081	0.568672	3.08159e-06	4.79029e-05
Fcho1	chr8	71708386	71725681	10.7991	11.3939	10.9181	6.93054	6.83394	6.65486	327.573	0.69938	3.44903e-13	1.89371e-11
Zfp882	chr8	71908605	71918851	1.22987	1.2398	1.13596	0.692195	0.610874	0.690951	61.3961	0.855855	5.11978e-05	0.000575679
Zfp961	chr8	71951065	71970333	17.1636	16.3135	17.4986	15.111	12.7007	13.1589	471.886	0.321055	0.000530285	0.00433951
Rab8a	chr8	72161199	72181366	42.9654	43.7417	44.0871	27.1607	30.251	29.1096	865.963	0.593569	3.13552e-14	2.00096e-12
Fam32a	chr8	72219729	72223775	40.3421	44.6647	47.0363	34.1368	31.4476	33.7	875.15	0.41181	7.48676e-06	0.000106587
Ap1m1	chr8	72240131	72257379	24.7223	24.2867	22.1861	16.2261	16.0965	17.0974	496.041	0.524744	1.68873e-09	4.98631e-08
Klf2	chr8	72319061	72321654	122.729	147.344	145.144	102.44	96.5961	119.889	2662.35	0.380192	0.00718922	0.036008
Eps15l1	chr8	72340995	72421474	28.5616	29.0972	27.0356	21.4738	20.9594	20.3501	1320.62	0.433247	6.92252e-10	2.204e-08
Calr3	chr8	72424182	72435156	1.73751	1.90609	1.82726	0.741043	1.12152	1.00601	31.8085	0.912881	0.00296977	0.0177236
1700030K09Rik	chr8	72443879	72460541	5.29572	5.02213	4.36819	2.55976	3.29387	3.34631	114.779	0.660121	3.44143e-05	0.000410097
Cherp	chr8	72460482	72475233	77.3919	84.0784	85.5653	63.6089	62.2038	67.0763	2859.72	0.356273	2.60649e-09	7.48017e-08
Slc35e1	chr8	72477994	72492614	18.1092	18.0643	18.3898	10.1642	10.7011	10.5655	1030.66	0.794497	8.09547e-27	1.99643e-24
Med26	chr8	72494558	72548310	21.4596	21.8224	22.8834	11.8871	12.226	14.9296	514.385	0.754141	3.2998e-15	2.5222e-13
Smim7	chr8	72565197	72571048	23.7846	23.8753	24.4012	16.6782	16.6216	15.1127	616.829	0.577328	3.49352e-13	1.90377e-11
Tom1	chr8	75033685	75070121	18.8553	24.6244	21.5726	14.3931	15.4873	16.8237	448.776	0.474272	4.2525e-05	0.000491452
Mcm5	chr8	75109508	75128439	217.691	222.099	228.048	154.767	155.709	171.115	6751.33	0.470831	1.21133e-21	1.89514e-19
Rasd2	chr8	75213943	75224113	5.28542	5.02071	5.36501	3.64384	3.10355	3.94625	120.067	0.548826	0.000538003	0.00439772
Arhgap10	chr8	77250365	77517907	6.7377	6.09711	7.3315	4.24136	4.36574	5.3209	192.956	0.524611	0.000141925	0.00139906
Prmt10	chr8	77549396	77581338	10.818	10.8363	10.8769	8.06694	6.69647	6.65503	253.561	0.611205	4.83571e-07	8.94023e-06
Tmem184c	chr8	77595977	77610653	17.8554	17.8923	18.2775	10.9385	11.5841	12.2582	442.597	0.629465	2.28197e-14	1.49561e-12
Pou4f2	chr8	78433008	78436652	2.4898	2.62943	3.60343	1.14617	1.44241	1.94499	86.5862	0.917587	8.90504e-06	0.00012387
Rbmxl1	chr8	78505268	78508928	198.855	203.076	207.38	133.721	135.817	140.066	2903.03	0.572516	1.61256e-14	1.08624e-12
Slc10a7	chr8	78509327	78734012	11.8876	9.71857	10.3295	5.27246	7.15479	5.70041	336.643	0.813741	1.35269e-09	4.07487e-08
Lsm6	chr8	78804867	78821152	20.3886	19.7958	19.8312	11.5925	11.9738	12.368	664.261	0.737626	1.44181e-19	1.79302e-17
Zfp827	chr8	79028436	79193766	5.05493	4.65428	4.99798	2.90301	3.43841	3.0789	305.179	0.639534	2.976e-09	8.47372e-08
Smad1	chr8	79338397	79399468	11.846	13.4855	10.2818	8.49822	8.41032	8.15267	306.459	0.508793	2.24672e-06	3.59228e-05
Otud4	chr8	79639675	79677755	85.5899	80.7403	83.7091	53.1662	54.9127	51.734	4816.48	0.645847	8.7312e-14	5.24955e-12
Abce1	chr8	79683441	79711740	174.905	160.586	170.981	106.237	113.739	108.238	5218.61	0.625677	1.95073e-18	2.13407e-16
Anapc10	chr8	79711819	79777321	7.54303	7.19292	7.74073	5.17342	5.18734	4.37556	224.05	0.614446	4.41712e-05	0.000505261
Hhip	chr8	79965850	80058008	3.32453	3.27737	3.18208	1.41939	1.55108	1.26453	225.602	1.21109	9.646e-15	6.74756e-13
Smarca5	chr8	80699942	80739459	140.048	125.952	135.61	79.1118	78.8784	75.0949	4695.14	0.785325	1.48114e-34	6.73455e-32
Gab1	chr8	80764430	80880519	137.334	141.02	135.743	89.2582	88.0955	90.559	5562.85	0.627985	5.92983e-72	1.36095e-68
Usp38	chr8	80980732	81014906	23.654	21.817	24.2896	14.8812	13.4374	14.4681	840.994	0.706683	3.68038e-24	7.76081e-22
Zfp330	chr8	82763619	82774126	67.7221	65.1128	70.2516	47.0137	49.2944	50.0317	1026.85	0.470585	1.22762e-12	6.09622e-11
Tbc1d9	chr8	83165351	83272940	5.89335	5.72759	5.50511	3.63948	3.47964	3.28496	285.119	0.722483	2.88122e-08	6.76156e-07
Elmod2	chr8	83312631	83332486	4.73095	3.72972	3.69717	2.56529	2.39214	2.12268	203.374	0.789559	2.27504e-08	5.52618e-07
Clgn	chr8	83389890	83426829	12.8724	12.0073	11.955	7.47452	7.49717	7.74742	301.816	0.695641	7.85171e-10	2.45683e-08
Scoc	chr8	83434491	83442662	17.468	16.134	17.5652	10.4437	12.1735	9.86456	312.77	0.656142	1.9427e-06	3.14289e-05
Ndufb7	chr8	83566757	83571623	95.5625	106.778	98.1748	71.8774	64.7664	78.2378	601.173	0.482755	0.000227498	0.00211237
Tecr	chr8	83571697	83594491	81.6625	100.143	96.4339	67.813	64.6118	70.2422	1155.12	0.456883	7.6632e-05	0.00081985
Dnajb1	chr8	83608547	83612653	49.2105	52.9687	56.8143	36.2574	34.1472	37.1218	1361.87	0.563902	1.9511e-16	1.68979e-14
Gipc1	chr8	83652677	83664789	68.6939	74.4156	69.5161	42.6443	41.5991	45.1344	1082.67	0.715363	1.00017e-20	1.39928e-18
Pkn1	chr8	83669761	83699179	17.9754	18.419	17.8965	12.1941	12.1193	11.3451	526.659	0.608907	1.64674e-12	8.06735e-11
Ddx39	chr8	83715176	83723351	209.463	236.725	237.733	167.959	170.79	180.66	3434.02	0.396365	5.06638e-08	1.14288e-06
Adgre5	chr8	83723250	83741311	31.2863	35.1679	31.2149	15.7381	19.1852	18.5326	964.748	0.865075	7.5726e-23	1.31168e-20
Adgrl1	chr8	83900097	83941954	34.2427	39.6532	35.9567	23.7175	22.9438	24.4917	2735.98	0.626352	3.91607e-14	2.46661e-12
Asf1b	chr8	83955693	83970195	22.5659	21.5477	24.6349	17.1959	15.9075	18.2653	402.454	0.418249	2.32435e-05	0.000289548
Prkaca	chr8	83976882	83996442	39.7259	45.0334	41.595	22.5312	24.4718	26.3425	966.113	0.779986	3.08458e-23	5.75392e-21
Samd1	chr8	83997671	84000386	42.4309	47.1761	44.9915	31.6087	29.6085	32.0887	951.077	0.528569	3.61931e-06	5.52002e-05
2210011C24Rik	chr8	84010227	84011720	2.83412	1.58722	2.46641	1.01475	0.600948	0.947083	20.2845	1.43572	0.000442339	0.00374406
Palm3	chr8	84021473	84030295	27.2515	28.2553	28.9126	21.3276	21.0694	23.3732	702.41	0.35732	1.20264e-05	0.000161573
Rln3	chr8	84043066	84044979	7.21556	11.7189	12.2858	6.53951	5.16373	7.06932	40.4939	0.730404	0.00607267	0.0315032
Dcaf15	chr8	84097071	84104762	42.4553	43.3793	45.6443	31.4986	31.1979	31.7837	963.087	0.476468	2.931e-10	1.02024e-08
Cc2d1a	chr8	84132827	84147753	10.5108	12.4346	11.6549	8.67751	9.64244	9.76141	423.221	0.297006	0.00587908	0.0307039
4930432K21Rik	chr8	84148037	84172597	3.81737	3.19401	3.08089	1.79905	1.42057	1.00197	64.7083	1.29159	3.88926e-09	1.07379e-07
Zswim4	chr8	84210941	84237042	15.4369	17.6806	16.5087	11.1396	11.533	12.8416	703.597	0.480089	1.39387e-05	0.000184204
D8Ertd738e	chr8	84246234	84249761	151.234	182.511	178.927	124.62	115.032	127.947	1120.86	0.479733	3.20875e-05	0.000384891
Ccdc130	chr8	84257766	84270402	4.16989	5.17703	5.06715	2.59903	3.22496	3.85236	128.995	0.555662	0.00186426	0.0122075
Cacna1a	chr8	84415363	84640249	6.27978	6.6573	7.81387	4.29485	4.30787	4.44182	439.16	0.668461	9.04659e-11	3.51008e-09
Ier2	chr8	84661330	84662852	145.185	155.438	161.103	91.6899	92.9921	104.977	2086.65	0.671726	2.395e-10	8.53016e-09
Nacc1	chr8	84670478	84687862	125.974	136.982	130.595	86.1783	86.1999	88.8688	4704.09	0.590774	1.75972e-31	6.73787e-29
Trmt1	chr8	84689246	84699808	68.6819	75.6905	73.7699	58.6287	58.9692	57.9076	1546.2	0.313911	2.16871e-06	3.47902e-05
Gadd45gip1	chr8	84832281	84835482	21.962	17.5454	20.3612	13.5349	14.2499	14.7716	347.496	0.490149	0.000259964	0.00236848
Rad23a	chr8	84834651	84840665	40.3297	49.4717	48.6081	25.134	26.4185	30.7385	882.513	0.745642	3.33285e-15	2.52567e-13
Farsa	chr8	84856985	84869257	86.9288	96.8137	93.8058	68.4369	68.6416	72.7116	1606.7	0.40272	1.83077e-08	4.54177e-07
Syce2	chr8	84872110	84887446	49.3708	45.0163	47.2498	24.4674	25.4732	29.8032	525.028	0.823526	7.71036e-15	5.58138e-13
Gcdh	chr8	84886386	84893921	15.3063	16.6643	16.2178	10.4108	10.6408	10.9407	391.767	0.588238	3.96082e-10	1.34649e-08
Mast1	chr8	84911852	84937353	2.92076	3.72431	2.5689	1.82317	1.8272	2.49092	116.847	0.574257	0.000846922	0.00638814
Rnaseh2a	chr8	84956609	84966011	46.2985	46.8132	41.0177	29.7186	29.9108	30.4495	830.271	0.57399	2.29888e-09	6.70314e-08
Prdx2	chr8	84969647	84974313	186.267	193.782	195.144	152.419	146.198	154.442	2009.78	0.344297	0.000527109	0.00431594
Junb	chr8	84976908	84978748	68.7134	74.7451	82.3559	60.2121	57.024	63.4492	1313.49	0.321158	0.00148947	0.0101985
Hook2	chr8	84990594	85003364	28.5579	31.4291	28.729	18.6836	20.4111	19.9928	692.381	0.583141	1.81754e-16	1.58354e-14
Asna1	chr8	85017930	85025278	219.284	251.003	249.172	166.648	178.714	187.656	2951.43	0.431804	5.03082e-07	9.21895e-06
2310036O22Rik	chr8	85026832	85030286	179.097	198.296	202.485	139.81	139.422	141.3	1644.68	0.463411	9.75004e-06	0.00013434
Tnpo2	chr8	85037167	85057582	53.6806	59.3274	63.7304	42.4306	44.0287	45.6276	2805.7	0.419115	1.92478e-10	7.00139e-09
Fbxw9	chr8	85060118	85067120	28.4272	30.1157	30.8367	22.5472	20.9601	24.589	454.011	0.390695	0.000444047	0.00375462
Dhps	chr8	85071756	85075161	32.2354	35.6661	32.2017	23.7522	26.5301	27.3202	440.291	0.363425	0.00121385	0.00861119
Wdr83	chr8	85075034	85080746	21.9941	21.8616	23.4907	18.0284	18.9318	17.5989	281.517	0.304179	0.0089055	0.0429964
Wdr83os	chr8	85080962	85082339	40.9968	41.3279	37.5692	27.6508	28.0718	31.5046	266.356	0.456243	0.00462555	0.0253491
Man2b1	chr8	85083268	85098739	17.6763	19.683	17.7658	14.311	14.4719	15.871	758.662	0.300976	0.000107772	0.00110381
Vps35	chr8	85260391	85299497	124.407	114.509	122.338	77.7266	73.7583	77.3274	3080.08	0.659034	4.48853e-26	1.05336e-23
Orc6	chr8	85299631	85308279	76.2103	76.0134	78.2686	45.9075	48.8269	48.3939	1082.11	0.686033	8.42309e-18	8.57034e-16
4921524J17Rik	chr8	85408758	85432841	25.9054	21.8424	21.9526	16.2292	16.46	15.1287	313.986	0.546132	7.33631e-07	1.30334e-05
Gpt2	chr8	85492616	85527558	30.3143	28.1837	23.3148	14.6848	16.6479	13.8332	927.416	0.857861	3.79772e-17	3.61156e-15
Dnaja2	chr8	85537639	85555271	157.077	145.77	163.931	101.836	98.267	98.6662	3560.63	0.644089	2.66192e-26	6.45517e-24
Neto2	chr8	85636587	85691009	4.90697	3.77369	4.15165	3.11764	3.3306	3.27801	200.739	0.398176	0.00384396	0.0218475
Mir8109	chr8	85700904	85701021	14.647	28.7102	24.1078	12.783	9.31727	6.00702	14.8223	1.29412	0.00663088	0.0338168
Itfg1	chr8	85717556	85840949	20.8288	20.711	18.4958	13.4421	11.5619	11.0794	569.999	0.742009	5.34206e-17	4.98249e-15
Phkb	chr8	85841001	86060642	17.1563	17.0039	16.9582	11.7115	12.8483	12.2964	686.529	0.470652	1.64857e-06	2.71036e-05
Lonp2	chr8	86651568	86716638	22.6371	22.9177	24.3486	14.1073	13.8548	14.6686	546.927	0.712065	1.65228e-17	1.64663e-15
Siah1a	chr8	86723937	86746006	23.8352	20.8877	23.5201	14.074	13.4822	11.0342	355.607	0.829524	5.55801e-13	2.94069e-11
N4bp1	chr8	86841138	86885258	59.3543	61.065	66.9515	37.276	35.6829	37.8687	2878.22	0.757468	4.54288e-28	1.27113e-25
Gm2694	chr8	87472811	87525554	6.80891	9.51312	7.2001	3.03135	4.10334	2.05761	53.6742	1.36926	5.02621e-07	9.21895e-06
Cnep1r1	chr8	88118758	88135197	30.1414	25.0413	27.9789	15.7624	16.2645	16.1127	451.018	0.787809	1.66512e-15	1.31671e-13
Heatr3	chr8	88137884	88171943	49.9244	47.5434	50.414	32.5667	31.8835	34.1043	1439.98	0.584029	2.02476e-25	4.53235e-23
Papd5	chr8	88199212	88259722	41.3229	41.1585	42.3209	25.3282	26.2864	25.8559	1567.73	0.687435	4.33082e-21	6.30134e-19
Adcy7	chr8	88282991	88329962	1.54915	1.41005	1.22922	1.03597	0.760616	0.764875	83.8833	0.723274	0.00171956	0.0114874
Brd7	chr8	88332310	88362191	48.8881	49.3639	52.2016	32.0869	32.6959	30.0833	1019.27	0.667509	1.72795e-28	5.02832e-26
Cyld	chr8	88697027	88751946	4.34184	4.51809	4.4595	3.38498	3.16287	3.21671	324.498	0.450377	6.07694e-06	8.86856e-05
Sall1	chr8	89027242	89044162	58.5865	61.3599	59.3898	41.0335	41.9397	44.3562	2737.77	0.493589	3.22826e-08	7.53952e-07
Rbl2	chr8	91070056	91123844	4.77476	4.55999	4.18673	2.28926	2.49012	2.47355	149.192	0.895901	4.82179e-08	1.09109e-06
Aktip	chr8	91123498	91135494	16.9988	16.0056	20.3811	10.2708	10.4191	10.2153	473.146	0.788424	3.90595e-14	2.46661e-12
Rpgrip1l	chr8	91217029	91313222	2.25411	1.84539	2.55403	1.22162	1.16015	1.31105	131.902	0.847208	1.66306e-05	0.000214898
Fto	chr8	91313524	91668433	22.2092	19.0438	21.0763	13.1926	13.8384	14.2443	663.779	0.591613	8.16515e-15	5.85236e-13
Gnao1	chr8	93810837	93969388	1.53914	1.5764	1.38371	1.04155	0.975168	1.07057	87.4947	0.542851	0.0024179	0.0149895
Amfr	chr8	93971587	94012640	41.8562	39.6891	39.217	27.9328	28.0335	26.816	1256.24	0.545559	6.47109e-13	3.38685e-11
Nudt21	chr8	94019402	94037039	145.164	141.931	147.426	92.0583	85.5285	87.51	1505.04	0.714183	8.33883e-22	1.3333e-19
Ogfod1	chr8	94037197	94067922	13.4983	13.4266	13.4787	9.07638	7.76556	8.18995	620.555	0.695463	8.10293e-18	8.30265e-16
Bbs2	chr8	94067953	94098811	5.65352	6.35051	5.18161	3.47444	3.85321	4.00128	194.53	0.594807	5.12575e-05	0.000575905
Mt3	chr8	94152606	94154148	3.18531	6.77884	4.33884	1.92458	2.70166	1.45151	57.895	1.24453	0.00138277	0.00959422
Mt2	chr8	94172617	94173567	732.019	679.587	759.731	561.992	553.72	487.368	4957.62	0.438073	0.000440069	0.00372918
Mt1	chr8	94179088	94180327	396.63	469.069	496.002	355.966	353.317	341.902	3164.57	0.373534	0.00109743	0.0079401
Nup93	chr8	94214600	94315066	113.414	112.527	112.808	72.1008	71.8246	78.0379	3025.17	0.608588	1.12322e-28	3.33528e-26
Nlrc5	chr8	94472762	94527272	1.24747	1.31282	0.938313	0.811706	0.601698	0.640922	52.3504	0.778659	0.00230345	0.0144151
Fam192a	chr8	94574940	94601726	41.8078	45.0262	43.6843	28.9696	28.6821	33.4243	722.684	0.515571	9.42731e-09	2.44942e-07
Rspry1	chr8	94601940	94660276	13.6043	12.7417	14.0246	11.3283	9.70034	8.9879	469.982	0.435726	3.75457e-06	5.70836e-05
Arl2bp	chr8	94666599	94674457	39.5304	38.9479	37.1207	22.3917	22.6397	21.3484	757.48	0.801764	4.51645e-22	7.38364e-20
Ciapin1	chr8	94819817	94838340	47.7677	50.7707	53.4078	30.5764	31.4918	33.6224	2052.84	0.666142	7.17995e-13	3.74438e-11
Coq9	chr8	94838416	94854895	15.7457	16.0429	16.4306	11.5523	10.3024	10.7012	311.443	0.57089	3.69498e-07	7.00026e-06
Polr2c	chr8	94857449	94864240	52.6103	56.6235	55.9659	33.3913	35.4623	35.6805	828.001	0.658581	8.08473e-12	3.61947e-10
Katnb1	chr8	95081200	95099874	14.8159	17.2613	16.5559	12.0589	12.8905	12.2666	569.854	0.38505	3.89395e-05	0.000453255
Kifc3	chr8	95099827	95142540	7.64274	7.47486	6.69616	5.50464	5.36077	6.22738	406.972	0.345796	0.000345331	0.00301595
Usb1	chr8	95332283	95347513	11.9816	13.3297	11.1929	8.21764	8.70325	9.42939	254.793	0.462946	4.27768e-05	0.000493579
Mmp15	chr8	95352336	95374293	2.04695	2.01862	1.86387	0.887252	1.16765	1.22274	86.7587	0.840717	0.000164555	0.00159299
Cfap20	chr8	95420249	95434869	46.5726	44.5011	49.9842	29.6953	29.4153	28.3639	552.689	0.69055	7.36436e-12	3.33805e-10
Csnk2a2	chr8	95446095	95488820	36.0243	37.2581	38.3523	22.6367	22.6023	22.7058	1163.17	0.716152	4.74241e-35	2.30007e-32
Gins3	chr8	95633558	95645059	7.30223	7.63973	8.18585	4.91287	4.82087	5.98959	188.104	0.547375	4.54066e-05	0.000517942
Setd6	chr8	95715912	95719004	30.4041	31.1096	30.4783	15.7854	16.9277	17.2652	442.822	0.876042	2.61374e-21	3.96144e-19
Cnot1	chr8	95719450	95807462	134.652	133.264	134.332	79.7567	84.8341	80.7767	8488.13	0.71311	3.20971e-09	9.05063e-08
4930513N10Rik	chr8	95806829	95821728	3.63431	3.5267	3.15764	1.88803	2.26865	1.83875	82.6348	0.783339	0.000170454	0.00164246
Slc38a7	chr8	95835922	95853491	14.6782	16.5221	13.8692	11.7781	12.8985	12.468	621.066	0.276908	0.0028158	0.0170211
Got2	chr8	95864136	95888365	114.125	123.682	117.544	77.6138	82.8631	83.0865	2862	0.543586	8.25846e-21	1.17805e-18
Tk2	chr8	104226690	104248558	7.49742	9.07755	7.09205	4.55394	4.31506	5.23862	185.21	0.741008	6.19695e-07	1.12007e-05
Cklf	chr8	104250860	104263447	4.68015	5.05798	4.60898	3.108	3.66109	3.32009	101.184	0.504321	0.00560411	0.0295006
Cmtm4	chr8	104348192	104395807	21.3756	20.1208	20.5922	12.7069	13.3821	13.1095	1343.95	0.663122	1.52984e-10	5.66392e-09
Dync1li2	chr8	104417673	104443047	32.9818	33.8074	33.0016	21.6039	21.1177	20.9008	1272.42	0.650352	3.99243e-24	8.29856e-22
Ccdc79	chr8	104446718	104509887	1.5491	1.04108	1.61554	0.545986	0.307944	0.370603	23.8627	1.8089	4.97973e-07	9.18315e-06
Nae1	chr8	104511027	104534637	39.388	38.2729	39.3246	26.4073	24.6704	27.0382	664.153	0.58216	7.48526e-14	4.53794e-12
Pdp2	chr8	104591467	104596849	2.93944	3.40217	4.36541	2.03914	2.23343	2.99149	138.809	0.543528	0.00235311	0.0146554
Fam96b	chr8	104639838	104641728	72.944	81.4369	81.6718	53.9706	61.72	62.1285	576.082	0.405735	0.00102957	0.0075461
Cbfb	chr8	105170673	105217988	52.7829	51.8913	52.3541	32.6618	34.304	32.5715	1293.77	0.657526	2.63222e-31	9.82021e-29
Hsf4	chr8	105269800	105275845	0.706029	1.25922	1.44257	0.328143	0.518217	0.623661	20.163	1.17341	0.00511952	0.0274665
4931428F04Rik	chr8	105280408	105289528	3.10831	2.94432	2.79222	2.10471	1.81533	1.73634	102.572	0.657176	7.02552e-05	0.000757756
E2f4	chr8	105297662	105305370	134.711	148.512	142.599	97.0943	101.418	111.397	2685.15	0.456714	2.26017e-11	9.55972e-10
Elmo3	chr8	105305600	105310623	1.96011	1.94457	2.16139	1.01512	1.51406	1.17392	51.0931	0.702406	0.00217682	0.0138128
Slc9a5	chr8	105348257	105369881	3.71924	4.66822	3.70648	2.55562	2.83559	2.58709	230.261	0.599397	0.000657916	0.00520821
Zdhhc1	chr8	105472424	105496870	4.44971	3.97167	4.11968	2.5205	2.52097	2.96549	77.1394	0.639957	0.00153879	0.0104819
Atp6v0d1	chr8	105524469	105566040	93.3212	88.4956	89.2023	69.8677	70.2814	72.3926	1370.81	0.350117	9.06258e-06	0.000125343
Ctcf	chr8	105636537	105682922	75.0087	72.1752	76.5786	56.0038	58.5979	58.2774	2539.25	0.371429	4.71092e-11	1.904e-09
Rltpr	chr8	105690905	105698165	5.361	4.5994	5.98179	2.29726	2.39443	2.8068	119.695	1.07748	6.34422e-10	2.04363e-08
Pard6a	chr8	105701646	105703494	5.36648	3.94048	4.67022	1.60121	3.54017	2.93454	75.777	0.770678	0.00553112	0.0291692
Enkd1	chr8	105703651	105708168	13.6434	14.7306	13.3288	7.92806	8.67885	8.74476	187.988	0.71343	1.49847e-06	2.49632e-05
Ranbp10	chr8	105768307	105827350	15.4251	15.4954	16.9311	12.2893	11.3297	11.6519	761.906	0.44119	1.50897e-05	0.000197913
Tsnaxip1	chr8	105827743	105844676	2.2832	1.95422	2.02447	0.937034	1.19206	1.02473	26.7685	0.98393	0.000755602	0.00584166
Thap11	chr8	105855102	105856950	22.771	26.5902	30.0524	18.3652	17.6968	21.0863	480.254	0.470414	4.86132e-06	7.21332e-05
Nutf2	chr8	105860633	105880401	7.65518	6.98438	6.92964	3.45434	3.37484	4.2523	105.989	0.951493	3.80166e-08	8.79399e-07
Edc4	chr8	105880880	105893225	48.2002	50.0953	50.3404	35.8619	36.5084	38.0327	2049.59	0.428154	4.37223e-10	1.46244e-08
Pskh1	chr8	105900473	105931802	7.94844	9.31357	7.52091	5.74172	6.01704	5.41298	301.561	0.531328	1.37048e-05	0.000181277
Slc12a4	chr8	105943589	105966115	28.4225	31.1565	31.3971	24.4385	22.3078	24.6583	1081.06	0.349544	4.63584e-06	6.91101e-05
Ddx28	chr8	106009615	106011486	15.3672	16.9276	16.271	10.8222	11.1673	9.47446	248.355	0.630396	4.02786e-07	7.57175e-06
Dus2	chr8	106011477	106053840	9.32115	9.59741	9.72624	7.58949	7.46723	5.9284	197.951	0.46027	0.000338019	0.00296812
Nfatc3	chr8	106059602	106130537	26.073	25.8686	26.3453	16.1839	15.5736	14.8807	1272.28	0.748052	1.20691e-10	4.57307e-09
Pla2g15	chr8	106150398	106164715	10.6605	11.7751	12.688	7.69531	6.68065	8.48442	298.894	0.616784	9.74595e-07	1.68613e-05
Slc7a6	chr8	106168874	106198704	20.2152	20.7644	21.5125	10.3635	11.2032	12.5616	707.376	0.866084	2.22034e-23	4.36567e-21
Slc7a6os	chr8	106200437	106210933	58.1845	59.4725	62.3117	34.25	41.9964	38.3543	821.253	0.648082	8.07747e-12	3.61947e-10
[truncated: 560 more rows]

## Sheet: Ts8_down
Gene_symbol	Chr	Start	End	FPKM_Ts8-r1	FPKM_Ts8-r2	FPKM_Ts8-r3	FPKM_WT-r1	FPKM_WT-r2	FPKM_WT-r3	baseMean	log2FoldChange	pvalue	padj
[truncated: 1,260 more rows]

[truncated: 5 more sheets: Ts11_up, Ts11_down, Ts15_up, Ts15_down, percentage_of_DEGs_per_chr]
