# Supplementary material for: The effect of trisomic chromosomes on spatial genome organization and global transcription in embryonic stem cells
Source: Cell Prolif. 2024 Mar 29;57(8):e13639. doi: 10.1111/cpr.13639 (PMC11294443; doi:10.1111/cpr.13639)
Supplement: Supplementary file 8 — Supplementary File 3. Shared differentially expressed genes. [file CPR-57-e13639-s001.xlsx]

## Sheet: Up-regulated genes
Gene_symbol	Chromosome	Start	End	Up-regulated in
Smap1	chr1	23844824	23909736	Ts8, Ts11
Plekhb2	chr1	34849958	34871557	Ts11, Ts15
Cnga3	chr1	37218277	37263384	Ts11, Ts15
Col5a2	chr1	45374330	45503282	Ts11, Ts15
Myo1b	chr1	51749757	51915978	Ts6, Ts8, Ts11
Nab1	chr1	52455848	52500448	Ts11, Ts15
1700019A02Rik	chr1	53158576	53187617	Ts6, Ts8
Ndufb3	chr1	58586598	58595948	Ts11, Ts15
Nrp2	chr1	62703316	62797091	Ts6, Ts8, Ts11
4930487H11Rik	chr1	62790917	62794732	Ts6, Ts8
Fzd5	chr1	64730557	64737750	Ts6, Ts8
Mreg	chr1	72159232	72212307	Ts8, Ts11
Pecr	chr1	72259172	72284314	Ts6, Ts8, Ts11, Ts15
Xrcc5	chr1	72307420	72394953	Ts6, Ts8
Slc11a1	chr1	74375202	74386051	Ts6, Ts8, Ts11
Des	chr1	75360291	75368579	Ts6, Ts11, Ts15
Gmppa	chr1	75435942	75443176	Ts6, Ts11
Epha4	chr1	77367184	77515088	Ts6, Ts8
Acsl3	chr1	78657824	78707743	Ts8, Ts11
Rbm44	chr1	91145102	91170795	Ts8, Ts11
Pign	chr1	105518421	105663676	Ts6, Ts11
Dbi	chr1	120113279	120121096	Ts6, Ts11, Ts15
Pik3c2b	chr1	133046011	133108688	Ts6, Ts8, Ts11
Atp2b4	chr1	133702673	133753747	Ts11, Ts15
Btg2	chr1	134074864	134079155	Ts8, Ts11
E330020D12Rik	chr1	153404185	153414233	Ts8, Ts11
Npl	chr1	153503015	153549714	Ts6, Ts8, Ts11, Ts15
Prdx6	chr1	161240111	161251210	Ts11, Ts15
Ccdc181	chr1	164275597	164287847	Ts6, Ts8, Ts11
Pbx1	chr1	168153526	168432169	Ts6, Ts15
Atf6	chr1	170704456	170867771	Ts11, Ts15
Pea15a	chr1	172196728	172206781	Ts11, Ts15
Fh1	chr1	175601377	175625635	Ts8, Ts11
Sdccag8	chr1	176814659	177020432	Ts8, Ts11
Adck3	chr1	180165237	180196020	Ts6, Ts8
Lefty2	chr1	180893118	180899102	Ts8, Ts11
Pycr2	chr1	180904273	180908088	Ts8, Ts11
Tmem63a	chr1	180942517	180975104	Ts8, Ts11
Smyd2	chr1	189880491	189922288	Ts11, Ts15
Atf3	chr1	191170296	191183333	Ts11, Ts15
Ppp2r5a	chr1	191351980	191397041	Ts8, Ts15
G0s2	chr1	193272159	193273188	Ts6, Ts15
Cd34	chr1	194938820	194961292	Ts11, Ts15
Vim	chr2	13574310	13582826	Ts11, Ts15
Nsun6	chr2	14995130	15054872	Ts6, Ts8
Psd4	chr2	24385396	24408729	Ts11, Ts15
Ncs1	chr2	31245922	31295471	Ts11, Ts15
Hspa5	chr2	34772089	34776529	Ts6, Ts11, Ts15
Gsn	chr2	35282379	35307902	Ts11, Ts15
Kif5c	chr2	49619313	49774778	Ts8, Ts11
Dpp4	chr2	62330072	62412231	Ts8, Ts11
Platr26	chr2	71719416	71730966	Ts6, Ts11
Pdk1	chr2	71873223	71903858	Ts6, Ts8
Cyct	chr2	76353941	76360453	Ts6, Ts8, Ts11, Ts15
Fkbp7	chr2	76663033	76673098	Ts11, Ts15
Dnajc10	chr2	80315465	80354055	Ts6, Ts11
Tfpi	chr2	84432859	84474174	Ts11, Ts15
Slc43a3	chr2	84936645	84958509	Ts11, Ts15
Ptprj	chr2	90432888	90580647	Ts11, Ts15
Mdk	chr2	91929804	91932297	Ts8, Ts15
B230118H07Rik	chr2	101560780	101628986	Ts11, Ts15
Ccdc73	chr2	104886323	104999737	Ts8, Ts11
Wt1	chr2	105126528	105173614	Ts11, Ts15
Rcn1	chr2	105385947	105399319	Ts11, Ts15
BC052040	chr2	115581715	115778768	Ts8, Ts11
Bmf	chr2	118528756	118549678	Ts6, Ts8
Pak6	chr2	118677245	118698020	Ts8, Ts11, Ts15
Inafm2	chr2	118745757	118748810	Ts11, Ts15
Bahd1	chr2	118901614	118924524	Ts6, Ts11
Chac1	chr2	119351241	119354327	Ts6, Ts11, Ts15
Tyro3	chr2	119797739	119818103	Ts6, Ts8
Nphp1	chr2	127740731	127788891	Ts6, Ts8
Zc3h8	chr2	128926267	128944020	Ts6, Ts15
Rrbp1	chr2	143985863	144011263	Ts11, Ts15
Pygb	chr2	150786795	150831748	Ts8, Ts11
Sdcbp2	chr2	151572622	151590005	Ts8, Ts11
Srxn1	chr2	152105523	152111376	Ts11, Ts15
Tcf15	chr2	152143608	152149096	Ts11, Ts15
Trib3	chr2	152337424	152344060	Ts6, Ts11, Ts15
Id1	chr2	152736250	152737410	Ts11, Ts15
Tti1	chr2	157981802	158009360	Ts6, Ts8
Snhg11	chr2	158375637	158386145	Ts6, Ts11
Ift52	chr2	163017471	163046135	Ts8, Ts11
Wfdc2	chr2	164562715	164568506	Ts6, Ts8, Ts11
Car3	chr3	14863537	14872373	Ts11, Ts15
Car2	chr3	14886425	14900770	Ts11, Ts15
Nceh1	chr3	27183003	27244911	Ts11, Ts15
Mynn	chr3	30602086	30619873	Ts6, Ts8
Lrrc34	chr3	30624266	30647818	Ts6, Ts8
Lrrc31	chr3	30678553	30699843	Ts8, Ts11
Gpr160	chr3	30855949	30897194	Ts6, Ts8, Ts15
Slc7a11	chr3	50364935	50443613	Ts11, Ts15
Mgarp	chr3	51388412	51396547	Ts6, Ts8
Postn	chr3	54361106	54391041	Ts11, Ts15
Sohlh2	chr3	55182043	55209957	Ts6, Ts8, Ts11
Wwtr1	chr3	57455643	57575876	Ts11, Ts15
Ptx3	chr3	66219886	66225806	Ts11, Ts15
B3galnt1	chr3	69573918	69598960	Ts6, Ts11, Ts15
Golim4	chr3	75876182	75956949	Ts11, Ts15
Nes	chr3	87971092	87980451	Ts11, Ts15
Syt11	chr3	88744700	88772599	Ts8, Ts11
Rusc1	chr3	89083978	89093363	Ts6, Ts11, Ts15
Fdps	chr3	89093587	89101967	Ts6, Ts11
Adam15	chr3	89339639	89350010	Ts11, Ts15
Zbtb7b	chr3	89377645	89393203	Ts11, Ts15
Dennd4b	chr3	90266513	90280665	Ts6, Ts8
S100a11	chr3	93520495	93526288	Ts11, Ts15
Sv2a	chr3	96181226	96195180	Ts6, Ts15
Polr3gl	chr3	96577871	96594181	Ts6, Ts8
Pde4dip	chr3	97689828	97888707	Ts11, Ts15
Ngf	chr3	102469918	102521013	Ts11, Ts15
Tspan2	chr3	102734769	102772310	Ts11, Ts15
Sike1	chr3	102995739	103003914	Ts6, Ts8
Rhoc	chr3	104789033	104794459	Ts11, Ts15
Gstm7	chr3	107926333	107931745	Ts6, Ts11
Gstm4	chr3	108040407	108044859	Ts6, Ts11
Sort1	chr3	108284063	108361519	Ts8, Ts11
F3	chr3	121723536	121735052	Ts11, Ts15
Pla2g12a	chr3	129878605	129895825	Ts8, Ts11, Ts15
Ostc	chr3	130695916	130709444	Ts6, Ts11
Lef1	chr3	131110296	131224357	Ts11, Ts15
Ddit4l	chr3	137623671	137628332	Ts8, Ts11
Mttp	chr3	138089854	138131377	Ts8, Ts11
Gbp2	chr3	142620662	142638008	Ts11, Ts15
Cyr61	chr3	145646970	145649985	Ts11, Ts15
Ssx2ip	chr3	146404641	146440137	Ts6, Ts8
Dnajb4	chr3	152183870	152193845	Ts11, Ts15
Smim8	chr4	34768671	34778337	Ts6, Ts8, Ts11, Ts15
Ndufb6	chr4	40270662	40279368	Ts11, Ts15
Aqp3	chr4	41092723	41098183	Ts6, Ts11, Ts15
Cntfr	chr4	41669673	41697091	Ts11, Ts15
Rusc2	chr4	43406501	43427092	Ts11, Ts15
Sec61b	chr4	47474660	47483233	Ts11, Ts15
Abca1	chr4	53030788	53159895	Ts6, Ts11
Txn1	chr4	57943372	57956411	Ts6, Ts15
Ptgr1	chr4	58965589	58987078	Ts8, Ts11, Ts15
Wdr31	chr4	62452631	62470895	Ts8, Ts11
Pappa	chr4	65124173	65357509	Ts11, Ts15
Sh3gl2	chr4	85205455	85389379	Ts6, Ts8
Plin2	chr4	86656564	86670059	Ts11, Ts15
Mtap	chr4	89137369	89181090	Ts11, Ts15
Cdkn2a	chr4	89274472	89282192	Ts8, Ts11
Ak4	chr4	101419288	101467771	Ts6, Ts11
Dab1	chr4	104367537	104744844	Ts8, Ts15
BC055111	chr4	106590908	106617238	Ts6, Ts15
Scp2	chr4	108043829	108118547	Ts6, Ts8, Ts11
Spata6	chr4	111720009	111829140	Ts8, Ts11
Plk3	chr4	117128654	117133952	Ts6, Ts11, Ts15
P3h1	chr4	119232914	119248977	Ts6, Ts11
Pou3f1	chr4	124657645	124660655	Ts11, Ts15
Gjb5	chr4	127354808	127358164	Ts6, Ts11
Phc2	chr4	128654701	128752881	Ts11, Ts15
S100pbp	chr4	129150824	129189482	Ts6, Ts8
Mecr	chr4	131843470	131867787	Ts11, Ts15
Slc30a2	chr4	134343045	134354484	Ts6, Ts11, Ts15
Clic4	chr4	135213969	135272760	Ts11, Ts15
Grhl3	chr4	135541887	135573620	Ts6, Ts11
E2f2	chr4	136180781	136196056	Ts11, Ts15
Ece1	chr4	137862236	137965229	Ts11, Ts15
Padi4	chr4	140745507	140774203	Ts6, Ts8, Ts11
Casp9	chr4	141793611	141815978	Ts6, Ts8
Pramef12	chr4	144391673	144408464	Ts6, Ts8, Ts15
Mad2l2	chr4	148140489	148145704	Ts6, Ts11
Fbxo2	chr4	148160667	148166417	Ts6, Ts11
Dffa	chr4	149104141	149120653	Ts6, Ts11
Spsb1	chr4	149896283	149955006	Ts11, Ts15
Mib2	chr4	155654471	155669254	Ts11, Ts15
B930041F14Rik	chr4	155694341	155696483	Ts8, Ts11
Vwa1	chr4	155768494	155774561	Ts11, Ts15
Krit1	chr5	3803164	3844515	Ts6, Ts8
Actr3b	chr5	25760025	25850341	Ts6, Ts8
Preb	chr5	30951666	30960327	Ts6, Ts11
Slc5a6	chr5	31036035	31048562	Ts6, Ts15
Slbp	chr5	33640054	33652574	Ts6, Ts8
Fgfr3	chr5	33722305	33737068	Ts11, Ts15
Sh3tc1	chr5	35697179	35729276	Ts6, Ts8
Crmp1	chr5	37242057	37292163	Ts8, Ts11
Klhl5	chr5	65131230	65168142	Ts11, Ts15
Smim14	chr5	65448754	65492835	Ts6, Ts8, Ts11, Ts15
Uchl1	chr5	66676120	66687234	Ts8, Ts11
Gnpda2	chr5	69575001	69592285	Ts6, Ts8, Ts11
Kit	chr5	75574990	75656721	Ts6, Ts11
Cdkl2	chr5	92006073	92042696	Ts6, Ts11
Uso1	chr5	92137937	92202795	Ts6, Ts11
Cxcl10	chr5	92346638	92348889	Ts11, Ts15
Anxa3	chr5	96793384	96845968	Ts11, Ts15
Coq2	chr5	100654725	100674256	Ts8, Ts11
Brdt	chr5	107331193	107387058	Ts6, Ts11
Ficd	chr5	113735781	113740607	Ts6, Ts11, Ts15
Acacb	chr5	114165517	114250758	Ts6, Ts8
Nos1	chr5	117866838	117958840	Ts6, Ts8, Ts11
Hrk	chr5	118169763	118189478	Ts6, Ts11, Ts15
Rad9b	chr5	122325507	122354195	Ts6, Ts8
Vps29	chr5	122354412	122363287	Ts8, Ts15
Arpc3	chr5	122391927	122406178	Ts11, Ts15
Adgrd1	chr5	129096749	129204599	Ts6, Ts8
Fzd9	chr5	135248937	135251047	Ts8, Ts11
Col26a1	chr5	136741763	136883107	Ts11, Ts15
Serpine1	chr5	137061505	137072272	Ts11, Ts15
Nyap1	chr5	137730962	137739998	Ts6, Ts15
Sun1	chr5	139200636	139249839	Ts6, Ts8
Mafk	chr5	139791535	139802652	Ts11, Ts15
Arpc1b	chr5	145114255	145128186	Ts11, Ts15
Bud31	chr5	145140396	145148074	Ts11, Ts15
Slc7a1	chr5	148327409	148392815	Ts11, Ts15
Alox5ap	chr5	149265003	149288153	Ts11, Ts15
Tfpi2	chr6	3962594	3968354	Ts11, Ts15
Gng11	chr6	4003986	4008446	Ts11, Ts15
Bet1	chr6	4076903	4086927	Ts6, Ts11
Sgce	chr6	4674349	4747204	Ts11, Ts15
Peg10	chr6	4747305	4760516	Ts11, Ts15
Slc25a13	chr6	6041217	6217173	Ts6, Ts8
Ica1	chr6	8630526	8778484	Ts6, Ts8, Ts11
Ndufa4	chr6	11900372	11907446	Ts6, Ts11, Ts15
Tmem168	chr6	13580688	13608063	Ts6, Ts8
Tes	chr6	17065148	17105825	Ts11, Ts15
Cav1	chr6	17306334	17341328	Ts11, Ts15
Mest	chr6	30738052	30748466	Ts11, Ts15
Copg2	chr6	30747553	30896794	Ts6, Ts8
Podxl	chr6	31519492	31563937	Ts6, Ts15
Cald1	chr6	34709443	34775469	Ts6, Ts15
Stra8	chr6	34920959	34939342	Ts6, Ts11, Ts15
Zc3hav1	chr6	38310496	38354603	Ts6, Ts11
Ttc26	chr6	38381523	38427647	Ts6, Ts8
Mkrn1	chr6	39397820	39420369	Ts6, Ts15
Pdia4	chr6	47796140	47813512	Ts6, Ts11, Ts15
Atp6v0e2	chr6	48537568	48541800	Ts6, Ts11
Zfp775	chr6	48613179	48623227	Ts6, Ts8
Cycs	chr6	50562562	50566474	Ts6, Ts15
Cbx3	chr6	51470615	51483704	Ts6, Ts8
Snx10	chr6	51544522	51590670	Ts6, Ts8
Halr1	chr6	52102948	52113684	Ts6, Ts8
Fkbp14	chr6	54577604	54593128	Ts6, Ts11, Ts15
Ggct	chr6	54985094	54992867	Ts6, Ts15
Lancl2	chr6	57702454	57739449	Ts6, Ts8
Gng12	chr6	66896396	67021361	Ts11, Ts15
Krcc1	chr6	71272018	71285319	Ts6, Ts8, Ts11
Reep1	chr6	71707680	71810705	Ts6, Ts11
Tmem150a	chr6	72355482	72359762	Ts6, Ts11
Ggcx	chr6	72414307	72431106	Ts6, Ts11
Capg	chr6	72549646	72562983	Ts11, Ts15
M1ap	chr6	82946921	83030309	Ts6, Ts11
Mthfd2	chr6	83305703	83317604	Ts6, Ts11, Ts15
Dguok	chr6	83480213	83506969	Ts6, Ts8
Actg2	chr6	83512908	83536251	Ts11, Ts15
Paip2b	chr6	83806058	83831741	Ts6, Ts11
Gfpt1	chr6	87042845	87092207	Ts6, Ts11
H1fx	chr6	87980420	87981482	Ts8, Ts11
Rpn1	chr6	88084472	88105304	Ts6, Ts11
Sec61a1	chr6	88503606	88518800	Ts6, Ts11
4933427D06Rik	chr6	89096114	89110037	Ts6, Ts8, Ts11, Ts15
Slc6a6	chr6	91684066	91759063	Ts6, Ts8
Adamts9	chr6	92772698	92901441	Ts6, Ts15
Mitf	chr6	97991782	98021358	Ts6, Ts8, Ts11
Bhlhe40	chr6	108660628	108666925	Ts6, Ts11, Ts15
Edem1	chr6	108828640	108859356	Ts6, Ts11
Zfp248	chr6	118427318	118455506	Ts6, Ts11
A2m	chr6	121636172	121679238	Ts6, Ts8, Ts11
Mfap5	chr6	122513675	122529287	Ts11, Ts15
Dppa3	chr6	122626423	122630271	Ts6, Ts11
Tpi1	chr6	124810591	124814296	Ts6, Ts15
Pianp	chr6	124998436	125003097	Ts6, Ts8
Tuba3a	chr6	125278273	125286042	Ts6, Ts11
Vwf	chr6	125552947	125686679	Ts6, Ts8
Rad51ap1	chr6	126923418	126939555	Ts6, Ts8
D6Wsu163e	chr6	126939965	126975704	Ts6, Ts8
Prmt8	chr6	127689008	127769159	Ts6, Ts11
Tspan9	chr6	127961399	128143578	Ts6, Ts15
Olr1	chr6	129485247	129507165	Ts11, Ts15
Magohb	chr6	131284388	131293244	Ts6, Ts8, Ts11
Dusp16	chr6	134715467	134792628	Ts6, Ts11
Gpr19	chr6	134869091	134897925	Ts6, Ts8
Hebp1	chr6	135137518	135168215	Ts6, Ts8
Recql	chr6	142356946	142387087	Ts6, Ts8
Cmas	chr6	142756685	142775714	Ts6, Ts8
C2cd5	chr6	143010919	143100152	Ts6, Ts8
Etnk1	chr6	143167229	143208547	Ts6, Ts8, Ts15
Bcat1	chr6	144993834	145048812	Ts6, Ts15
Tm7sf3	chr6	146602275	146634592	Ts6, Ts8
Arntl2	chr6	146805529	146833529	Ts6, Ts11
Caprin2	chr6	148842491	148896237	Ts6, Ts8
Dennd5b	chr6	148988068	149101680	Ts6, Ts11
Tnnt1	chr7	4504569	4515975	Ts6, Ts11
Plaur	chr7	24462499	24475873	Ts6, Ts15
Cadm4	chr7	24482022	24504533	Ts6, Ts11
Ceacam1	chr7	25461701	25477625	Ts8, Ts11
Tgfb1	chr7	25687001	25704996	Ts11, Ts15
Fbxo27	chr7	28693143	28699337	Ts6, Ts8
Hsd17b14	chr7	45554927	45567321	Ts8, Ts15
Ldha	chr7	46845803	46855627	Ts8, Ts15
Svip	chr7	51997160	52006018	Ts6, Ts8
Arrdc4	chr7	68741592	68749238	Ts6, Ts8, Ts11
Alpk3	chr7	81057599	81105612	Ts6, Ts8
Pde8a	chr7	81213803	81333622	Ts6, Ts8
Cpeb1	chr7	81347025	81454758	Ts11, Ts15
Hdgfrp3	chr7	81881255	81934459	Ts8, Ts11
Mesdc2	chr7	83891999	83901532	Ts6, Ts11
Prss23	chr7	89507784	89517586	Ts11, Ts15
Capn5	chr7	98121558	98162342	Ts6, Ts8
Wnt11	chr7	98838844	98854747	Ts11, Ts15
Serpinh1	chr7	99345374	99353239	Ts11, Ts15
Spcs2	chr7	99837568	99858883	Ts6, Ts11
Stim1	chr7	102267823	102436855	Ts8, Ts15
Trim34b	chr7	104329470	104336617	Ts6, Ts11
Nlrp14	chr7	107166989	107198103	Ts8, Ts11
Calca	chr7	114633290	114636357	Ts8, Ts11, Ts15
Crym	chr7	120186383	120201988	Ts11, Ts15
Nupr1	chr7	126623245	126625470	Ts6, Ts11, Ts15
Itgam	chr7	128062639	128118491	Ts6, Ts15
Bag3	chr7	128523582	128546979	Ts11, Ts15
Htra1	chr7	130936202	130985658	Ts6, Ts11, Ts15
Oat	chr7	132557474	132576398	Ts11, Ts15
Lhpp	chr7	132610642	132706419	Ts11, Ts15
Mettl10	chr7	132827460	132852647	Ts6, Ts15
Bnip3	chr7	138890835	138909506	Ts8, Ts15
B4galnt4	chr7	141061273	141072119	Ts6, Ts8
Lrrc56	chr7	141195142	141210055	Ts6, Ts8
H19	chr7	142575529	142578146	Ts11, Ts15
Nadsyn1	chr7	143795590	143822852	Ts6, Ts8
Fgf4	chr7	144861385	144865243	Ts6, Ts8
Mcoln1	chr8	3500518	3515231	Ts8, Ts11
Pnpla6	chr8	3515383	3544267	Ts6, Ts8
Cers4	chr8	4493404	4526079	Ts8, Ts11
Efnb2	chr8	8617438	8660773	Ts11, Ts15
Col4a1	chr8	11198422	11312826	Ts11, Ts15
Col4a2	chr8	11312828	11449287	Ts11, Ts15
Ing1	chr8	11556064	11563251	Ts6, Ts8
Grtp1	chr8	13176868	13200624	Ts6, Ts8
Gas6	chr8	13465373	13494535	Ts11, Ts15
Fbxo25	chr8	13907805	13940521	Ts8, Ts11
Mcph1	chr8	18595172	18803188	Ts6, Ts8
Nek3	chr8	22128282	22166435	Ts6, Ts8
Sfrp1	chr8	23411501	23449632	Ts6, Ts8
Plekha2	chr8	25039143	25101811	Ts6, Ts8, Ts11, Ts15
Gtf2e2	chr8	33732066	33777173	Ts6, Ts8
Saraf	chr8	34154562	34170847	Ts8, Ts11
Triml1	chr8	43129806	43141486	Ts6, Ts8
Zfp42	chr8	43295066	43307009	Ts6, Ts8
Cfap97	chr8	46169555	46195590	Ts6, Ts8
Slc25a4	chr8	46207340	46211009	Ts6, Ts8
Cenpu	chr8	46552068	46579584	Ts6, Ts8
Primpol	chr8	46575593	46617200	Ts6, Ts8
Ing2	chr8	47667177	47675159	Ts6, Ts8
Vegfc	chr8	54077531	54186454	Ts8, Ts15
Spcs3	chr8	54520432	54529998	Ts6, Ts8
2500002B13Rik	chr8	57487962	57510262	Ts6, Ts8
Galnt7	chr8	57523824	57653055	Ts8, Ts11, Ts15
2700029M09Rik	chr8	60890450	60907572	Ts6, Ts8, Ts11
Cbr4	chr8	61487733	61503500	Ts8, Ts11
Msmo1	chr8	64718144	64733578	Ts6, Ts8
Lpl	chr8	68880554	68906932	Ts8, Ts11, Ts15
Slc5a5	chr8	70882888	70892757	Ts11, Ts15
Mrpl34	chr8	71464925	71465753	Ts8, Ts15
Colgalt1	chr8	71611023	71624911	Ts6, Ts8
Ap1m1	chr8	72240131	72257379	Ts6, Ts8
Calr3	chr8	72424182	72435156	Ts8, Ts11
Hmox1	chr8	75093617	75100593	Ts11, Ts15
Arhgap10	chr8	77250365	77517907	Ts8, Ts15
Pou4f2	chr8	78433008	78436652	Ts8, Ts15
Hhip	chr8	79965850	80058008	Ts8, Ts11
Tbc1d9	chr8	83165351	83272940	Ts8, Ts15
Elmod2	chr8	83312631	83332486	Ts6, Ts8
Clgn	chr8	83389890	83426829	Ts6, Ts8, Ts11
Ndufb7	chr8	83566757	83571623	Ts8, Ts11
Adgre5	chr8	83723250	83741311	Ts8, Ts15
Asf1b	chr8	83955693	83970195	Ts6, Ts8
Samd1	chr8	83997671	84000386	Ts6, Ts8
Ccdc130	chr8	84257766	84270402	Ts6, Ts8
Calr	chr8	84842087	84846931	Ts6, Ts11
Gcdh	chr8	84886386	84893921	Ts6, Ts8, Ts11
Gpt2	chr8	85492616	85527558	Ts8, Ts11
Gm2694	chr8	87472811	87525554	Ts8, Ts11
Cnep1r1	chr8	88118758	88135197	Ts6, Ts8
Heatr3	chr8	88137884	88171943	Ts6, Ts8
Bbs2	chr8	94067953	94098811	Ts6, Ts8, Ts15
Mt3	chr8	94152606	94154148	Ts6, Ts8, Ts11, Ts15
Mt2	chr8	94172617	94173567	Ts6, Ts8, Ts11, Ts15
Mt1	chr8	94179088	94180327	Ts8, Ts11, Ts15
Herpud1	chr8	94386499	94395358	Ts6, Ts11, Ts15
Kifc3	chr8	95099827	95142540	Ts6, Ts8
Usb1	chr8	95332283	95347513	Ts6, Ts8, Ts11
Gins3	chr8	95633558	95645059	Ts6, Ts8
Setd6	chr8	95715912	95719004	Ts6, Ts8
Slc38a7	chr8	95835922	95853491	Ts6, Ts8
Got2	chr8	95864136	95888365	Ts8, Ts11, Ts15
Cdh11	chr8	102632994	102785111	Ts11, Ts15
Nae1	chr8	104511027	104534637	Ts6, Ts8
Hsf4	chr8	105269800	105275845	Ts8, Ts15
Psmb10	chr8	105935727	105938392	Ts11, Ts15
Slc7a6	chr8	106168874	106198704	Ts8, Ts11
Cyb5b	chr8	107150660	107187470	Ts8, Ts11, Ts15
Nqo1	chr8	107388224	107403205	Ts6, Ts8, Ts11, Ts15
Cmtr2	chr8	110217959	110224489	Ts6, Ts8
Fuk	chr8	110882455	110902488	Ts6, Ts8
Tmem231	chr8	111912017	111933791	Ts6, Ts8
Gabarapl2	chr8	111940702	111952915	Ts6, Ts8, Ts11, Ts15
Plcg2	chr8	117498290	117635142	Ts8, Ts15
Mphosph6	chr8	117791644	117801929	Ts6, Ts8
Tldc1	chr8	119760586	119778416	Ts8, Ts11
Gins2	chr8	120581265	120589075	Ts6, Ts8
Cdk10	chr8	123224840	123232256	Ts6, Ts8
Tubb3	chr8	123411563	123422010	Ts8, Ts11
Gas8	chr8	123518834	123536650	Ts6, Ts8
Coa6	chr8	126422500	126425435	Ts6, Ts8, Ts11
Itgb1	chr8	128685653	128733579	Ts8, Ts15
Arhgap42	chr9	8994952	9239013	Ts8, Ts15
Piwil4	chr9	14702357	14740733	Ts6, Ts8, Ts11
Col5a3	chr9	20770049	20815034	Ts11, Ts15
S1pr2	chr9	20965951	20976793	Ts6, Ts15
Slc44a2	chr9	21320718	21355028	Ts6, Ts15
Elavl3	chr9	22015004	22052023	Ts8, Ts11
Ets1	chr9	32696041	32757820	Ts11, Ts15
Ubash3b	chr9	41013640	41157494	Ts11, Ts15
Mcam	chr9	44134657	44142726	Ts6, Ts11
Hyou1	chr9	44379489	44392369	Ts6, Ts11
Phldb1	chr9	44686307	44735198	Ts11, Ts15
Atp5l	chr9	44913247	44920742	Ts11, Ts15
Tagln	chr9	45929627	45936058	Ts11, Ts15
Cadm1	chr9	47530351	47853385	Ts8, Ts11
Usp28	chr9	48985384	49042517	Ts6, Ts8
Slc35f2	chr9	53771534	53818161	Ts6, Ts8, Ts15
Hmg20a	chr9	56418845	56496936	Ts6, Ts8
Ppcdc	chr9	57412659	57440114	Ts6, Ts8
Islr2	chr9	58196296	58202285	Ts6, Ts11
Stoml1	chr9	58253163	58262524	Ts6, Ts11
4930461G14Rik	chr9	58455172	58469623	Ts8, Ts11
Nptn	chr9	58582239	58652879	Ts6, Ts15
Rec114	chr9	58652855	58741559	Ts11, Ts15
Coro2b	chr9	62419491	62537044	Ts6, Ts8
Zwilch	chr9	64137143	64172931	Ts6, Ts8
Tipin	chr9	64281606	64304792	Ts6, Ts8
Rab8b	chr9	66843663	66919705	Ts6, Ts11
Ice2	chr9	69397997	69433074	Ts6, Ts8, Ts15
Anxa2	chr9	69453682	69491785	Ts11, Ts15
Ccpg1os	chr9	72979724	72985376	Ts8, Ts11
Ccpg1	chr9	72985503	73015999	Ts6, Ts8
Myo5c	chr9	75232013	75305450	Ts6, Ts8
Sh3bgrl2	chr9	83548337	83600291	Ts11, Ts15
Me1	chr9	86581362	86695914	Ts6, Ts8, Ts11
Snap91	chr9	86765926	86880449	Ts8, Ts11
Tmed3	chr9	89699202	89705043	Ts11, Ts15
Mras	chr9	99385419	99436712	Ts6, Ts8
Manf	chr9	106887414	106891938	Ts6, Ts11, Ts15
Dock3	chr9	106892824	107231909	Ts8, Ts11, Ts15
Rassf1	chr9	107554582	107562267	Ts11, Ts15
Gmppb	chr9	108049289	108051936	Ts6, Ts11
Slc25a20	chr9	108662097	108684641	Ts6, Ts11
Lrrc2	chr9	110951544	110984064	Ts6, Ts8, Ts15
Lrrfip2	chr9	111118110	111225668	Ts6, Ts8
Gpd1l	chr9	114899338	114933987	Ts6, Ts11
Osbpl10	chr9	115067278	115232223	Ts6, Ts11
Vill	chr9	119052777	119071525	Ts6, Ts8, Ts11
1700048O20Rik	chr9	121937274	121947016	Ts11, Ts15
Ano10	chr9	122175873	122294423	Ts11, Ts15
Lrp11	chr10	7589799	7625477	Ts6, Ts8
Perp	chr10	18845070	18857072	Ts11, Ts15
Akap7	chr10	25169089	25299163	Ts6, Ts8
Fam229b	chr10	39118807	39133895	Ts6, Ts11
Fyn	chr10	39369798	39565374	Ts11, Ts15
Mical1	chr10	41476313	41487030	Ts6, Ts8
Prdm1	chr10	44437173	44458748	Ts6, Ts8
P4ha1	chr10	59323295	59373304	Ts11, Ts15
Hk1	chr10	62268854	62379908	Ts8, Ts15
Slc25a16	chr10	62920632	62946494	Ts6, Ts8
Ggt1	chr10	75568661	75586191	Ts11, Ts15
Susd2	chr10	75636618	75644008	Ts6, Ts8
Derl3	chr10	75893397	75895941	Ts6, Ts11
Mmp11	chr10	75923221	75932502	Ts8, Ts11
Slc5a4b	chr10	76058620	76111018	Ts11, Ts15
Pttg1ip	chr10	77581766	77598732	Ts6, Ts11, Ts15
Dnmt3l	chr10	78049841	78063622	Ts6, Ts15
Cstb	chr10	78425669	78427622	Ts6, Ts11, Ts15
Hmha1	chr10	80016671	80031471	Ts6, Ts8, Ts15
Uqcr11	chr10	80402996	80406821	Ts11, Ts15
Aes	chr10	81559443	81566371	Ts6, Ts8, Ts11, Ts15
Timp3	chr10	86300411	86349505	Ts11, Ts15
Hsp90b1	chr10	86690840	86705444	Ts6, Ts11, Ts15
Ccdc53	chr10	88201096	88225362	Ts6, Ts8, Ts11
Socs2	chr10	95411489	95415283	Ts6, Ts15
Phlda1	chr10	111506285	111508649	Ts6, Ts15
4933412E12Rik	chr10	116950561	116963279	Ts11, Ts15
Mdm2	chr10	117688874	117710758	Ts11, Ts15
Rap1b	chr10	117814596	117845974	Ts11, Ts15
March9	chr10	127056049	127060184	Ts6, Ts8
Ddit3	chr10	127290792	127296288	Ts6, Ts11, Ts15
Gls2	chr10	128194634	128210004	Ts6, Ts8, Ts11
Sfi1	chr11	3131849	3193463	Ts6, Ts11
Drg1	chr11	3249921	3266386	Ts6, Ts11
Gatsl3	chr11	4218250	4222409	Ts6, Ts11, Ts15
Hormad2	chr11	4346382	4441082	Ts6, Ts8, Ts11, Ts15
Rhbdd3	chr11	5099747	5106100	Ts8, Ts11
Xbp1	chr11	5520640	5525993	Ts6, Ts11
Myo1g	chr11	6506547	6520958	Ts8, Ts11, Ts15
Ccm2	chr11	6546886	6596761	Ts11, Ts15
Tns3	chr11	8431651	8664535	Ts6, Ts11
Hus1	chr11	8993136	9011191	Ts6, Ts11
Upp1	chr11	9118102	9136170	Ts6, Ts8, Ts11
Fignl1	chr11	11800287	11808962	Ts6, Ts8
Ddc	chr11	11814100	11890408	Ts6, Ts8, Ts11
Cobl	chr11	12236675	12464960	Ts6, Ts8
C1d	chr11	17257617	17269176	Ts6, Ts11
Meis1	chr11	18880427	19018969	Ts11, Ts15
Slc1a4	chr11	20302179	20332713	Ts11, Ts15
Ugp2	chr11	21321125	21370629	Ts6, Ts11
B3gnt2	chr11	22834738	22859735	Ts6, Ts11
0610010F05Rik	chr11	23573775	23633631	Ts8, Ts11
Pex13	chr11	23646478	23665935	Ts6, Ts11
Stc2	chr11	31359440	31370061	Ts11, Ts15
Nprl3	chr11	32231962	32267707	Ts6, Ts11
Dock2	chr11	34226820	34783905	Ts8, Ts11
Slit3	chr11	35121455	35708507	Ts11, Ts15
Pank3	chr11	35769494	35791285	Ts8, Ts11
Pttg1	chr11	43420247	43425981	Ts6, Ts8
Ebf1	chr11	44618099	45008096	Ts11, Ts15
Adam19	chr11	46054501	46147347	Ts11, Ts15
0610009B22Rik	chr11	51685384	51688634	Ts6, Ts11
Jade2	chr11	51813455	51857481	Ts8, Ts11, Ts15
Cdkn2aipnl	chr11	51967630	51977336	Ts8, Ts11
Uqcrq	chr11	53428947	53430831	Ts11, Ts15
Kif3a	chr11	53567368	53604246	Ts6, Ts11
Rad50	chr11	53649518	53707319	Ts8, Ts11
Slc22a5	chr11	53864541	53891703	Ts6, Ts11
P4ha2	chr11	54100923	54131667	Ts11, Ts15
Tnip1	chr11	54910786	54962940	Ts6, Ts8, Ts11
Sparc	chr11	55394158	55420080	Ts11, Ts15
Atox1	chr11	55446642	55461138	Ts11, Ts15
Galnt10	chr11	57645441	57787500	Ts11, Ts15
Gid4	chr11	60417144	60445277	Ts6, Ts11
Mief2	chr11	60728397	60732951	Ts6, Ts11
Top3a	chr11	60740058	60777365	Ts8, Ts11
Map2k3	chr11	60932056	60952803	Ts6, Ts11
Aldh3a2	chr11	61244751	61267186	Ts11, Ts15
Adora2b	chr11	62248983	62266452	Ts11, Ts15
Pigl	chr11	62458459	62513900	Ts11, Ts15
2410006H16Rik	chr11	62602876	62604806	Ts11, Ts15
Lrrc75a	chr11	62604883	62648523	Ts8, Ts11
Zfp286	chr11	62778386	62789417	Ts6, Ts11
Trim16	chr11	62820252	62842948	Ts11, Ts15
Tvp23b	chr11	62879489	62895184	Ts6, Ts11
Hs3st3b1	chr11	63884692	63922284	Ts6, Ts11
Tmem107	chr11	69070808	69073293	Ts8, Ts11
Cntrob	chr11	69299495	69323873	Ts6, Ts11
Wrap53	chr11	69561753	69579324	Ts6, Ts11
Atp1b2	chr11	69599749	69605960	Ts6, Ts8, Ts11
Chrnb1	chr11	69784035	69795937	Ts6, Ts11
Tmem256	chr11	69838524	69839558	Ts6, Ts11
Kctd11	chr11	69878263	69880985	Ts11, Ts15
Acap1	chr11	69881566	69895539	Ts6, Ts8
Ybx2	chr11	69935898	69941599	Ts8, Ts11
Bcl6b	chr11	70224126	70229798	Ts11, Ts15
Rnasek	chr11	70238122	70239852	Ts11, Ts15
Alox15	chr11	70344146	70352031	Ts11, Ts15
Cxcl16	chr11	70454233	70459984	Ts11, Ts15
Slc25a11	chr11	70644026	70647039	Ts6, Ts11
Derl2	chr11	71007439	71019303	Ts6, Ts11
Txndc17	chr11	72207553	72210487	Ts6, Ts11
Slc13a5	chr11	72241993	72266604	Ts6, Ts11
Xaf1	chr11	72301628	72313733	Ts6, Ts11
Smtnl2	chr11	72390113	72411713	Ts6, Ts11
Atp2a3	chr11	72961168	72993043	Ts6, Ts8, Ts11
Tax1bp3	chr11	73177082	73182046	Ts11, Ts15
Hic1	chr11	75164564	75170255	Ts11, Ts15
Mir22hg	chr11	75461538	75466690	Ts6, Ts11
Inpp5k	chr11	75631019	75648865	Ts6, Ts8, Ts11
Fam101b	chr11	76019194	76027782	Ts11, Ts15
Pipox	chr11	77880614	77893872	Ts8, Ts11
2610507B11Rik	chr11	78261753	78290625	Ts8, Ts11
Aldoc	chr11	78323072	78327778	Ts6, Ts8, Ts11
Ift20	chr11	78536435	78541473	Ts6, Ts11
Nlk	chr11	78567167	78697425	Ts6, Ts11
Wsb1	chr11	79239381	79254695	Ts6, Ts11
Dusp14	chr11	84048044	84068357	Ts6, Ts11
Dhrs11	chr11	84820727	84829003	Ts6, Ts11
Ppm1d	chr11	85311253	85347071	Ts8, Ts11
Dhx40	chr11	86768848	86807660	Ts8, Ts11
Gdpd1	chr11	87033793	87074137	Ts11, Ts15
Tex14	chr11	87405064	87555823	Ts6, Ts8, Ts11
Mtmr4	chr11	87592216	87616296	Ts6, Ts11
Mks1	chr11	87853224	87863679	Ts6, Ts11
Dynll2	chr11	87979524	87998298	Ts8, Ts11
Spag9	chr11	93996090	94126082	Ts11, Ts15
Acsf2	chr11	94557101	94601786	Ts6, Ts11
Ppp1r9b	chr11	94991211	95006898	Ts11, Ts15
Itga3	chr11	95044474	95076811	Ts11, Ts15
Slc35b1	chr11	95384921	95391652	Ts6, Ts11
Spop	chr11	95414082	95493410	Ts11, Ts15
Ngfr	chr11	95568820	95587698	Ts6, Ts11, Ts15
B4galnt2	chr11	95863558	95914871	Ts8, Ts11
Atp5g1	chr11	96072792	96075694	Ts11, Ts15
Calcoco2	chr11	96098915	96111962	Ts6, Ts11
Sp6	chr11	97013568	97024738	Ts11, Ts15
Psmb3	chr11	97703433	97713500	Ts11, Ts15
Plxdc1	chr11	97923236	97986446	Ts6, Ts11
Cacnb1	chr11	98004924	98022627	Ts6, Ts8, Ts11
Stac2	chr11	98036623	98053462	Ts6, Ts11
Ormdl3	chr11	98581293	98587245	Ts6, Ts11
Cdc6	chr11	98908150	98923942	Ts6, Ts11
Igfbp4	chr11	99041259	99052643	Ts11, Ts15
Krt19	chr11	100140810	100145919	Ts11, Ts15
Eif1	chr11	100319995	100322096	Ts8, Ts11
P3h4	chr11	100408749	100414819	Ts11, Ts15
Fkbp10	chr11	100415693	100424840	Ts11, Ts15
Nt5c3b	chr11	100422320	100441089	Ts6, Ts11
Ptrf	chr11	100956735	100970617	Ts11, Ts15
Coasy	chr11	101082564	101086619	Ts6, Ts11
Tubg1	chr11	101120130	101126419	Ts6, Ts11
Cntd1	chr11	101279202	101288701	Ts8, Ts11
Aarsd1	chr11	101406839	101417433	Ts8, Ts11
Brca1	chr11	101488763	101551955	Ts6, Ts11
Gm1564	chr11	102665584	102682238	Ts8, Ts11
Ccdc43	chr11	102684687	102697725	Ts6, Ts11
C1ql1	chr11	102939263	102946461	Ts8, Ts11, Ts15
Plcd3	chr11	103070295	103101658	Ts8, Ts11, Ts15
Acbd4	chr11	103101687	103112199	Ts6, Ts11
Fmnl1	chr11	103171137	103198900	Ts6, Ts8
Itgb3	chr11	104607999	104670471	Ts6, Ts11, Ts15
Cyb561	chr11	105933703	105944147	Ts6, Ts11
Tex2	chr11	106502138	106612930	Ts6, Ts11
Pecam1	chr11	106654212	106715281	Ts8, Ts11
1810010H24Rik	chr11	107028222	107030442	Ts6, Ts11
Rgs9	chr11	109225354	109298181	Ts6, Ts8
Amz2	chr11	109425945	109438148	Ts6, Ts8, Ts11
Wipi1	chr11	109573520	109611389	Ts6, Ts11
Map2k6	chr11	110399121	110513637	Ts8, Ts11
Ttyh2	chr11	114675467	114720984	Ts6, Ts11
Dnaic2	chr11	114727411	114757886	Ts6, Ts8, Ts11
Slc9a3r1	chr11	115163340	115181178	Ts11, Ts15
Tmem104	chr11	115187486	115247025	Ts6, Ts11
Recql5	chr11	115892594	115933492	Ts6, Ts11
Prpsap1	chr11	116470815	116490346	Ts11, Ts15
Sphk1	chr11	116533237	116536675	Ts11, Ts15
Mxra7	chr11	116803399	116828046	Ts11, Ts15
Mfsd11	chr11	116854014	116875637	Ts11, Ts15
Tmc6	chr11	117775356	117780621	Ts8, Ts11
Socs3	chr11	117966086	117969366	Ts6, Ts8
Cant1	chr11	118406288	118415800	Ts6, Ts11
Engase	chr11	118476959	118489198	Ts6, Ts11
Cep131	chr11	120064429	120086827	Ts6, Ts8, Ts11
P4hb	chr11	120560303	120572936	Ts6, Ts11
Notum	chr11	120653788	120660837	Ts8, Ts11
Slc16a3	chr11	120949066	120959000	Ts11, Ts15
Tex19.2	chr11	121116214	121118677	Ts11, Ts15
Metrnl	chr11	121702426	121717389	Ts11, Ts15
Dnmt3a	chr12	3891743	3914443	Ts8, Ts15
Efr3b	chr12	3962553	4038915	Ts8, Ts11, Ts15
Lpin1	chr12	16535668	16589770	Ts8, Ts11
Pdia6	chr12	17266594	17284770	Ts6, Ts11
Itgb1bp1	chr12	21269805	21286237	Ts8, Ts15
Ywhaq	chr12	21390328	21417436	Ts11, Ts15
Cmpk2	chr12	26469214	26479837	Ts11, Ts15
Bcap29	chr12	31595353	31634658	Ts8, Ts11, Ts15
Dnajb9	chr12	44205896	44210068	Ts6, Ts11
Coch	chr12	51593340	51605773	Ts11, Ts15
Baz1a	chr12	54892988	54986336	Ts6, Ts11
Mgat2	chr12	69184157	69186773	Ts6, Ts11
Six1	chr12	73041826	73046712	Ts8, Ts11, Ts15
Plekhg3	chr12	76533559	76579039	Ts6, Ts15
Gpx2	chr12	76792334	76795554	Ts8, Ts11
Tmem229b	chr12	78961794	78983478	Ts6, Ts11
Ptgr2	chr12	84285295	84315832	Ts6, Ts11
Acyp1	chr12	85272397	85280435	Ts8, Ts11, Ts15
Vash1	chr12	86678699	86695681	Ts6, Ts8, Ts11
Gtf2a1	chr12	91555261	91589649	Ts6, Ts8
Sel1l	chr12	91806042	91849157	Ts6, Ts11
Fbln5	chr12	101746564	101819119	Ts11, Ts15
Itpk1	chr12	102568582	102704869	Ts6, Ts8
Tmem251	chr12	102743759	102745397	Ts6, Ts8
Serpina3h	chr12	104247895	104254405	Ts11, Ts15
Tcl1	chr12	105216754	105222737	Ts6, Ts8
Tmem179	chr12	112500183	112511160	Ts11, Ts15
Pfkp	chr13	6579873	6648771	Ts6, Ts8, Ts11
Actn2	chr13	12269426	12340732	Ts11, Ts15
Inhba	chr13	16014474	16027211	Ts11, Ts15
Hist1h2ab	chr13	23751087	23751592	Ts8, Ts11
Serpinb9b	chr13	33027413	33040558	Ts11, Ts15
Pxdc1	chr13	34627840	34652681	Ts11, Ts15
Bmp6	chr13	38345715	38499728	Ts11, Ts15
Atxn1	chr13	45549755	45964991	Ts11, Ts15
Cxcl14	chr13	56288642	56296551	Ts11, Ts15
Cdc14b	chr13	64192544	64248538	Ts6, Ts8
Ptdss1	chr13	66932829	66998401	Ts6, Ts8
Slc12a7	chr13	73763696	73816742	Ts6, Ts8
Glrx	chr13	75839885	75850151	Ts6, Ts15
Fam172a	chr13	77708689	78166240	Ts6, Ts8
Wdr41	chr13	94976343	95023316	Ts6, Ts8
F2rl1	chr13	95511729	95525240	Ts6, Ts15
F2r	chr13	95601788	95618433	Ts11, Ts15
Slc30a5	chr13	100802647	100833427	Ts6, Ts11
Gpx8	chr13	113042762	113046388	Ts11, Ts15
Mocs2	chr13	114818236	114829420	Ts6, Ts11
Abhd6	chr14	8002901	8056555	Ts6, Ts11
Wnt5a	chr14	28511404	28525515	Ts11, Ts15
Glt8d1	chr14	31001432	31012441	Ts6, Ts11
Anxa8	chr14	34085978	34100568	Ts11, Ts15
Fam25c	chr14	34351881	34355393	Ts6, Ts8, Ts11, Ts15
Mmrn2	chr14	34375503	34404286	Ts11, Ts15
Fam213a	chr14	40993739	41013775	Ts6, Ts11
Samd4	chr14	46882964	47105817	Ts11, Ts15
Sdr39u1	chr14	55897284	55900232	Ts6, Ts8
Phf11d	chr14	59347406	59365490	Ts8, Ts11
Mipep	chr14	60784565	60905480	Ts6, Ts8
Fdft1	chr14	63145150	63179578	Ts6, Ts8, Ts11
Fam167a	chr14	63436393	63465502	Ts6, Ts11
Sox7	chr14	63943705	63950732	Ts11, Ts15
Clu	chr14	65968482	65981545	Ts11, Ts15
Nefl	chr14	68083883	68087737	Ts11, Ts15
Loxl2	chr14	69609475	69695834	Ts11, Ts15
Ppp3cc	chr14	70217864	70289497	Ts6, Ts8
Bmp1	chr14	70474554	70520260	Ts11, Ts15
Esd	chr14	74732296	74750765	Ts11, Ts15
4930444M15Rik	chr14	76514557	76520855	Ts6, Ts8
1700108F19Rik	chr14	76677567	76687108	Ts6, Ts11
Wbp4	chr14	79459936	79481268	Ts6, Ts8
Lmo7	chr14	101729927	101934693	Ts6, Ts11, Ts15
Kctd12	chr14	102976580	102982637	Ts11, Ts15
Dnajc3	chr14	118937931	118981702	Ts6, Ts11, Ts15
Slc15a1	chr14	121459620	121505254	Ts8, Ts11
Zic2	chr14	122475383	122480328	Ts6, Ts8
Sepp1	chr15	3270810	3280508	Ts11, Ts15
Ccdc152	chr15	3280626	3303526	Ts6, Ts11
Oxct1	chr15	4026427	4155344	Ts8, Ts15
Lifr	chr15	7140541	7197489	Ts6, Ts8, Ts15
Capsl	chr15	9436027	9466035	Ts8, Ts11
Amacr	chr15	10981755	10996624	Ts6, Ts15
Npr3	chr15	11839895	11907371	Ts8, Ts11
Fam134b	chr15	25940825	25973696	Ts8, Ts11, Ts15
Klf10	chr15	38291463	38300711	Ts6, Ts8
Rims2	chr15	39198285	39684372	Ts8, Ts15
Ebag9	chr15	44619640	44641026	Ts6, Ts8, Ts11, Ts15
Aard	chr15	52040106	52045722	Ts11, Ts15
Dscc1	chr15	55076100	55090478	Ts8, Ts15
Deptor	chr15	55133435	55259273	Ts8, Ts15
Derl1	chr15	57869501	57892418	Ts11, Ts15
Zhx1	chr15	58047002	58076508	Ts8, Ts15
Atad2	chr15	58094046	58135082	Ts6, Ts8, Ts15
Fbxo32	chr15	58175878	58214892	Ts11, Ts15
Rnf139	chr15	58889228	58902390	Ts8, Ts15
Ndufb9	chr15	58933809	58939489	Ts11, Ts15
Wisp1	chr15	66891392	66923199	Ts11, Ts15
Ndrg1	chr15	66929317	66969641	Ts8, Ts11, Ts15
Arc	chr15	74669080	74672570	Ts6, Ts8
Pycrl	chr15	75916462	75921560	Ts6, Ts11
Slc39a4	chr15	76612382	76616852	Ts6, Ts15
Card10	chr15	78775135	78803042	Ts11, Ts15
Cdc42ep1	chr15	78842646	78850902	Ts11, Ts15
H1f0	chr15	79028211	79030500	Ts8, Ts11
Csnk1e	chr15	79417851	79442057	Ts6, Ts8, Ts15
Kdelr3	chr15	79516407	79527739	Ts6, Ts8, Ts11, Ts15
Dmc1	chr15	79561497	79605109	Ts6, Ts15
Sun2	chr15	79724067	79742536	Ts8, Ts11, Ts15
Atf4	chr15	80255183	80257545	Ts6, Ts15
Aco2	chr15	81872462	81915137	Ts11, Ts15
Polr3h	chr15	81915029	81926213	Ts11, Ts15
Ccdc134	chr15	82127921	82142202	Ts6, Ts11, Ts15
Mcat	chr15	83546796	83555711	Ts6, Ts15
Smc1b	chr15	85064688	85131957	Ts6, Ts8, Ts11, Ts15
Atxn10	chr15	85336380	85463836	Ts8, Ts15
Creld2	chr15	88819645	88826681	Ts6, Ts11, Ts15
Mov10l1	chr15	88982993	89055152	Ts8, Ts15
Dennd6b	chr15	89182212	89196474	Ts8, Ts15
Yaf2	chr15	93283832	93336935	Ts11, Ts15
Prickle1	chr15	93499113	93595891	Ts11, Ts15
Pus7l	chr15	94522639	94543507	Ts6, Ts11
Nell2	chr15	95219439	95528252	Ts8, Ts11, Ts15
Slc38a4	chr15	96994822	97055956	Ts8, Ts11, Ts15
Rapgef3	chr15	97744769	97767666	Ts6, Ts11, Ts15
Pfkm	chr15	98092588	98132447	Ts8, Ts15
Rnd1	chr15	98669204	98677461	Ts6, Ts11
Fkbp11	chr15	98724367	98728198	Ts6, Ts11, Ts15
Arf3	chr15	98737625	98763118	Ts6, Ts15
Prph	chr15	99055173	99058978	Ts11, Ts15
Nckap5l	chr15	99422033	99457748	Ts6, Ts15
Cox14	chr15	99725617	99728136	Ts6, Ts15
Smagp	chr15	100621339	100636940	Ts8, Ts15
Grasp	chr15	101224206	101232756	Ts6, Ts15
Nr4a1	chr15	101266845	101274794	Ts11, Ts15
Krt8	chr15	101996710	102004342	Ts11, Ts15
Krt18	chr15	102028215	102032026	Ts11, Ts15
Itgb7	chr15	102215994	102231935	Ts8, Ts11, Ts15
Prr13	chr15	102459169	102462806	Ts6, Ts11, Ts15
Copz1	chr15	103272917	103299864	Ts11, Ts15
Pde1b	chr15	103503033	103530056	Ts6, Ts8
Txndc11	chr16	11074910	11087930	Ts6, Ts11
Pla2g10	chr16	13715056	13730983	Ts6, Ts8, Ts11, Ts15
2900011O08Rik	chr16	13986636	14101494	Ts11, Ts15
Ube2v2	chr16	15550985	15594518	Ts6, Ts8
Sdf2l1	chr16	17130137	17132383	Ts6, Ts11, Ts15
Klhl22	chr16	17759620	17793382	Ts11, Ts15
Zdhhc8	chr16	18220752	18235136	Ts8, Ts15
Arvcf	chr16	18380782	18407074	Ts6, Ts8
Etv5	chr16	22381312	22439570	Ts11, Ts15
Ppp1r2	chr16	31251540	31275277	Ts6, Ts8
Apod	chr16	31296191	31314808	Ts6, Ts8
1700007L15Rik	chr16	33379853	33380736	Ts11, Ts15
Pdia5	chr16	35397311	35490873	Ts11, Ts15
Sema5b	chr16	35541361	35664258	Ts6, Ts8
Pla1a	chr16	38396116	38433145	Ts11, Ts15
Cd80	chr16	38458932	38486932	Ts11, Ts15
Tmem39a	chr16	38558697	38592162	Ts6, Ts11
Ccdc80	chr16	45094052	45127924	Ts11, Ts15
Morc1	chr16	48431236	48630905	Ts8, Ts11
Dzip3	chr16	48924227	48994112	Ts8, Ts11
Dcbld2	chr16	58408534	58469745	Ts11, Ts15
Arl6	chr16	59613320	59639339	Ts6, Ts8
Hspa13	chr16	75755190	75766818	Ts6, Ts11
Ifnar1	chr16	91485214	91510522	Ts6, Ts11
Dynlt1b	chr17	6430111	6436295	Ts6, Ts15
Acat3	chr17	12923958	12940396	Ts8, Ts11
Meiob	chr17	24804381	24839787	Ts8, Ts11
Cdkn1a	chr17	29090985	29100722	Ts8, Ts11, Ts15
Ndufv3	chr17	31520114	31531325	Ts6, Ts11
Cbs	chr17	31612622	31637205	Ts6, Ts11
H2-DMa	chr17	34122831	34139101	Ts11, Ts15
Hspa1b	chr17	34956428	34959238	Ts6, Ts11, Ts15
Psors1c2	chr17	35533200	35534648	Ts11, Ts15
Nrm	chr17	35861317	35865400	Ts6, Ts11
Ppp1r18	chr17	35866127	35875596	Ts6, Ts15
Ppp1r10	chr17	35917195	35932283	Ts8, Ts11
Pla2g7	chr17	43568450	43612201	Ts8, Ts11
B230354K17Rik	chr17	45433830	45442544	Ts6, Ts8
Gm7325	chr17	45600966	45602102	Ts6, Ts8
Ccnd3	chr17	47593466	47599688	Ts6, Ts11
Mdfi	chr17	47815327	47833291	Ts11, Ts15
Rftn1	chr17	49993306	50190497	Ts11, Ts15
Lama1	chr17	67697264	67822645	Ts6, Ts11, Ts15
Dpy30	chr17	74299473	74323944	Ts6, Ts8
Yipf4	chr17	74489492	74500277	Ts8, Ts15
Qpct	chr17	79051905	79090243	Ts11, Ts15
Epas1	chr17	86753863	86833410	Ts6, Ts11, Ts15
Mcfd2	chr17	87254442	87265947	Ts6, Ts11, Ts15
Impact	chr18	12972251	12992948	Ts6, Ts11, Ts15
Cdh2	chr18	16588876	16809049	Ts11, Ts15
Slc39a6	chr18	24579880	24603817	Ts8, Ts11, Ts15
Stard4	chr18	33201420	33213816	Ts6, Ts11
Wnt8a	chr18	34542327	34548061	Ts11, Ts15
Tmem173	chr18	35733677	35740554	Ts11, Ts15
Hbegf	chr18	36504926	36515805	Ts6, Ts11, Ts15
Pcdh1	chr18	38196693	38209762	Ts11, Ts15
Prelid2	chr18	41875695	41951194	Ts6, Ts8, Ts11
Slc26a2	chr18	61196853	61211596	Ts11, Ts15
Fech	chr18	64456549	64489066	Ts8, Ts11
Pmaip1	chr18	66458603	66465558	Ts8, Ts15
Tubb6	chr18	67390730	67402749	Ts11, Ts15
4930503L19Rik	chr18	70453139	70472480	Ts6, Ts8
Acaa2	chr18	74779211	74806207	Ts6, Ts11, Ts15
Zadh2	chr18	84088157	84097514	Ts11, Ts15
Cdk2ap2	chr19	4097350	4099017	Ts6, Ts11
Actn3	chr19	4861215	4877909	Ts8, Ts11
Rnaseh2c	chr19	5601872	5602959	Ts11, Ts15
Syvn1	chr19	6046575	6053718	Ts6, Ts11, Ts15
Rasgrp2	chr19	6400582	6415216	Ts6, Ts15
Nrxn2	chr19	6418737	6533217	Ts6, Ts11
Tex40	chr19	6922425	6925380	Ts8, Ts15
Stx5a	chr19	8741423	8755642	Ts6, Ts11
Ostf1	chr19	18580363	18631813	Ts6, Ts15
Anxa1	chr19	20373433	20390671	Ts11, Ts15
Smarca2	chr19	26748402	26778321	Ts11, Ts15
Vldlr	chr19	27217019	27254231	Ts11, Ts15
Acta2	chr19	34240335	34255373	Ts11, Ts15
Ifit2	chr19	34550693	34576534	Ts11, Ts15
Ifit3	chr19	34583528	34588982	Ts11, Ts15
Ifit3b	chr19	34607956	34613401	Ts11, Ts15
Ifit1	chr19	34640888	34650009	Ts11, Ts15
Sorbs1	chr19	40292039	40513812	Ts6, Ts11
Zfp518a	chr19	40894704	40917947	Ts6, Ts8
Erlin1	chr19	44034942	44069775	Ts6, Ts8
Scd1	chr19	44394449	44407709	Ts6, Ts11
Sfxn3	chr19	45047575	45056383	Ts11, Ts15
Taf5	chr19	47067747	47083479	Ts6, Ts8
Neurl1a	chr19	47228842	47259441	Ts8, Ts11
Dusp5	chr19	53529317	53541322	Ts11, Ts15
Ablim1	chr19	57033263	57216032	Ts6, Ts11
Trub1	chr19	57452905	57491005	Ts6, Ts8
Shtn1	chr19	58973357	59076069	Ts6, Ts11
Pim2	chrX	7878305	7883432	Ts11, Ts15
Dynlt3	chrX	9654269	9662983	Ts11, Ts15
Efhc2	chrX	17132048	17319368	Ts6, Ts8, Ts11, Ts15
Lonrf3	chrX	36328408	36366856	Ts11, Ts15
Rhox5	chrX	37754607	37808878	Ts6, Ts11, Ts15
Rhox13	chrX	38120839	38129966	Ts8, Ts11, Ts15
Mcts1	chrX	38600657	38613522	Ts6, Ts15
Smarca1	chrX	47809369	47892552	Ts8, Ts15
Bcorl1	chrX	48341357	48406728	Ts11, Ts15
Elf4	chrX	48411048	48463132	Ts11, Ts15
Usp26	chrX	51753958	51801233	Ts6, Ts11, Ts15
Fam122b	chrX	53243414	53269805	Ts6, Ts8
4930502E18Rik	chrX	53724830	53738222	Ts8, Ts11
1700013H16Rik	chrX	53742900	53757831	Ts11, Ts15
Gm364	chrX	57409148	57488771	Ts6, Ts11, Ts15
Cd99l2	chrX	71420059	71492849	Ts11, Ts15
Xlr4a	chrX	73074344	73082507	Ts8, Ts11
Xlr3a	chrX	73086292	73097095	Ts8, Ts11, Ts15
Xlr5a	chrX	73107634	73117702	Ts8, Ts11, Ts15
Xlr5b	chrX	73148840	73158399	Ts8, Ts11, Ts15
Xlr3b	chrX	73192178	73202930	Ts8, Ts11, Ts15
Dusp9	chrX	73639440	73643514	Ts11, Ts15
L1cam	chrX	73853779	73880834	Ts8, Ts15
Pls3	chrX	75785653	75875170	Ts11, Ts15
Mageb16	chrX	79623230	79635582	Ts6, Ts8
Pdk3	chrX	93764615	93832095	Ts8, Ts11
Efnb1	chrX	99136060	99149022	Ts11, Ts15
Foxo4	chrX	101254527	101260873	Ts6, Ts11, Ts15
Il2rg	chrX	101264384	101268255	Ts6, Ts15
Magt1	chrX	105968084	106011899	Ts6, Ts11
Pgk1	chrX	106187099	106203699	Ts8, Ts15
Sh3bgrl	chrX	109095406	109162467	Ts11, Ts15
Nxf2	chrX	134944525	134964754	Ts8, Ts15
Nxf7	chrX	135579786	135593855	Ts11, Ts15
Nxf3	chrX	136072098	136085255	Ts6, Ts8, Ts11, Ts15
Esx1	chrX	137115396	137120326	Ts6, Ts8, Ts11, Ts15
Morc4	chrX	139821634	139871654	Ts11, Ts15
Tsc22d3	chrX	140539528	140600522	Ts11, Ts15
Amot	chrX	145446423	145487639	Ts11, Ts15
Tspyl2	chrX	152336851	152342484	Ts6, Ts11
Map7d2	chrX	159414577	159498947	Ts6, Ts11
Scml2	chrX	161162749	161258213	Ts6, Ts11, Ts15

## Sheet: Down-regulated genes
Gene_symbol	Chromosome	Start	End	Down-regulated in
Prdm14	chr1	13113427	13127163	Ts8, Ts15
Msc	chr1	14753345	14755966	Ts11, Ts15
Terf1	chr1	15805645	15844052	Ts6, Ts8, Ts11, Ts15
Rdh10	chr1	16105881	16132550	Ts6, Ts8
Jph1	chr1	16994939	17097889	Ts6, Ts11
Kansl3	chr1	36335729	36369181	Ts6, Ts11
Cnnm3	chr1	36511875	36528237	Ts8, Ts11, Ts15
Fam178b	chr1	36599970	36683183	Ts6, Ts11, Ts15
Rev1	chr1	38052785	38129662	Ts6, Ts11
Col3a1	chr1	45311537	45349706	Ts6, Ts8
Col5a2	chr1	45374330	45503282	Ts6, Ts8
Slc40a1	chr1	45908069	45925594	Ts6, Ts8, Ts11
Sdpr	chr1	51289125	51302960	Ts6, Ts8
Stat1	chr1	52119621	52161865	Ts6, Ts8, Ts15
Spats2l	chr1	57774860	57948397	Ts6, Ts8
Fzd7	chr1	59482146	59486955	Ts8, Ts11, Ts15
Adam23	chr1	63445903	63573219	Ts11, Ts15
Creb1	chr1	64532803	64604548	Ts11, Ts15
Fzd5	chr1	64730557	64737750	Ts11, Ts15
Bard1	chr1	71027534	71102972	Ts11, Ts15
Stk11ip	chr1	75521528	75537335	Ts11, Ts15
Serpine2	chr1	79794320	79858665	Ts6, Ts8
Pid1	chr1	84036292	84284645	Ts6, Ts8
Arl4c	chr1	88698225	88702191	Ts6, Ts8
Sh3bp4	chr1	89070461	89153793	Ts8, Ts11
Agap1	chr1	89454810	89895282	Ts6, Ts11, Ts15
Lrrfip1	chr1	91053443	91117322	Ts6, Ts8
Gpc1	chr1	92831685	92860196	Ts6, Ts8
Kif1a	chr1	93015454	93101874	Ts6, Ts8
Tfcp2l1	chr1	118627944	118685168	Ts8, Ts11, Ts15
Srgap2	chr1	131285250	131527361	Ts6, Ts8
Mdm4	chr1	132986104	133025416	Ts6, Ts11
Ppfia4	chr1	134296782	134332928	Ts8, Ts11
Ptprv	chr1	135108497	135132575	Ts6, Ts8
Rnpep	chr1	135262698	135284084	Ts6, Ts8
Csrp1	chr1	135729196	135752229	Ts6, Ts8
Lad1	chr1	135818597	135833341	Ts6, Ts8, Ts11
Glrx2	chr1	143739567	143749678	Ts6, Ts11
Glul	chr1	153899928	153909723	Ts6, Ts8, Ts11
Ier5	chr1	155096366	155099636	Ts6, Ts8
Qsox1	chr1	155778154	155812899	Ts6, Ts8
Gas5	chr1	161035165	161038537	Ts6, Ts11
Ankrd45	chr1	161142711	161170507	Ts6, Ts15
Dusp27	chr1	166098147	166127898	Ts6, Ts8, Ts11, Ts15
Gpa33	chr1	166130459	166166510	Ts6, Ts8, Ts15
Mael	chr1	166201384	166238744	Ts6, Ts8, Ts11
B4galt3	chr1	171270327	171276895	Ts8, Ts11
Dcaf8	chr1	172148014	172196393	Ts11, Ts15
Igsf9	chr1	172482212	172498877	Ts6, Ts8, Ts11
Lin9	chr1	180641149	180690687	Ts11, Ts15
Ephx1	chr1	180989555	181017495	Ts6, Ts8
Fbxo28	chr1	182313101	182341606	Ts11, Ts15
D1Pas1	chr1	186967415	186970627	Ts6, Ts11, Ts15
Kctd3	chr1	188971097	189007840	Ts6, Ts11
Ptpn14	chr1	189728267	189876693	Ts6, Ts8
Irf6	chr1	193153111	193172035	Ts6, Ts15
Cr1l	chr1	195103787	195131570	Ts8, Ts15
Sfmbt2	chr2	10370450	10595253	Ts6, Ts8
Plxdc2	chr2	16356303	16755839	Ts6, Ts8
Cacna1b	chr2	24603888	24763152	Ts6, Ts8
Ehmt1	chr2	24790768	24919609	Ts8, Ts11
Pnpla7	chr2	24976032	25054072	Ts6, Ts8
Ndor1	chr2	25244812	25255414	Ts11, Ts15
Dpp7	chr2	25352289	25356332	Ts6, Ts11
Uap1l1	chr2	25361491	25365626	Ts6, Ts8, Ts11
Snhg7	chr2	26637175	26640244	Ts11, Ts15
Rxra	chr2	27709291	27763319	Ts6, Ts11
Col5a1	chr2	27886424	28039510	Ts6, Ts8
Gtf3c5	chr2	28566244	28583279	Ts11, Ts15
Cercam	chr2	29869493	29882840	Ts6, Ts8
Tbc1d13	chr2	30133870	30152013	Ts11, Ts15
Fnbp1	chr2	31053234	31142008	Ts8, Ts11, Ts15
Fam78a	chr2	32066884	32083705	Ts6, Ts15
Eng	chr2	32646594	32682669	Ts6, Ts8, Ts15
Slc2a8	chr2	32972988	32982056	Ts8, Ts15
Garnl3	chr2	32986365	33087204	Ts6, Ts15
Nr6a1	chr2	38723373	38926461	Ts6, Ts8
Rnd3	chr2	51130438	51149111	Ts11, Ts15
Galnt3	chr2	66082765	66124793	Ts6, Ts8
Sp5	chr2	70474922	70477726	Ts6, Ts8
Ube2l6	chr2	84798827	84810003	Ts6, Ts8
Creb3l1	chr2	91982327	92024170	Ts6, Ts8
Syt13	chr2	92915100	92956051	Ts6, Ts8
Accsl	chr2	93855359	93869157	Ts8, Ts11, Ts15
Trim44	chr2	102300118	102400900	Ts6, Ts11
Cd59a	chr2	104095800	104115410	Ts6, Ts8, Ts11, Ts15
Grem1	chr2	113748674	113758648	Ts6, Ts8
Nusap1	chr2	119618297	119650160	Ts6, Ts11
Rpap1	chr2	119763958	119787537	Ts11, Ts15
Lcmt2	chr2	121137291	121140698	Ts11, Ts15
B2m	chr2	122147686	122153082	Ts6, Ts8
Sord	chr2	122234838	122265337	Ts6, Ts8
Gatm	chr2	122594472	122611277	Ts6, Ts8
Slc27a2	chr2	126553023	126588243	Ts6, Ts8, Ts11
Snrnp200	chr2	127208403	127240451	Ts6, Ts11, Ts15
Kcnip3	chr2	127456497	127521392	Ts6, Ts8
Nop56	chr2	130274411	130279313	Ts6, Ts11
Prnp	chr2	131909927	131938436	Ts6, Ts8
Fermt1	chr2	132904178	132946036	Ts6, Ts8, Ts11
Dstn	chr2	143915330	143943324	Ts8, Ts11
Ovol2	chr2	144305175	144331362	Ts6, Ts8
Syndig1	chr2	149830782	150004392	Ts6, Ts11
Zcchc3	chr2	152411955	152415044	Ts11, Ts15
Hck	chr2	153108467	153151441	Ts11, Ts15
Dnmt3b	chr2	153649448	153687730	Ts6, Ts8, Ts11
Phf20	chr2	156196646	156309953	Ts11, Ts15
2900097C17Rik	chr2	156388062	156392979	Ts11, Ts15
Myl9	chr2	156775463	156781657	Ts6, Ts8
Tgif2	chr2	156840006	156855569	Ts11, Ts15
Gtsf1l	chr2	163087030	163089601	Ts6, Ts8
Jph2	chr2	163336241	163397973	Ts6, Ts8
Gdap1l1	chr2	163438466	163455324	Ts6, Ts8
Wisp2	chr2	163820833	163833147	Ts6, Ts8
Pcif1	chr2	164879367	164891437	Ts11, Ts15
Slc9a8	chr2	167421709	167477000	Ts11, Ts15
Snai1	chr2	167538226	167542811	Ts6, Ts8
Sall4	chr2	168748331	168767201	Ts11, Ts15
Cstf1	chr2	172371002	172381086	Ts6, Ts15
Cass4	chr2	172393793	172433757	Ts6, Ts8, Ts11
Npepl1	chr2	174110350	174122702	Ts6, Ts15
Zfp704	chr3	9427009	9610085	Ts11, Ts15
Pde7a	chr3	19223108	19311322	Ts6, Ts11
Skil	chr3	31095057	31122923	Ts6, Ts8
Gm38509	chr3	34772074	34782346	Ts8, Ts15
Proser1	chr3	53463816	53481755	Ts11, Ts15
Arhgef26	chr3	62338776	62462221	Ts6, Ts8, Ts11
Mme	chr3	63295871	63383713	Ts11, Ts15
Fam198b	chr3	79885929	79946278	Ts6, Ts8
Pdgfc	chr3	81036415	81214031	Ts6, Ts11, Ts15
D930015E06Rik	chr3	83898286	84040161	Ts6, Ts8, Ts11
Nes	chr3	87971092	87980451	Ts6, Ts8
Mex3a	chr3	88532394	88541394	Ts11, Ts15
Rab25	chr3	88542028	88548279	Ts6, Ts11
Hcn3	chr3	89146774	89160157	Ts8, Ts15
Thbs3	chr3	89215186	89226837	Ts6, Ts8
Adar	chr3	89715021	89753455	Ts8, Ts15
She	chr3	89831369	89858846	Ts6, Ts8, Ts15
Tdpoz3	chr3	93826019	93827117	Ts6, Ts11
Cgn	chr3	94760069	94786515	Ts6, Ts8
Gabpb2	chr3	95181765	95217942	Ts6, Ts11
Setdb1	chr3	95323524	95357202	Ts11, Ts15
Arnt	chr3	95434389	95497239	Ts11, Ts15
Hormad1	chr3	95559676	95587860	Ts6, Ts11
Prpf3	chr3	95830621	95855753	Ts6, Ts11
Phgdh	chr3	98313170	98339969	Ts6, Ts8
Vangl1	chr3	102155899	102204693	Ts8, Ts11, Ts15
Fam102b	chr3	108970996	109027607	Ts6, Ts8
Prmt6	chr3	110248524	110250999	Ts11, Ts15
Agl	chr3	116739998	116808166	Ts11, Ts15
Frrs1	chr3	116861679	116903750	Ts11, Ts15
Ptbp2	chr3	119718741	119783388	Ts6, Ts11
Ank2	chr3	126921606	126943386	Ts6, Ts8
Npnt	chr3	132881744	132950291	Ts6, Ts8
Manba	chr3	135485610	135571403	Ts11, Ts15
Tspan5	chr3	138742207	138904433	Ts6, Ts8, Ts11
Gbp3	chr3	142560495	142573212	Ts6, Ts8
Gbp2	chr3	142620662	142638008	Ts6, Ts8
Lmo4	chr3	144188529	144205255	Ts8, Ts11
Clca4a	chr3	144952485	144975045	Ts6, Ts8, Ts11
Adgrl2	chr3	148815585	148954635	Ts6, Ts8, Ts11
Ifi44	chr3	151730922	151749959	Ts6, Ts8
Cth	chr3	157894247	157925063	Ts8, Ts11
Wls	chr3	159839694	159935175	Ts6, Ts8
Fam110b	chr4	5644178	5799944	Ts11, Ts15
Nsmaf	chr4	6396207	6454271	Ts6, Ts11, Ts15
Esrp1	chr4	11331932	11386783	Ts6, Ts8
Tmem55a	chr4	14864218	14915260	Ts8, Ts11
Fut9	chr4	25609332	25800003	Ts11, Ts15
Bach2	chr4	32417434	32586108	Ts6, Ts15
Pm20d2	chr4	33170405	33189737	Ts6, Ts8
Ddx58	chr4	40203776	40239825	Ts8, Ts15
Rpp25l	chr4	41712032	41713517	Ts11, Ts15
Sigmar1	chr4	41738492	41741359	Ts6, Ts8
Tpm2	chr4	43513725	43523554	Ts6, Ts8
Shb	chr4	45423275	45530828	Ts6, Ts8
Zfp462	chr4	54947944	55083563	Ts6, Ts11
E130308A19Rik	chr4	59626210	59754303	Ts11, Ts15
Plin2	chr4	86656564	86670059	Ts6, Ts8
Klhl9	chr4	88718291	88722508	Ts6, Ts11
Tek	chr4	94739288	94874976	Ts6, Ts8, Ts15
Jun	chr4	95049035	95052222	Ts6, Ts8
Inadl	chr4	98395825	98719603	Ts6, Ts11, Ts15
Cachd1	chr4	100776678	101003748	Ts6, Ts8
Gm12794	chr4	101940406	101943183	Ts6, Ts11
Nrd1	chr4	109000804	109061771	Ts11, Ts15
Zswim5	chr4	116877401	116989105	Ts11, Ts15
Ptch2	chr4	117096355	117114831	Ts8, Ts11, Ts15
St3gal3	chr4	117932152	118134946	Ts11, Ts15
Ptprf	chr4	118208212	118291397	Ts6, Ts11
Cdc20	chr4	118432900	118437343	Ts6, Ts8
Pou3f1	chr4	124657645	124660655	Ts6, Ts8
Grik3	chr4	125490830	125714173	Ts8, Ts11, Ts15
Phc2	chr4	128654701	128752881	Ts6, Ts8
Azin2	chr4	128930232	128962455	Ts6, Ts15
Tmem54	chr4	129105547	129111624	Ts6, Ts8
Zbtb8b	chr4	129425764	129440818	Ts11, Ts15
Laptm5	chr4	130913333	130936148	Ts8, Ts11
Ahdc1	chr4	133011505	133078110	Ts6, Ts8, Ts11
Lin28a	chr4	134003329	134018816	Ts8, Ts11
Stmn1	chr4	134468319	134473843	Ts6, Ts11, Ts15
Usp48	chr4	137594188	137658537	Ts11, Ts15
Rap1gap	chr4	137681666	137729861	Ts11, Ts15
Ece1	chr4	137862236	137965229	Ts6, Ts8
Eif4g3	chr4	137993455	138207079	Ts8, Ts11, Ts15
Iffo2	chr4	139574719	139620382	Ts6, Ts8
Fblim1	chr4	141576061	141606052	Ts11, Ts15
Pdpn	chr4	143267408	143299564	Ts6, Ts8, Ts11
Pramef25	chr4	143948182	143951016	Ts6, Ts11, Ts15
Gm13119	chr4	144357963	144364419	Ts6, Ts11
Smarca5-ps	chr4	145464209	145467961	Ts6, Ts11
Gm13242	chr4	145670696	145704437	Ts6, Ts11
Gm13034	chr4	146067523	146068718	Ts6, Ts11
Gm13051	chr4	146097311	146126623	Ts6, Ts11
Zfp600	chr4	146157689	146198756	Ts6, Ts11
Gm13247	chr4	146501999	146539395	Ts6, Ts8
Rex2	chr4	147021849	147060799	Ts6, Ts11
Gm13152	chr4	147175865	147513420	Ts6, Ts11
Gm13154	chr4	147553276	147585201	Ts6, Ts11, Ts15
Zfp534	chr4	147674224	147702631	Ts6, Ts11
Miip	chr4	147860777	147868719	Ts6, Ts11
Thap3	chr4	151982637	151988986	Ts8, Ts11
Ccnl2	chr4	155812488	155824543	Ts11, Ts15
Agrn	chr4	156165289	156197488	Ts6, Ts11, Ts15
Isg15	chr4	156199423	156200818	Ts6, Ts8
Noc2l	chr4	156236009	156247616	Ts6, Ts11
Cdk6	chr5	3344311	3522225	Ts6, Ts11, Ts15
Abcb1b	chr5	8798146	8866314	Ts6, Ts8
Dmtf1	chr5	9118867	9161776	Ts11, Ts15
Sema3e	chr5	14025275	14256689	Ts6, Ts8
Sema3c	chr5	17574815	17730267	Ts6, Ts8
Rsbn1l	chr5	20893023	20951822	Ts11, Ts15
Fam185a	chr5	21424902	21482124	Ts6, Ts8
AI506816	chr5	23710016	23712667	Ts6, Ts8
2700038G22Rik	chr5	23850596	23855033	Ts6, Ts11
Klhl7	chr5	24100589	24161231	Ts6, Ts11
Cnpy1	chr5	28205462	28237873	Ts6, Ts11, Ts15
Cenpa	chr5	30666885	30674837	Ts6, Ts11
Dpysl5	chr5	30711894	30799369	Ts6, Ts15
Cad	chr5	31054779	31078479	Ts8, Ts11
Zfp513	chr5	31198980	31202303	Ts8, Ts15
Fosl2	chr5	32136471	32157839	Ts6, Ts8
Rgs12	chr5	34949447	35033593	Ts6, Ts15
Cpz	chr5	35502217	35525626	Ts6, Ts8
Acox3	chr5	35583059	35613801	Ts8, Ts15
Prom1	chr5	44001442	44094768	Ts6, Ts8
Arap2	chr5	62602445	62766177	Ts6, Ts8
Fam114a1	chr5	64970074	65041901	Ts6, Ts8
Rasl11b	chr5	74195325	74199477	Ts8, Ts11
C530008M17Rik	chr5	76840598	76873554	Ts6, Ts11
Igfbp7	chr5	77349239	77408045	Ts6, Ts8
Naaa	chr5	92257659	92278181	Ts11, Ts15
Ccng2	chr5	93267572	93276231	Ts8, Ts11
Anxa3	chr5	96793384	96845968	Ts6, Ts8
Hnrnpdl	chr5	100033578	100039222	Ts11, Ts15
Enoph1	chr5	100039993	100068765	Ts6, Ts15
Cds1	chr5	101765129	101823852	Ts6, Ts11, Ts15
Pkd2	chr5	104459456	104505819	Ts6, Ts11
Zfp951	chr5	104813167	104860068	Ts6, Ts11
Lrrc8d	chr5	105700809	105815209	Ts6, Ts11
Crlf2	chr5	109554708	109558993	Ts6, Ts11
Gm10416	chr5	109833500	109834142	Ts11, Ts15
Chfr	chr5	110135829	110171973	Ts6, Ts11
Ulk1	chr5	110784488	110810081	Ts11, Ts15
Chek2	chr5	110840016	110874133	Ts6, Ts8
Miat	chr5	112213227	112228948	Ts6, Ts8
Tmem119	chr5	113793728	113800352	Ts6, Ts8
Svop	chr5	114026912	114091380	Ts6, Ts8, Ts11
Oasl2	chr5	114896933	114912245	Ts6, Ts8
Oasl1	chr5	114923239	114937911	Ts8, Ts15
Dynll1	chr5	115297109	115300990	Ts11, Ts15
Oas2	chr5	120730332	120749848	Ts8, Ts15
Oas1g	chr5	120876141	120887613	Ts8, Ts15
Oas1a	chr5	120896256	120907525	Ts6, Ts8, Ts15
Aldh2	chr5	121570315	121593824	Ts6, Ts11
Cux2	chr5	121860215	122047825	Ts11, Ts15
Bcl7a	chr5	123344447	123374083	Ts11, Ts15
Ccdc92	chr5	124834431	124862221	Ts11, Ts15
Ubc	chr5	125385964	125390017	Ts6, Ts11
Auts2	chr5	131437681	132542343	Ts6, Ts15
Gtf2i	chr5	134237831	134314760	Ts6, Ts11
Wbscr27	chr5	134932372	134942637	Ts8, Ts11
Cldn4	chr5	134945123	134946934	Ts8, Ts11, Ts15
Fkbp6	chr5	135291703	135350044	Ts6, Ts11
Srrt	chr5	137295703	137307674	Ts8, Ts11
Gigyf1	chr5	137518879	137527935	Ts11, Ts15
Zcwpw1	chr5	137787801	137822621	Ts6, Ts11
Mafk	chr5	139791535	139802652	Ts6, Ts8
Papolb	chr5	142527739	142530076	Ts6, Ts11
Zscan25	chr5	145283342	145291469	Ts6, Ts11
Hsph1	chr5	149616844	149636315	Ts8, Ts11
Col1a2	chr6	4505696	4541543	Ts6, Ts8
Cadps2	chr6	23262773	23839421	Ts6, Ts11
Smo	chr6	29735496	29761366	Ts8, Ts11, Ts15
Ptn	chr6	36715662	36811361	Ts6, Ts8
Parp12	chr6	39086411	39118349	Ts8, Ts15
Casp2	chr6	42264984	42282508	Ts11, Ts15
Epha1	chr6	42358486	42373268	Ts6, Ts8
Krba1	chr6	48395585	48419855	Ts11, Ts15
Repin1	chr6	48593882	48599082	Ts6, Ts11
Gpnmb	chr6	49036517	49058182	Ts6, Ts8
Hibadh	chr6	52546229	52640300	Ts11, Ts15
Gadd45a	chr6	67035095	67037407	Ts8, Ts11
Tacstd2	chr6	67534058	67535822	Ts6, Ts8
Foxi3	chr6	70956605	70961066	Ts6, Ts8
Polr1a	chr6	71909052	71979360	Ts11, Ts15
0610030E20Rik	chr6	72347316	72353160	Ts11, Ts15
Hk2	chr6	82725026	82774454	Ts8, Ts11
Actg2	chr6	83512908	83536251	Ts6, Ts8
Rab11fip5	chr6	85334961	85374634	Ts8, Ts11, Ts15
Tpra1	chr6	88902250	88912240	Ts8, Ts11
Aldh1l1	chr6	90550847	90599171	Ts8, Ts15
Nup210	chr6	91013066	91116826	Ts11, Ts15
Fbln2	chr6	91212763	91272540	Ts6, Ts8
Trh	chr6	92242060	92244650	Ts11, Ts15
Cand2	chr6	115774556	115805555	Ts8, Ts15
Alox5	chr6	116410070	116461178	Ts6, Ts8
Zfp422	chr6	116624015	116628928	Ts11, Ts15
Usp18	chr6	121245905	121270917	Ts6, Ts8, Ts15
Ltbr	chr6	125306570	125313870	Ts6, Ts8
Cdkn1b	chr6	134920400	134925525	Ts11, Ts15
Gm8994	chr6	136327538	136329983	Ts6, Ts11, Ts15
St8sia1	chr6	142821540	142964452	Ts11, Ts15
Klhl42	chr6	147091074	147112778	Ts11, Ts15
2810474O19Rik	chr6	149309413	149335663	Ts11, Ts15
AU018091	chr7	3154658	3169203	Ts8, Ts11
Leng8	chr7	4137055	4148173	Ts6, Ts11, Ts15
Cdc42ep5	chr7	4151259	4164699	Ts6, Ts8
Cox6b2	chr7	4751791	4753094	Ts11, Ts15
Tmem238	chr7	4784784	4789560	Ts6, Ts11
Zfp628	chr7	4915216	4922003	Ts11, Ts15
Fiz1	chr7	5007055	5014253	Ts11, Ts15
Gm6792	chr7	6252709	6281861	Ts6, Ts11
Zscan4a	chr7	10794240	10799065	Ts6, Ts11, Ts15
Zscan4b	chr7	10900739	10905050	Ts6, Ts11, Ts15
Zscan4c	chr7	11005744	11010547	Ts6, Ts11, Ts15
Zscan4d	chr7	11161642	11166148	Ts6, Ts11
Zscan4f	chr7	11397914	11402318	Ts6, Ts11, Ts15
Zbtb45	chr7	13005665	13009800	Ts11, Ts15
Pla2g4c	chr7	13325666	13360668	Ts6, Ts11
Sepw1	chr7	15917207	15922371	Ts6, Ts8
Gltscr2	chr7	15937835	15946108	Ts6, Ts11
Ehd2	chr7	15948986	15967535	Ts6, Ts8
Fkrp	chr7	16809266	16816732	Ts11, Ts15
Dmpk	chr7	19083848	19093820	Ts8, Ts11, Ts15
Fosb	chr7	19302695	19310045	Ts6, Ts8, Ts11, Ts15
Relb	chr7	19606222	19629438	Ts8, Ts11, Ts15
Apoe	chr7	19696243	19698398	Ts6, Ts8, Ts11
Bcam	chr7	19756137	19770532	Ts8, Ts11, Ts15
Dedd2	chr7	25202839	25219859	Ts8, Ts11
Exosc5	chr7	25659152	25668032	Ts8, Ts11
Tmem91	chr7	25669139	25675166	Ts6, Ts11
Axl	chr7	25756499	25788733	Ts6, Ts8
Sertad3	chr7	27473839	27477364	Ts8, Ts15
Akt2	chr7	27591559	27639453	Ts8, Ts11
C030039L03Rik	chr7	27674660	27706482	Ts11, Ts15
Pak4	chr7	28558818	28598184	Ts11, Ts15
Rasgrp4	chr7	29134932	29153955	Ts11, Ts15
Zfp568	chr7	29983954	30028282	Ts11, Ts15
Clip3	chr7	30291752	30308367	Ts6, Ts8
Kmt2b	chr7	30568854	30588726	Ts11, Ts15
Fxyd5	chr7	31032722	31041839	Ts6, Ts8
Tdrd12	chr7	35493609	35537744	Ts8, Ts11
Rgs9bp	chr7	35578995	35585582	Ts11, Ts15
Zfp788	chr7	41633530	41651532	Ts11, Ts15
Zfp936	chr7	43177587	43192109	Ts6, Ts11
EU599041	chr7	43214038	43226842	Ts8, Ts11
Napsa	chr7	44572444	44586846	Ts11, Ts15
Kcnc3	chr7	44590885	44604751	Ts8, Ts11, Ts15
Cpt1c	chr7	44959371	44974851	Ts6, Ts8
Scaf1	chr7	45002949	45016249	Ts11, Ts15
Prr12	chr7	45027706	45052881	Ts11, Ts15
Aldh16a1	chr7	45141839	45154538	Ts6, Ts8
Trpm4	chr7	45303154	45333780	Ts8, Ts11, Ts15
Snhg14	chr7	59969576	59974431	Ts8, Ts11
Trpm1	chr7	64153834	64269759	Ts8, Ts11, Ts15
Pcsk6	chr7	65862135	66050386	Ts11, Ts15
Lrrk1	chr7	66258746	66388341	Ts6, Ts8
Lrrc28	chr7	67594398	67645236	Ts6, Ts15
Synm	chr7	67730160	67759742	Ts6, Ts15
Gm4971	chr7	73685491	73686563	Ts6, Ts11, Ts15
Slco3a1	chr7	74281915	74554780	Ts6, Ts8
Ticrr	chr7	79660195	79698145	Ts8, Ts11, Ts15
Alpk3	chr7	81057599	81105612	Ts11, Ts15
Prss23	chr7	89507784	89517586	Ts6, Ts8
Crebzf	chr7	90442780	90448043	Ts6, Ts11, Ts15
Rnf169	chr7	99920253	99980458	Ts6, Ts11, Ts15
Folr1	chr7	101858330	101870788	Ts6, Ts8
Usp17ld	chr7	103250085	103252505	Ts6, Ts11
Usp17lc	chr7	103416695	103419174	Ts6, Ts11
Trim12c	chr7	104338753	104353349	Ts6, Ts8
Usp17le	chr7	104768048	104777470	Ts6, Ts11
Usp17lb	chr7	104840311	104842504	Ts6, Ts11
Usp17la	chr7	104857015	104862667	Ts6, Ts11
Fam160a2	chr7	105371210	105400054	Ts11, Ts15
Rbmxl2	chr7	107209444	107210916	Ts6, Ts8, Ts11, Ts15
Adm	chr7	110627668	110629819	Ts6, Ts8
Parva	chr7	112427705	112591688	Ts6, Ts8
Plekha7	chr7	116123484	116189841	Ts6, Ts8
Eef2k	chr7	120843599	120907219	Ts6, Ts8, Ts11
Polr3e	chr7	120917743	120947432	Ts11, Ts15
Il4ra	chr7	125552281	125579474	Ts6, Ts8
Sbk1	chr7	126272618	126294999	Ts11, Ts15
Spns1	chr7	126370059	126377934	Ts6, Ts8
Nfatc2ip	chr7	126382853	126396737	Ts8, Ts15
Hirip3	chr7	126861971	126865122	Ts11, Ts15
Mylpf	chr7	127211607	127214287	Ts6, Ts8, Ts11
Sept1	chr7	127214441	127218445	Ts6, Ts8, Ts11, Ts15
Gm4532	chr7	127232417	127233130	Ts6, Ts11
Zfp553	chr7	127233442	127237860	Ts6, Ts11, Ts15
Sephs2	chr7	127271878	127274059	Ts6, Ts11, Ts15
Tmem265	chr7	127561222	127565270	Ts11, Ts15
Zfp629	chr7	127607034	127614433	Ts6, Ts11
Prss8	chr7	127925716	127930113	Ts6, Ts8, Ts11
Fgfr2	chr7	130162450	130266808	Ts6, Ts8, Ts11
Chst15	chr7	132236254	132317155	Ts6, Ts8
Ctbp2	chr7	132987010	133123483	Ts6, Ts8, Ts11
Pwwp2b	chr7	139248481	139267253	Ts6, Ts8
Athl1	chr7	140941580	140947658	Ts11, Ts15
Ano9	chr7	141101218	141117806	Ts11, Ts15
Irf7	chr7	141263182	141266424	Ts6, Ts8
Pidd1	chr7	141438514	141443355	Ts6, Ts11
Ctsd	chr7	142375915	142387870	Ts6, Ts8
H19	chr7	142575529	142578146	Ts6, Ts8
Igf2	chr7	142650767	142658804	Ts6, Ts8
Phlda2	chr7	143501547	143502524	Ts6, Ts11
Osbpl5	chr7	143688761	143741963	Ts6, Ts8
Fgf15	chr7	144896531	144900951	Ts6, Ts11
Ccnd1	chr7	144929930	144939925	Ts6, Ts8
Arhgef18	chr8	3393007	3456600	Ts11, Ts15
Camsap3	chr8	3587449	3609075	Ts6, Ts11
Irs2	chr8	10986963	11008430	Ts6, Ts8, Ts11
Xkr5	chr8	18932728	18950871	Ts6, Ts11
Alg11	chr8	22060720	22071627	Ts11, Ts15
Slc20a2	chr8	22476699	22569616	Ts6, Ts11
Pomk	chr8	25980603	25994121	Ts11, Ts15
Adgra3	chr8	27085840	27123436	Ts6, Ts8
Dusp4	chr8	34807609	34819894	Ts6, Ts8
Triml1	chr8	43129806	43141486	Ts11, Ts15
Pdlim3	chr8	45885484	45919546	Ts6, Ts11
Acsl1	chr8	46471036	46536051	Ts11, Ts15
Mast3	chr8	70778116	70792433	Ts11, Ts15
Map1s	chr8	70905973	70917529	Ts11, Ts15
Bst2	chr8	71534261	71537437	Ts6, Ts8, Ts11, Ts15
Jak3	chr8	71676382	71690577	Ts11, Ts15
Fcho1	chr8	71708386	71725681	Ts11, Ts15
Rbmxl1	chr8	78505268	78508928	Ts11, Ts15
Zfp827	chr8	79028436	79193766	Ts6, Ts11, Ts15
Smad1	chr8	79338397	79399468	Ts6, Ts11
Pkn1	chr8	83669761	83699179	Ts11, Ts15
Cacna1a	chr8	84415363	84640249	Ts6, Ts11
Hook2	chr8	84990594	85003364	Ts11, Ts15
Wdr83	chr8	85075034	85080746	Ts11, Ts15
Sall1	chr8	89027242	89044162	Ts11, Ts15
Cpne2	chr8	94533027	94570529	Ts6, Ts8
D230025D16Rik	chr8	105225187	105253051	Ts11, Ts15
Exoc3l	chr8	105289923	105296098	Ts6, Ts11
Cenpt	chr8	105844677	105852008	Ts11, Ts15
Cdh3	chr8	106510851	106556911	Ts6, Ts15
Tango6	chr8	106683067	106851439	Ts11, Ts15
Phlpp2	chr8	109868602	109944671	Ts11, Ts15
Marveld3	chr8	109952908	109962205	Ts6, Ts8
Atmin	chr8	116943392	116960445	Ts11, Ts15
Vps9d1	chr8	123242355	123254175	Ts11, Ts15
Acta1	chr8	123891757	123894775	Ts6, Ts8
Trim67	chr8	124793018	124834704	Ts6, Ts11
Kcnk1	chr8	125995101	126030688	Ts6, Ts11
Irf2bp2	chr8	126588295	126593436	Ts6, Ts11
Alkbh8	chr9	3335230	3385846	Ts11, Ts15
Amotl1	chr9	14541966	14615000	Ts6, Ts8
Taf1d	chr9	15306213	15316997	Ts6, Ts11
Zfp560	chr9	20345135	20385158	Ts6, Ts11
Zfp266	chr9	20495068	20521419	Ts6, Ts11, Ts15
A230050P20Rik	chr9	20868641	20874307	Ts6, Ts8, Ts15
Ppan	chr9	20888174	20892179	Ts11, Ts15
Raver1	chr9	21074163	21091988	Ts11, Ts15
Keap1	chr9	21229729	21239332	Ts11, Ts15
Ap1m2	chr9	21295456	21312333	Ts6, Ts11, Ts15
Kank2	chr9	21766772	21798546	Ts11, Ts15
Dock6	chr9	21800179	21852635	Ts11, Ts15
Zfp653	chr9	22055459	22071345	Ts11, Ts15
Cnn1	chr9	22099252	22109221	Ts6, Ts8
Zfp809	chr9	22225711	22239693	Ts6, Ts8, Ts11
St14	chr9	31088589	31131799	Ts6, Ts8, Ts15
H2afx	chr9	44334714	44336073	Ts11, Ts15
Fxyd6	chr9	45370184	45396159	Ts6, Ts8, Ts11, Ts15
Dscaml1	chr9	45430292	45753713	Ts6, Ts8, Ts11, Ts15
Tagln	chr9	45929627	45936058	Ts6, Ts8
Tmprss5	chr9	49102778	49117587	Ts8, Ts15
Rpp25	chr9	57504101	57505447	Ts11, Ts15
Loxl1	chr9	58287722	58313212	Ts6, Ts8
Spesp1	chr9	62270728	62282179	Ts6, Ts11
Igdcc4	chr9	65101485	65137947	Ts6, Ts8
Tpm1	chr9	67022592	67049213	Ts6, Ts8
Prtg	chr9	72807273	72917307	Ts6, Ts8
Ooep	chr9	78376902	78378588	Ts6, Ts8
Snhg5	chr9	88521052	88522897	Ts6, Ts8, Ts11
Slc25a36	chr9	97077010	97111041	Ts11, Ts15
Rbp1	chr9	98422960	98446550	Ts6, Ts8
Stag1	chr9	100643622	100958544	Ts11, Ts15
Amotl2	chr9	102717803	102733417	Ts6, Ts8, Ts11
Ifrd2	chr9	107587717	107593038	Ts8, Ts11, Ts15
Uba7	chr9	107975566	107984056	Ts6, Ts8
Celsr3	chr9	108826319	108852969	Ts11, Ts15
Shisa5	chr9	109038566	109057792	Ts6, Ts8
Tmppe	chr9	114401094	114411201	Ts6, Ts11
Mobp	chr9	120149741	120169376	Ts11, Ts15
Zfp445	chr9	122848909	122866006	Ts6, Ts11, Ts15
Lars2	chr9	123366939	123462664	Ts11, Ts15
Ppp2r3d	chr9	124474345	124476862	Ts11, Ts15
Plekhg1	chr10	3872666	3967302	Ts6, Ts8
Cnksr3	chr10	7119061	7212237	Ts6, Ts8, Ts11
Hivep2	chr10	13966378	14151378	Ts6, Ts8
Myb	chr10	21124929	21160984	Ts6, Ts11
Sgk1	chr10	21978671	21999902	Ts8, Ts11, Ts15
Soga3	chr10	29143995	29199628	Ts8, Ts11
Bend3	chr10	43479139	43515417	Ts6, Ts11, Ts15
Gja1	chr10	56377299	56390419	Ts6, Ts8
Dux	chr10	58230650	58232675	Ts6, Ts11, Ts15
H2afy2	chr10	61738646	61783864	Ts11, Ts15
Gstt2	chr10	75831844	75834881	Ts6, Ts8, Ts11
Col6a2	chr10	76595755	76623404	Ts6, Ts8
Col6a1	chr10	76708791	76726044	Ts6, Ts8
Col18a1	chr10	77052178	77166530	Ts6, Ts8, Ts11
Lrrc3	chr10	77897575	77902536	Ts6, Ts15
Palm	chr10	79793571	79820896	Ts6, Ts11
Med16	chr10	79894706	79908938	Ts11, Ts15
Mbd3	chr10	80392538	80399531	Ts6, Ts11
Sppl2b	chr10	80855274	80868708	Ts8, Ts11
Lmnb2	chr10	80901362	80918245	Ts11, Ts15
Eef2	chr10	81176630	81182509	Ts6, Ts11
Cactin	chr10	81321102	81326251	Ts8, Ts11
Fzr1	chr10	81366878	81378370	Ts11, Ts15
Celf5	chr10	81459227	81482709	Ts11, Ts15
Zfp433	chr10	81704824	81721976	Ts6, Ts11, Ts15
Platr7	chr10	84547416	84553338	Ts6, Ts8, Ts11, Ts15
Btbd11	chr10	85386813	85660292	Ts11, Ts15
Timp3	chr10	86300411	86349505	Ts6, Ts8
Sycp3	chr10	88459586	88473236	Ts6, Ts11
Tmcc3	chr10	94514856	94590954	Ts6, Ts8
Dusp6	chr10	99263230	99267489	Ts8, Ts11
Slc6a15	chr10	103367807	103419379	Ts6, Ts15
Atxn7l3b	chr10	112925427	112929026	Ts11, Ts15
Yeats4	chr10	117215140	117224507	Ts11, Ts15
Dyrk2	chr10	118859348	118868903	Ts6, Ts8, Ts15
Irak3	chr10	120141653	120201537	Ts6, Ts8
Gns	chr10	121365089	121397245	Ts6, Ts8
Gli1	chr10	127329881	127341579	Ts11, Ts15
Zc3h10	chr10	128543564	128547744	Ts8, Ts15
Dgka	chr10	128720135	128744056	Ts8, Ts11
Smtn	chr11	3517521	3539292	Ts8, Ts15
Tcn2	chr11	3917077	3931961	Ts6, Ts8
Adcy1	chr11	7063488	7178505	Ts6, Ts11
Igfbp3	chr11	7206090	7213923	Ts6, Ts8
Grb10	chr11	11930498	12027971	Ts6, Ts11, Ts15
Cobl	chr11	12236675	12464960	Ts11, Ts15
Stc2	chr11	31359440	31370061	Ts6, Ts8
Rhbdf1	chr11	32209584	32222293	Ts6, Ts8, Ts11
Irgm1	chr11	48865248	48871346	Ts8, Ts15
Tgtp1	chr11	48985328	48992246	Ts6, Ts15
Gpx3	chr11	54902853	54910382	Ts6, Ts8
Zfp692	chr11	58307068	58314613	Ts6, Ts8
Ntn1	chr11	68209363	68386826	Ts6, Ts11, Ts15
Xaf1	chr11	72301628	72313733	Ts8, Ts15
Serpinf1	chr11	75410028	75422623	Ts6, Ts8
Nxn	chr11	76257225	76399141	Ts6, Ts8
Lgals9	chr11	78962978	78984924	Ts6, Ts8
Tmem92	chr11	94777216	94782703	Ts6, Ts11
Col1a1	chr11	94936269	94951856	Ts6, Ts8
Calcoco2	chr11	96098915	96111962	Ts8, Ts15
Jup	chr11	100368855	100397790	Ts8, Ts15
Fzd2	chr11	102604430	102608058	Ts6, Ts8
Arhgap27	chr11	103331483	103344702	Ts6, Ts8
Mrc2	chr11	105292645	105351145	Ts6, Ts8
Cpsf4l	chr11	113698170	113710017	Ts8, Ts11, Ts15
Cdc42ep4	chr11	113726849	113751160	Ts8, Ts15
Nt5c	chr11	115490425	115491814	Ts6, Ts8
Lgals3bp	chr11	118392751	118401931	Ts6, Ts8
Tbc1d16	chr11	119143042	119228499	Ts6, Ts15
Gaa	chr11	119268007	119285698	Ts6, Ts8, Ts15
Ccdc137	chr11	120458128	120464353	Ts8, Ts15
Dcxr	chr11	120725372	120727281	Ts6, Ts8
Metrnl	chr11	121702426	121717389	Ts6, Ts8
Rab10os	chr12	3235790	3250374	Ts11, Ts15
Wdr35	chr12	8974000	9028847	Ts6, Ts11, Ts15
Mycn	chr12	12936092	12941836	Ts6, Ts11, Ts15
1700030C10Rik	chr12	20804391	20815779	Ts6, Ts11
Grhl1	chr12	24580718	24617391	Ts6, Ts11
Klf11	chr12	24651370	24662782	Ts11, Ts15
Rsad2	chr12	26442742	26456452	Ts6, Ts8
Pxdn	chr12	29938035	30017658	Ts6, Ts8
Lamb1	chr12	31265293	31329639	Ts6, Ts8
Cbll1	chr12	31484828	31499616	Ts11, Ts15
Arl4a	chr12	40033290	40037376	Ts6, Ts11
Gm2027	chr12	44221355	44224380	Ts6, Ts11
Nova1	chr12	46694516	46818775	Ts8, Ts11
Rpl10l	chr12	66283378	66284401	Ts6, Ts11
Dact1	chr12	71309883	71320107	Ts8, Ts11
4930447C04Rik	chr12	72881108	72917765	Ts6, Ts11
Rab15	chr12	76797962	76822524	Ts6, Ts8, Ts11
Zfp36l1	chr12	80107759	80113013	Ts11, Ts15
2310015A10Rik	chr12	80120545	80132844	Ts11, Ts15
Synj2bp	chr12	81504120	81532911	Ts8, Ts11
Map3k9	chr12	81728411	81781170	Ts6, Ts15
Vrtn	chr12	84641018	84651455	Ts6, Ts8
Irf2bpl	chr12	86880702	86884814	Ts8, Ts11
Gm8300	chr12	87514315	87518265	Ts6, Ts11
BB287469	chr12	87816576	87820676	Ts6, Ts11
Gm1995	chr12	87861349	87865690	Ts6, Ts11
Gm2016	chr12	87874071	87877859	Ts6, Ts11, Ts15
Gm2022	chr12	87892833	87896722	Ts6, Ts11
Gm5662	chr12	88270634	88274497	Ts6, Ts11, Ts15
Gm5039	chr12	88320121	88321762	Ts6, Ts11
Ston2	chr12	91633008	91786436	Ts11, Ts15
Fbln5	chr12	101746564	101819119	Ts6, Ts8
Ppp4r4	chr12	103532564	103613832	Ts6, Ts8
Ak7	chr12	105705981	105782447	Ts6, Ts8
Meg3	chr12	109540995	109568650	Ts6, Ts8, Ts11
Rtl1	chr12	109590168	109595403	Ts6, Ts8, Ts11
Rian	chr12	109603944	109661711	Ts6, Ts8, Ts11
DQ267100	chr12	109649616	109649687	Ts11, Ts15
AF357359	chr12	109650708	109650738	Ts6, Ts11
Mirg	chr12	109734980	109749457	Ts6, Ts8, Ts11, Ts15
Dio3	chr12	110279229	110281097	Ts8, Ts15
Mok	chr12	110807797	110840939	Ts6, Ts15
Ckb	chr12	111669354	111672338	Ts8, Ts15
Crip2	chr12	113140235	113145506	Ts6, Ts8
Zfp386	chr12	116047723	116063207	Ts6, Ts11
Elmo1	chr13	20090506	20608353	Ts11, Ts15
BC005537	chr13	24801656	24812899	Ts11, Ts15
Sox4	chr13	28950729	28953682	Ts6, Ts8
S1pr3	chr13	51408617	51422797	Ts6, Ts8
Gadd45g	chr13	51846674	51848474	Ts6, Ts8
Syk	chr13	52596881	52648792	Ts6, Ts11, Ts15
Sfxn1	chr13	54071844	54108345	Ts11, Ts15
Dbn1	chr13	55473427	55488076	Ts6, Ts8
Pdlim7	chr13	55506772	55513446	Ts6, Ts8
Fam193b	chr13	55539315	55571120	Ts11, Ts15
H2afy	chr13	56073621	56135550	Ts11, Ts15
Dapk1	chr13	60601946	60763191	Ts6, Ts8, Ts11
Zfp934	chr13	62516796	62558599	Ts6, Ts11
Ptch1	chr13	63511532	63565520	Ts8, Ts11, Ts15
Ctsl	chr13	64363213	64370306	Ts6, Ts8
Gm10324	chr13	66113452	66122836	Ts6, Ts11
Erap1	chr13	74639871	74691875	Ts6, Ts8
Vcan	chr13	89709947	89742512	Ts6, Ts8
Serinc5	chr13	92611137	92711946	Ts6, Ts8, Ts11, Ts15
Enc1	chr13	97241104	97253040	Ts6, Ts11
Ccdc125	chr13	100669480	100697240	Ts6, Ts11, Ts15
Pik3r1	chr13	101680760	101692630	Ts8, Ts11
Ddx4	chr13	112598332	112652310	Ts6, Ts11
Gpx8	chr13	113042762	113046388	Ts6, Ts8
Emb	chr13	117220572	117274415	Ts6, Ts11
Gm20767	chr13	120140245	120155335	Ts6, Ts11
AF067061	chr13	120263113	120264517	Ts6, Ts11
Tcstv3	chr13	120316861	120318261	Ts6, Ts11
Gng2	chr14	19872558	19977249	Ts6, Ts8
Kcnk5	chr14	20140057	20181782	Ts11, Ts15
Kat6b	chr14	21499784	21672478	Ts11, Ts15
Il17rd	chr14	27039000	27107286	Ts11, Ts15
Nisch	chr14	31170927	31206826	Ts6, Ts11
Ogdhl	chr14	32322018	32347820	Ts11, Ts15
Gch1	chr14	47153894	47189402	Ts6, Ts8
Otx2	chr14	48657676	48667644	Ts8, Ts11
Apex1	chr14	50924948	50927188	Ts6, Ts11
Pnp	chr14	50944302	50953412	Ts6, Ts8
Arhgef40	chr14	51984832	52006247	Ts6, Ts8
Sall2	chr14	52311176	52316323	Ts6, Ts8
Abhd4	chr14	54254128	54269169	Ts6, Ts8
Slc7a7	chr14	54369441	54417679	Ts6, Ts8
Haus4	chr14	54541784	54554361	Ts6, Ts11
Efs	chr14	54916542	54926788	Ts6, Ts8
Zfhx2	chr14	55061658	55092048	Ts11, Ts15
Ap1g2	chr14	55098834	55106593	Ts6, Ts8, Ts15
Irf9	chr14	55604578	55610030	Ts8, Ts11, Ts15
Ripk3	chr14	55784994	55788857	Ts6, Ts8
Rnf17	chr14	56402696	56525031	Ts8, Ts11
Shisa2	chr14	59625280	59631660	Ts6, Ts11, Ts15
Fam124a	chr14	62555736	62608485	Ts6, Ts11
Ptk2b	chr14	66153256	66213552	Ts6, Ts8
Nefm	chr14	68119544	68125004	Ts6, Ts8
Bmp1	chr14	70474554	70520260	Ts6, Ts8
Dmtn	chr14	70602183	70629047	Ts6, Ts11, Ts15
Dok2	chr14	70774380	70778494	Ts6, Ts8
Lpar6	chr14	73237890	73240358	Ts6, Ts8
Spry2	chr14	105891946	105896819	Ts8, Ts11
Mir17hg	chr14	115044389	115046728	Ts6, Ts11
Abcc4	chr14	118482691	118706219	Ts6, Ts11
Dzip1	chr14	118875519	118923167	Ts6, Ts15
Ghr	chr15	3317754	3581842	Ts6, Ts8
Mtmr12	chr15	12205093	12272240	Ts11, Ts15
Trio	chr15	27730648	28025848	Ts6, Ts8
Sdc2	chr15	32920722	33034721	Ts6, Ts8
Pop1	chr15	34495310	34530653	Ts6, Ts8
Grhl2	chr15	37233035	37363568	Ts6, Ts8, Ts11
Dpys	chr15	39782696	39857470	Ts6, Ts11, Ts15
Enpp2	chr15	54838678	54920146	Ts6, Ts8, Ts11
Mtss1	chr15	58941233	59082026	Ts6, Ts11
Trib1	chr15	59648653	59657099	Ts6, Ts8
Wisp1	chr15	66891392	66923199	Ts6, Ts8
Parp10	chr15	76232994	76243440	Ts6, Ts8
Grina	chr15	76246806	76249904	Ts6, Ts8
Kctd17	chr15	78428563	78439303	Ts6, Ts8
Slc16a8	chr15	79251015	79254748	Ts6, Ts11
Syngr1	chr15	80091333	80113440	Ts8, Ts11
Tab1	chr15	80133153	80161702	Ts6, Ts11
Pmm1	chr15	81951105	81960930	Ts6, Ts8
1700029P11Rik	chr15	81980539	81981563	Ts6, Ts11
Rrp7a	chr15	83115845	83122801	Ts6, Ts8
Arhgap8	chr15	84720051	84772207	Ts6, Ts11
Cpne8	chr15	90643322	90679388	Ts6, Ts8
Arid2	chr15	96287521	96405463	Ts6, Ts11
Col2a1	chr15	97975601	98004724	Ts6, Ts8
Lima1	chr15	99778467	99820149	Ts6, Ts11
Galnt6	chr15	100689914	100720477	Ts6, Ts8
Krt7	chr15	101412402	101427806	Ts6, Ts8
Krt8	chr15	101996710	102004342	Ts6, Ts8
Krt18	chr15	102028215	102032026	Ts6, Ts8
Nckap1l	chr15	103453824	103498800	Ts8, Ts11
Vasn	chr16	4639944	4651166	Ts6, Ts8
Eef2kmt	chr16	5244154	5255956	Ts8, Ts15
Rpl39l	chr16	10170227	10174911	Ts6, Ts11
Atf7ip2	chr16	10192905	10237287	Ts6, Ts11
2900011O08Rik	chr16	13986636	14101494	Ts6, Ts8
Fgd4	chr16	16416914	16560219	Ts6, Ts11, Ts15
2610318N02Rik	chr16	17113397	17125106	Ts6, Ts8, Ts11, Ts15
2510002D24Rik	chr16	18836579	18840113	Ts8, Ts15
Etv5	chr16	22381312	22439570	Ts6, Ts8
Rtp4	chr16	23609918	23614222	Ts6, Ts8
Mb21d2	chr16	28826175	28929698	Ts6, Ts8, Ts11, Ts15
Hacd2	chr16	35022420	35109175	Ts6, Ts8
Hspbap1	chr16	35770385	35828462	Ts6, Ts11
Dtx3l	chr16	35926514	35939027	Ts6, Ts8, Ts15
Parp9	chr16	35938469	35972621	Ts6, Ts8, Ts15
Ildr1	chr16	36693977	36726804	Ts11, Ts15
Fstl1	chr16	37777054	37836516	Ts6, Ts8
Ccdc80	chr16	45094052	45127924	Ts6, Ts8
Phldb2	chr16	45746230	45844378	Ts6, Ts8
Filip1l	chr16	57353276	57572804	Ts6, Ts8
Col8a1	chr16	57624255	57754737	Ts6, Ts8
Usp25	chr16	77014068	77116780	Ts6, Ts8
Cxadr	chr16	78301670	78329968	Ts6, Ts8
Jam2	chr16	84774122	84826375	Ts8, Ts15
App	chr16	84954435	85173707	Ts6, Ts8
Adamts1	chr16	85793827	85803115	Ts6, Ts8
Scaf4	chr16	90229143	90284425	Ts6, Ts11
Hunk	chr16	90386396	90499553	Ts6, Ts11
Cbr3	chr16	93683218	93690991	Ts6, Ts8
Ets2	chr16	95702406	95721049	Ts8, Ts15
A630089N07Rik	chr16	98062511	98082439	Ts6, Ts11
Arid1b	chr17	4995073	5347656	Ts6, Ts11, Ts15
Wtap	chr17	12971019	12992539	Ts11, Ts15
Thbs2	chr17	14665499	14694262	Ts6, Ts8
Dll1	chr17	15367353	15375823	Ts6, Ts8
Zfp948	chr17	21567045	21588682	Ts6, Ts11
Zfp229	chr17	21733723	21748969	Ts8, Ts11, Ts15
Zscan10	chr17	23600825	23611019	Ts11, Ts15
Mmp25	chr17	23629457	23645269	Ts6, Ts8
Cldn6	chr17	23679364	23682446	Ts6, Ts8, Ts15
Tceb2	chr17	23824739	23829109	Ts6, Ts11
Amdhd2	chr17	24155832	24163733	Ts8, Ts11
Ccnf	chr17	24223231	24251409	Ts6, Ts11
Mapk8ip3	chr17	24897505	24936977	Ts6, Ts11
Gnptg	chr17	25234317	25240116	Ts6, Ts8, Ts11
Nme4	chr17	26091744	26095470	Ts6, Ts8
Tead3	chr17	28331672	28350805	Ts6, Ts8
Mtch1	chr17	29332075	29347904	Ts6, Ts8
Pim1	chr17	29491044	29495459	Ts8, Ts11
U2af1	chr17	31647081	31658754	Ts11, Ts15
Notch3	chr17	32120892	32166852	Ts6, Ts8
Wiz	chr17	32354049	32389439	Ts11, Ts15
Cyp4f17	chr17	32506461	32528894	Ts6, Ts8
H2-K1	chr17	33996011	34000333	Ts6, Ts8
Tap1	chr17	34187555	34197225	Ts6, Ts8
Tap2	chr17	34204478	34216321	Ts6, Ts8
Rnf5	chr17	34601098	34603561	Ts8, Ts15
Atf6b	chr17	34647145	34655074	Ts8, Ts15
Skiv2l	chr17	34839225	34850204	Ts8, Ts11, Ts15
1110038B12Rik	chr17	34950235	34952471	Ts6, Ts11
H2-Q4	chr17	35379616	35384674	Ts6, Ts8
Ddr1	chr17	35681566	35702044	Ts6, Ts8
Dhx16	chr17	35879777	35892668	Ts8, Ts11
Trim26	chr17	36837145	36859398	Ts8, Ts15
H2-M5	chr17	36986854	36989504	Ts8, Ts15
Rn45s	chr17	39842996	39848829	Ts11, Ts15
Aars2	chr17	45506840	45520843	Ts11, Ts15
Ptk7	chr17	46564450	46629504	Ts6, Ts8
Gltscr1l	chr17	46798115	46831413	Ts11, Ts15
Taf8	chr17	47488049	47502287	Ts11, Ts15
Foxp4	chr17	47867132	47924632	Ts8, Ts11
Fem1a	chr17	56256792	56263608	Ts11, Ts15
Kdm4b	chr17	56326049	56402873	Ts11, Ts15
Ptprs	chr17	56412425	56476480	Ts6, Ts8
Dus3l	chr17	56764750	56770093	Ts6, Ts8, Ts11
Efna5	chr17	62602956	62881317	Ts6, Ts8
Ddx11	chr17	66123519	66152168	Ts11, Ts15
Mtcl1	chr17	66336981	66449750	Ts6, Ts8
Crim1	chr17	78200247	78376592	Ts6, Ts8
Eif2ak2	chr17	78852549	78882572	Ts8, Ts15
Cyp1b1	chr17	79706952	79715041	Ts6, Ts8
Mta3	chr17	83706162	83805422	Ts8, Ts11
Colec12	chr18	9707647	9877995	Ts6, Ts8
Cdh2	chr18	16588876	16809049	Ts6, Ts8
Dtna	chr18	23415408	23604231	Ts6, Ts8, Ts11
Syt4	chr18	31437807	31447415	Ts6, Ts8
Bin1	chr18	32377216	32435740	Ts6, Ts8
Epb4.1l4a	chr18	33796326	34007206	Ts11, Ts15
Kdm3b	chr18	34777007	34839370	Ts11, Ts15
Snhg4	chr18	35553409	35558316	Ts6, Ts11
Slc23a1	chr18	35614603	35627227	Ts6, Ts8, Ts11
Cxxc5	chr18	35829817	35861688	Ts11, Ts15
Pcdhga1	chr18	37661944	37841870	Ts11, Ts15
Pcdh1	chr18	38196693	38209762	Ts6, Ts8
Fgf1	chr18	38838672	38918699	Ts6, Ts11
Spink1	chr18	43728068	43737237	Ts6, Ts8, Ts11, Ts15
Lox	chr18	52516059	52529721	Ts6, Ts8
Zfp608	chr18	54888044	54990180	Ts6, Ts8
Smim3	chr18	60474190	60501983	Ts6, Ts8
Cdx1	chr18	61018861	61036199	Ts8, Ts11
Zfp532	chr18	65580229	65689436	Ts6, Ts11
Tubb6	chr18	67390730	67402749	Ts6, Ts8
Mapk4	chr18	73928485	74064949	Ts11, Ts15
Smad7	chr18	75367364	75395934	Ts8, Ts11
Zbtb7c	chr18	75820177	76148564	Ts6, Ts11, Ts15
Pstpip2	chr18	77794549	77882879	Ts6, Ts15
Setbp1	chr18	78750377	79109391	Ts6, Ts8
Pard6g	chr18	80046894	80119640	Ts6, Ts8
Sall3	chr18	80966373	80986578	Ts6, Ts8
Gstp1	chr19	4035410	4037912	Ts6, Ts8
Fibp	chr19	5460606	5465052	Ts11, Ts15
Efemp2	chr19	5474734	5481854	Ts6, Ts8
Kat5	chr19	5603013	5609707	Ts11, Ts15
Malat1	chr19	5795689	5802671	Ts6, Ts8
Naaladl1	chr19	6105797	6115555	Ts6, Ts11
Vegfb	chr19	6982471	6987651	Ts11, Ts15
Macrod1	chr19	7056767	7198062	Ts11, Ts15
Rcor2	chr19	7269763	7275225	Ts8, Ts11, Ts15
2700081O15Rik	chr19	7417624	7425904	Ts11, Ts15
Fads3	chr19	10041547	10059671	Ts6, Ts8
Tmem132a	chr19	10857828	10869779	Ts6, Ts8
Stx3	chr19	11775117	11819403	Ts6, Ts11
Dtx4	chr19	12466335	12501996	Ts6, Ts8
Tmem2	chr19	21778339	21858360	Ts6, Ts15
Ermp1	chr19	29609882	29648420	Ts6, Ts8, Ts11
Ranbp6	chr19	29808107	29812974	Ts11, Ts15
Gldc	chr19	30098440	30175441	Ts6, Ts8
Cstf2t	chr19	31082840	31086592	Ts11, Ts15
Acta2	chr19	34240335	34255373	Ts6, Ts8
Ifit3b	chr19	34607956	34613401	Ts6, Ts8
Ifit1	chr19	34640888	34650009	Ts6, Ts8
Pank1	chr19	34806935	34877917	Ts6, Ts11, Ts15
Ankrd1	chr19	36111964	36119844	Ts6, Ts8
Exoc6	chr19	37550417	37683249	Ts11, Ts15
Cep55	chr19	38055041	38074425	Ts11, Ts15
Frat2	chr19	41845975	41848132	Ts11, Ts15
Lzts2	chr19	45015209	45027104	Ts6, Ts8
Fbxw4	chr19	45578256	45660193	Ts6, Ts11
Pprc1	chr19	46056538	46072909	Ts11, Ts15
Ina	chr19	47014697	47024346	Ts6, Ts8, Ts15
Gsto1	chr19	47854988	47864788	Ts6, Ts8
Csf2ra	chr19	61224401	61228418	Ts11, Ts15
Pim2	chrX	7878305	7883432	Ts6, Ts8
Eras	chrX	7924275	7928607	Ts8, Ts11, Ts15
Tspan7	chrX	10485115	10596604	Ts6, Ts8
Mid1ip1	chrX	10717364	10719702	Ts6, Ts11
Klhl13	chrX	23219270	23285428	Ts6, Ts8, Ts11, Ts15
Sept6	chrX	36911271	36989695	Ts6, Ts8
Zbtb33	chrX	38189792	38197046	Ts6, Ts11
Gria3	chrX	41401300	41678601	Ts6, Ts8
Stag2	chrX	42150700	42277186	Ts6, Ts11
Smarca1	chrX	47809369	47892552	Ts6, Ts11
Utp14a	chrX	48256933	48282449	Ts6, Ts11
Zfp280c	chrX	48541625	48592133	Ts6, Ts11, Ts15
Firre	chrX	50563119	50635321	Ts6, Ts11, Ts15
Hs6st2	chrX	51386636	51681602	Ts6, Ts8
Gpc3	chrX	52272426	52613974	Ts6, Ts15
Ccdc160	chrX	52791199	52799468	Ts11, Ts15
Fhl1	chrX	56786526	56793346	Ts6, Ts8, Ts11
Rbmx	chrX	57383347	57393036	Ts8, Ts11, Ts15
Zic3	chrX	58030627	58036630	Ts6, Ts8, Ts11
Mcf2	chrX	60055955	60147700	Ts8, Ts11, Ts15
Zfp185	chrX	72987338	73031543	Ts11, Ts15
Zfp275	chrX	73342619	73359080	Ts8, Ts11
Bgn	chrX	73483634	73495936	Ts6, Ts8
Pdzd4	chrX	73793356	73824969	Ts11, Ts15
Renbp	chrX	73922120	73930850	Ts8, Ts11
Taz	chrX	74282717	74290151	Ts11, Ts15
Pls3	chrX	75785653	75875170	Ts6, Ts8
Tmem47	chrX	81070643	81097875	Ts11, Ts15
Nr0b1	chrX	86191774	86195946	Ts11, Ts15
Msn	chrX	96096044	96168553	Ts6, Ts8
Eda2r	chrX	97333840	97377209	Ts6, Ts11
Stard8	chrX	99042580	99074728	Ts8, Ts11, Ts15
Efnb1	chrX	99136060	99149022	Ts6, Ts8
Kif4	chrX	100626064	100727271	Ts11, Ts15
Zmym3	chrX	101404383	101420222	Ts11, Ts15
Hdac8	chrX	102284639	102505148	Ts6, Ts8
Tsix	chrX	103431516	103484957	Ts11, Ts15
Slc16a2	chrX	103697413	103821988	Ts6, Ts8
C77370	chrX	104077434	104201117	Ts11, Ts15
Fndc3c1	chrX	106420042	106485229	Ts6, Ts8
Itm2a	chrX	107397194	107403360	Ts6, Ts8
Rps6ka6	chrX	111387836	111537959	Ts6, Ts11
Taf7l	chrX	134460115	134476490	Ts6, Ts11
Armcx4	chrX	134686518	134697772	Ts6, Ts15
Rnf128	chrX	139563339	139673145	Ts8, Ts11
Amot	chrX	145446423	145487639	Ts6, Ts8
Kdm5c	chrX	152233226	152279099	Ts11, Ts15
Shroom2	chrX	152609508	152644149	Ts6, Ts8
Rragb	chrX	153139957	153171943	Ts6, Ts11
Pdha1	chrX	160122218	160138336	Ts11, Ts15
Mid1	chrX	169685198	169990797	Ts6, Ts8, Ts11
Uba1y	chrY	818712	844224	Ts6, Ts8, Ts11
Eif2s3y	chrY	1010611	1028598	Ts6, Ts8, Ts11
Uty	chrY	1097143	1245738	Ts6, Ts8, Ts11
Ddx3y	chrY	1260714	1286613	Ts6, Ts8, Ts11
Erdr1	chrY	90785441	90816465	Ts6, Ts11
