# Supplementary material for: The effect of trisomic chromosomes on spatial genome organization and global transcription in embryonic stem cells
Source: Cell Prolif. 2024 Mar 29;57(8):e13639. doi: 10.1111/cpr.13639 (PMC11294443; doi:10.1111/cpr.13639)
Supplement: Supplementary file 9 — Supplementary File 4. Enriched GO terms and KEGG pathways. [file CPR-57-e13639-s003.xlsx]

## Sheet: Common_up_GO
Ontology	Term	Overlap	P.value	Adjusted.P.value	Genes
Biological_Process	IRE1-mediated unfolded protein response	17/57	3.67243e-10	9.37021e-07	TSPYL2;XBP1;HSPA5;FKBP14;EDEM1;GFPT1;SYVN1;WIPI1;PDIA6;PDIA5;DNAJC3;SEC61A1;DNAJB9;PREB;HYOU1;SEC61B;KDELR3
Biological_Process	response to endoplasmic reticulum stress	23/106	3.62509e-10	1.84989e-06	FICD;HSPA5;SEL1L;ALOX15;DERL1;SYVN1;TXNDC11;PDIA6;PDIA5;PDIA4;HSP90B1;HERPUD1;RNF139;DDIT3;DNAJC10;DNAJB9;TRIB3;HYOU1;CHAC1;P4HB;ATF6;ATF3;ATF4
Biological_Process	negative regulation of cellular process	54/534	4.38027e-08	7.45085e-05	BTG2;CDKN1A;PIWIL4;TES;PTPRJ;ING1;CLU;ETS1;WISP1;CYR61;IFIT3;PPP1R9B;RND1;PIM2;SOX7;CD34;PDE8A;HIST1H2AB;TSPYL2;KLF10;F2R;P3H1;NGF;IMPACT;SFRP1;ADAM15;ITGB1BP1;GAS8;FOXO4;PPM1D;SLC9A3R1;WNT11;RNF139;PODXL;SMYD2;SLIT3;S100A11;TGFB1;CDKN2A;SUSD2;CAV1;BNIP3;CDC6;INHBA;SMARCA2;MT3;POU4F2;DCBLD2;NR4A1;WT1;BHLHE40;CAPRIN2;CDK10;HSPA1B
Biological_Process	cellular response to decreased oxygen levels	15/64	1.41948e-07	0.00018109	ACAA2;EPAS1;BNIP3;AQP3;NDRG1;MT3;SFRP1;CPEB1;PGK1;MDM2;HMOX1;PMAIP1;HYOU1;MGARP;P4HB
Biological_Process	protein kinase B signaling	11/35	2.65736e-07	0.000271211	CASP9;PLK3;NR4A1;CDKN1A;TGFB1;MKRN1;TYRO3;MDM2;FOXO4;GAS6;MT3
Biological_Process	ERAD pathway	16/77	3.2498e-07	0.000276396	SDF2L1;HSPA5;DERL3;EDEM1;SEL1L;DERL1;SYVN1;ERLIN1;DERL2;HERPUD1;HSP90B1;RNF139;DNAJC10;DNAJB9;SEC61B;DZIP3
Biological_Process	regulation of cell growth	27/201	5.36189e-07	0.000390882	CDKN1A;LEF1;DERL2;PTPRJ;RASGRP2;ING1;CXCL16;PPP1R9B;SOCS2;WNT11;SLIT3;TSPYL2;TGFB1;CDKN2A;SPHK1;INHBA;SMARCA2;MT3;DCBLD2;MAD2L2;SFRP1;CEACAM1;ADAM15;WT1;CAPRIN2;EBAG9;HSPA1B
Biological_Process	extracellular matrix organization	29/229	7.20386e-07	0.000408459	ITGB1;SPARC;ITGAM;LAMA1;ITGB3;SERPINE1;HTRA1;FBLN5;LOXL2;SERPINH1;ITGB7;A2M;ADAMTS9;POSTN;TGFB1;VWF;ITGA3;P3H4;ADAM19;MFAP5;MMP11;BMP1;ADAM15;COL4A2;COL4A1;COL5A3;COL5A2;PECAM1;GAS6
Biological_Process	ATF6-mediated unfolded protein response	6/9	6.7737e-07	0.000432078	XBP1;HSPA5;DDIT3;CALR;ATF6;HSP90B1
Biological_Process	protein exit from endoplasmic reticulum	8/19	9.04118e-07	0.000461371	SEL1L;SYVN1;DERL1;DERL2;PREB;SEC61B;HERPUD1;HSP90B1
Biological_Process	negative regulation of cell growth	19/115	1.13013e-06	0.000524275	TSPYL2;EPHA4;CDKN1A;TGFB1;CDKN2A;PTPRJ;INHBA;SMARCA2;MT3;ING1;PPP1R9B;DCBLD2;SFRP1;WNT11;ADAM15;WT1;CAPRIN2;SLIT3;HSPA1B
Biological_Process	ubiquitin-dependent ERAD pathway	13/58	1.66322e-06	0.000707286	HSPA5;DERL3;EDEM1;SEL1L;DERL1;ERLIN1;SYVN1;DERL2;HSP90B1;DNAJC10;DNAJB9;SEC61B;DZIP3
Biological_Process	negative regulation of growth	19/120	2.19102e-06	0.000860059	TSPYL2;CDKN1A;TGFB1;CDKN2A;PTPRJ;INHBA;SMARCA2;MT3;ING1;PPP1R9B;DCBLD2;SFRP1;WNT11;ADAM15;WT1;CAPRIN2;SLIT3;FGFR3;HSPA1B
Biological_Process	endoplasmic reticulum to cytosol transport	7/16	3.28592e-06	0.00119772	SEL1L;SYVN1;DERL1;DERL2;SEC61B;HERPUD1;HSP90B1
Biological_Process	retrograde protein transport, ER to cytosol	7/18	8.43229e-06	0.00286867	SEL1L;SYVN1;DERL1;DERL2;SEC61B;HERPUD1;HSP90B1
Biological_Process	negative regulation of developmental process	13/70	1.50432e-05	0.00479784	TGFB1;ANXA2;BNIP3;POU4F2;LOXL2;CEACAM1;SFRP1;WNT11;DDIT3;CALR;GAS6;FGFR3;RAPGEF3
Biological_Process	response to unfolded protein	10/43	1.86723e-05	0.00560499	HSPA5;DNAJB4;DDIT3;DERL1;SERPINH1;HYOU1;TM7SF3;HSPA13;HSPA1B;HERPUD1
Biological_Process	positive regulation of protein homooligomerization	5/9	2.15284e-05	0.00578208	HRK;BMF;MIEF2;RHOC;CLU
Biological_Process	regulation of angiogenesis	22/177	2.06631e-05	0.00585798	ITGB1;XBP1;SPARC;ANXA3;SPHK1;SERPINE1;WNT5A;VEGFC;VASH1;FOXO4;BRCA1;ETS1;AMOT;SFRP1;CEACAM1;STIM1;COL4A2;PGK1;KRIT1;HMOX1;CD34;RAPGEF3
Biological_Process	cellular response to hypoxia	18/132	3.31804e-05	0.00846599	PLK3;ACAA2;EPAS1;BNIP3;AQP3;NDRG1;MT3;PSMB10;SFRP1;CPEB1;PSMB3;PGK1;MDM2;HMOX1;PMAIP1;HYOU1;MGARP;P4HB
Biological_Process	regulation of cell proliferation	58/740	4.79782e-05	0.0116587	BTG2;CDKN1A;TES;PTPRJ;BRCA1;ETS1;IFIT3;FGF4;PPP1R9B;PIM2;SOX7;HIST1H2AB;KLF10;TIPIN;F2R;CEP131;P3H1;LIFR;NGF;SFRP1;KIT;ITGB1BP1;GAS8;HBEGF;NPR3;LEF1;DERL2;FOXO4;PPM1D;EFNB2;DPP4;SLC9A3R1;RNF139;SMYD2;FYN;S1PR2;S100A11;MCTS1;NGFR;WWTR1;XBP1;TGFB1;CDKN2A;XRCC5;VEGFC;CDC6;INHBA;SMARCA2;CXCL10;WT1;CCPG1;BCL6B;BHLHE40;MDM2;CDK10;CALR;FGFR3;HSPA1B
Biological_Process	intrinsic apoptotic signaling pathway	15/101	5.45096e-05	0.0126437	CDKN1A;BNIP3;BRCA1;KRCC1;HIC1;POU4F2;CASP9;DDIT3;DNAJC10;PMAIP1;CYCS;TRIB3;CHAC1;PDK1;ATF4
Biological_Process	cell-matrix adhesion	14/90	5.7016e-05	0.0126501	ITGB1;ACTN3;ITGA3;ACTN2;ITGB3;SORBS1;L1CAM;FBLN5;SGCE;ADAM15;ITGB7;ITGB1BP1;CD34;ADAMTS9
Biological_Process	regulation of endothelial cell migration	12/69	6.26974e-05	0.0127978	NELL2;CEACAM1;SPARC;ANXA3;ITGB3;WNT5A;KRIT1;ITGB1BP1;VASH1;CALR;ETS1;ADAMTS9
Biological_Process	positive regulation of extrinsic apoptotic signaling pathway via death domain receptors	4/6	6.08913e-05	0.012947	SFRP1;TIMP3;PMAIP1;ATF3
Biological_Process	negative regulation of cell proliferation	34/363	6.62893e-05	0.0130105	BTG2;CDKN1A;TES;PTPRJ;FOXO4;PPM1D;ETS1;IFIT3;SLC9A3R1;RNF139;SMYD2;HMOX1;APOD;PIM2;SOX7;S100A11;HIST1H2AB;KLF10;TGFB1;CDKN2A;WNT5A;F2R;P3H1;CDC6;INHBA;NGF;SMARCA2;SFRP1;WT1;BHLHE40;CDK10;ITGB1BP1;GAS8;HSPA1B
Biological_Process	positive regulation of transcription from RNA polymerase II promoter in response to endoplasmic reticulum stress	5/11	7.30866e-05	0.0138134	HSPA5;DDIT3;ATF6;ATF3;ATF4
Biological_Process	positive regulation of vasculature development	15/104	7.69366e-05	0.0140217	ITGB1;XBP1;ANXA3;SPHK1;SERPINE1;WNT5A;VEGFC;BRCA1;ETS1;CEACAM1;STIM1;KIT;HMOX1;CD34;RAPGEF3
Biological_Process	negative regulation of cellular macromolecule biosynthetic process	43/512	0.000100177	0.0176277	BTG2;CALCA;NAB1;LEF1;ZC3H8;BRCA1;PRICKLE1;LOXL2;DNMT3L;ATXN1;WNT11;RNF139;YWHAQ;ZIC2;BAHD1;INPP5K;YAF2;SOX7;S100A11;TSPYL2;KLF10;TGFB1;CDKN2A;XRCC5;CBX3;ESX1;WNT5A;CDC6;SMARCA2;ZHX1;MT3;AES;SFRP1;WT1;DDIT3;ID1;BHLHE40;MDM2;LANCL2;TRIB3;CALR;GAS6;MDFI
Biological_Process	PERK-mediated unfolded protein response	5/12	0.000120566	0.0205083	HSPA5;DDIT3;ATF3;HERPUD1;ATF4
Biological_Process	negative regulation of nucleic acid-templated transcription	38/444	0.000170532	0.0280717	CALCA;NAB1;LEF1;ZC3H8;BRCA1;PRICKLE1;LOXL2;DNMT3L;ATXN1;WNT11;YWHAQ;ZIC2;BAHD1;INPP5K;YAF2;SOX7;KLF10;TGFB1;CDKN2A;XRCC5;CBX3;ESX1;WNT5A;SMARCA2;ZHX1;MT3;AES;SFRP1;WT1;DDIT3;ID1;BHLHE40;MDM2;LANCL2;TRIB3;CALR;GAS6;MDFI
Biological_Process	spermatogenesis	18/153	0.000228804	0.0364871	SPAG9;PIWIL4;YBX2;SPATA6;WFDC2;M1AP;NLRP14;DNMT3L;ING2;PTTG1;SOHLH2;DMC1;KIT;TYRO3;MOV10L1;ALPK3;GGT1;BRDT
Biological_Process	male gamete generation	18/154	0.000248238	0.0383867	SPAG9;PIWIL4;YBX2;SPATA6;WFDC2;M1AP;NLRP14;DNMT3L;ING2;PTTG1;SOHLH2;DMC1;KIT;TYRO3;MOV10L1;ALPK3;GGT1;BRDT
Biological_Process	meiosis I	6/21	0.000272395	0.0397151	ING2;DNMT3L;PTTG1;MOV10L1;MEIOB;BRDT
Biological_Process	positive regulation of transcription from RNA polymerase II promoter in response to stress	7/29	0.000265875	0.0399047	HSPA5;DDIT3;HSF4;MT3;ATF6;ATF3;ATF4
Biological_Process	plasma membrane bounded cell projection assembly	24/241	0.00030786	0.0436392	BBS2;TTC26;GSN;ACTN2;ARL6;CEP131;SNX10;DYNLL2;CDC14B;TMEM231;PPP1R9B;IFT20;SHTN1;SLC9A3R1;IFT52;ABLIM1;KIF3A;KIT;TMEM107;MKS1;INPP5K;ALPK3;S1PR2;SSX2IP
Biological_Process	negative regulation of sprouting angiogenesis	6/22	0.000360118	0.0496671	NGFR;CARD10;MMRN2;E2F2;ITGB1BP1;ADAMTS9
Cellular_Component	endoplasmic reticulum lumen	35/270	2.89742e-08	1.29225e-05	CALR3;FKBP14;DBI;PRSS23;CYR61;HSP90B1;CDH2;STC2;ESD;SERPINH1;COLGALT1;COL26A1;HSPA5;IGFBP4;WNT5A;GPX8;PLAUR;P3H1;PDIA6;PDIA5;DNAJC3;RCN1;COL4A2;P4HA1;COL4A1;P4HA2;COL5A3;COL5A2;DNAJC10;VWA1;HYOU1;CALR;NOTUM;P4HB;GAS6
Cellular_Component	polymeric cytoskeletal fiber	24/221	8.18097e-05	0.00729742	ANXA1;ACTN3;ACTN2;KRT8;COBL;SLC1A4;TUBG1;NDRG1;AMOT;TUBB6;MYO1B;KRT18;KIF5C;TUBB3;KIF3A;MICAL1;KRIT1;CDK2AP2;PLS3;KIFC3;VIM;NES;GAS8;PRPH
Cellular_Component	filopodium	11/60	7.65146e-05	0.00853138	ITGB1;ACTA2;SHTN1;MYO1B;ITGA3;ACTN2;PODXL;ITGB3;ACTG2;RAPGEF3;PPP1R9B
Cellular_Component	focal adhesion	34/356	4.49423e-05	0.0100221	ITGB1;TES;ARPC1B;ITGB3;CD99L2;HSP90B1;EFNB2;DPP4;CDH2;YWHAQ;ADGRE5;TSPAN9;CAPN5;TNS3;ANXA1;GSN;ACTN3;HSPA5;ACTN2;ITGA3;MCAM;CAV1;PLAUR;LMO7;SORBS1;L1CAM;ARPC3;CDC42EP1;HYOU1;CALR;VIM;P4HB;FGFR3;HSPA1B
Cellular_Component	actin-based cell projection	12/70	7.25569e-05	0.0107868	ITGB1;ACTA2;SHTN1;SLC9A3R1;CLIC4;MYO1B;TGFB1;ACTN2;PODXL;ACTG2;RAPGEF3;PPP1R9B
Cellular_Component	actin cytoskeleton	26/294	0.00107809	0.048083	CLIC4;ARPC1B;AMOT;PPP1R9B;RND1;SLC9A3R1;ABLIM1;CDH2;CALD1;PLS3;VILL;GBP2;ANXA1;GSN;ACTN3;ACTN2;COBL;CORO2B;ARC;H1F0;MYO1B;ARPC3;LANCL2;TAX1BP3;TAF5;RAPGEF3
Cellular_Component	platelet alpha granule lumen	10/67	0.000894796	0.0498849	SPARC;TGFB1;VWF;ACTN2;SERPINE1;VEGFC;GAS6;A2M;CLU;LEFTY2
Molecular_Function	peptide disulfide oxidoreductase activity	5/9	2.15284e-05	0.0247792	GLRX;P4HB;PDIA6;PDIA5;PDIA4
Molecular_Function	disulfide oxidoreductase activity	7/24	7.20383e-05	0.0414581	DNAJC10;PGK1;P4HB;PDIA6;PDIA5;PDIA4;TXNDC17

## Sheet: Common_down_GO
Ontology	Term	Overlap	P.value	Adjusted.P.value	Genes
Biological_Process	collagen fibril organization	10/29	3.49708e-07	0.00178456	COL1A1;GREM1;COL3A1;COL1A2;COL2A1;COL5A1;LOX;COL5A2;CYP1B1;LOXL1
Biological_Process	regulation of cell motility	16/109	3.6003e-05	0.0306205	SERPINE2;LMO4;DDX58;CCDC125;TACSTD2;RND3;NTN1;AMOT;CAMSAP3;CDK6;AKT2;ENPP2;AMOTL2;AMOTL1;PKN1;SGK1
Biological_Process	type I interferon signaling pathway	12/65	3.38932e-05	0.0345914	BST2;RSAD2;OAS2;STAT1;IRF7;ADAR;ISG15;IRF6;IFIT1;GBP2;XAF1;IRF9
Biological_Process	response to cytokine	18/138	6.03293e-05	0.0384826	JUN;PID1;MME;GCH1;CALCOCO2;STAT1;EIF2AK2;ISG15;ADAR;IRAK3;PTPN14;RELB;BST2;COL3A1;TIMP3;LGALS9;XAF1;JAK3
Biological_Process	regulation of cell migration	31/316	5.82858e-05	0.0424903	SERPINE2;SEMA3C;SEMA3E;FGF1;RND3;AMOT;GPNMB;AKT2;PDGFC;PDPN;ENPP2;CYP1B1;PTK2B;ARID2;SRGAP2;LMO4;DDX58;TPM1;LAMB1;SMAD7;COL1A1;BST2;CAMSAP3;SNAI1;SPRY2;AMOTL2;AMOTL1;EPHA1;SGK1;CBLL1;ENG
Biological_Process	cellular response to type I interferon	12/65	3.38932e-05	0.0432392	BST2;RSAD2;OAS2;STAT1;IRF7;ADAR;ISG15;IRF6;IFIT1;GBP2;XAF1;IRF9
Biological_Process	protein complex subunit organization	10/45	2.85898e-05	0.0486313	COL1A1;GREM1;COL3A1;COL1A2;COL2A1;COL5A1;LOX;COL5A2;CYP1B1;LOXL1
Biological_Process	extracellular matrix organization	26/229	1.94603e-05	0.0496529	DDR1;APP;COL18A1;LOXL1;FBLN5;CTSL;CYP1B1;JAM2;BGN;LAMB1;NPNT;COL1A1;GREM1;COL3A1;VCAN;COL1A2;COL2A1;BMP1;LOX;COL5A1;COL6A2;PXDN;COL5A2;COL6A1;COL8A1;AGRN
Cellular_Component	endoplasmic reticulum lumen	30/270	7.07966e-06	0.00315753	APP;COL18A1;SDC2;PRSS23;FSTL1;CDH2;STC2;PDGFC;GPC3;QSOX1;IGFBP7;APOE;B2M;IGFBP3;TMEM132A;ERAP1;SHISA5;GPX8;LAMB1;COL1A1;COL3A1;VCAN;COL1A2;COL2A1;COL5A1;COL6A2;COL5A2;COL6A1;COL8A1;SLC27A2
Cellular_Component	lysosomal lumen	13/86	0.000140351	0.0312983	MANBA;GAA;SDC2;BGN;GNS;VCAN;TCN2;CTSL;GPC1;NAAA;GPC3;AGRN;CTSD
Cellular_Component	actin cytoskeleton	28/294	0.000214843	0.03194	LAD1;NOTCH3;SPPL2B;AMOT;LIMA1;CDH2;MOBP;PLS3;GBP2;PDLIM7;DMTN;AUTS2;DAPK1;DDX58;TPM2;TPM1;SHROOM2;DSTN;COBL;PARVA;MTSS1;HCK;ACTA1;SMTN;BIN1;CDC42EP4;TEK;DBN1
Cellular_Component	bicellular tight junction	11/72	0.000409343	0.0456417	CLDN6;CLDN4;CXADR;DDX58;MARVELD3;SHROOM2;TACSTD2;AMOTL2;CGN;AMOTL1;AMOT
Cellular_Component	cytoskeleton	41/520	0.000531864	0.0474423	KANK2;LAD1;NOTCH3;MTCL1;SPPL2B;LIMA1;CNN1;SEPT6;NDOR1;NEFM;LRRFIP1;GBP2;PDLIM7;DMTN;JUP;AUTS2;DAPK1;DDX58;MCF2;TPM2;MID1IP1;TPM1;PCIF1;KRT8;SHROOM2;DSTN;MSN;SEPT1;PARVA;MTSS1;EHD2;ACTA1;SMTN;BIN1;CDC42EP5;CDC42EP4;SPRY2;PHLDB2;NES;INA;DBN1
Molecular_Function	platelet-derived growth factor binding	6/11	3.44139e-06	0.00396104	COL1A1;COL3A1;COL1A2;COL2A1;COL5A1;COL6A1

## Sheet: Common_DEG_KEGG
Term	Overlap	P.value	Adjusted.P.value	Genes
PI3K-Akt signaling pathway	66/357	1.01402e-08	3.07249e-06	ITGB1;CDKN1A;CDKN1B;ITGB3;BRCA1;FGF1;FGF4;GHR;CASP9;CCND3;CCND1;YWHAQ;CREB3L1;AKT2;MYB;ITGB7;JAK3;SYK;VWF;ITGA3;F2R;PPP2R5A;NGF;TCL1;COL2A1;CREB1;COL4A2;COL4A1;COL6A2;KIT;COL6A1;SGK1;ATF4;IFNAR1;PHLPP2;ATF6B;LAMA1;IL4RA;PIK3R1;EFNA5;IL2RG;THBS2;HSP90B1;THBS3;RXRA;GNG2;PPP2R3D;PDGFC;NGFR;IGF2;VEGFB;VEGFC;LAMB1;GNG12;GNG11;COL1A1;NR4A1;FGF15;COL1A2;CDK6;LPAR6;MDM2;PKN1;TEK;FGFR3;FGFR2
Pathways in cancer	85/535	1.24368e-07	1.88418e-05	ITGB1;CDKN1A;CDKN1B;HHIP;KEAP1;GLI1;FGF1;ETS1;FGF4;CASP9;RASSF1;CCND3;FRAT2;CCND1;AKT2;PIM1;PIM2;JAK3;DAPK1;GSTO1;ITGA3;F2R;WNT5A;ARNT;MITF;FH1;SMO;COL4A2;COL4A1;KIT;IFNAR1;NOTCH3;CTBP2;EPAS1;LAMA1;GSTP1;LEF1;WNT8A;IL4RA;GSTT2;ADCY1;PIK3R1;IL2RG;RASGRP2;CSF2RA;DLL1;RASGRP4;HSP90B1;RXRA;GNG2;WNT11;PLCG2;HMOX1;E2F2;PMAIP1;GSTM4;NQO1;JUN;FZD2;TGFB1;FZD5;JUP;STAT1;CDKN2A;GADD45A;FZD7;PTCH1;PTCH2;FZD9…
p53 signaling pathway	21/71	5.89808e-07	5.95706e-05	CDKN1A;CDKN2A;GADD45A;IGFBP3;SERPINE1;SHISA5;PPM1D;GADD45G;CASP9;PIDD1;CCND3;CDK6;CCND1;CHEK2;PERP;CCNG2;CYCT;MDM2;PMAIP1;CYCS;MDM4
Epstein-Barr virus infection	42/229	5.75426e-06	0.000435885	CDKN1A;CDKN1B;H2-M5;H2-DMA;H2-K1;H2-Q4;OAS1A;PIK3R1;OAS1G;RELB;CASP9;CCND3;CCND1;AKT2;PLCG2;E2F2;B2M;JAK3;MAP2K6;MAP2K3;JUN;SYK;GADD45A;STAT1;DDX58;TAP2;EIF2AK2;TAP1;ISG15;GADD45G;CXCL10;CDK6;OAS2;MDM2;CYCT;IRF7;CYCS;CALR;TAB1;VIM;IRF9;IFNAR1
Protein processing in endoplasmic reticulum	32/163	1.76494e-05	0.00106955	ATF6B;DERL3;RPN1;SEL1L;DERL1;DERL2;RRBP1;RNF5;HSP90B1;HERPUD1;SEC61A1;HSPH1;SEC61B;XBP1;HSPA5;FBXO2;EDEM1;SYVN1;EIF2AK2;PDIA6;SVIP;PDIA4;DNAJC3;DDIT3;DNAJC10;PREB;HYOU1;CALR;P4HB;ATF6;HSPA1B;ATF4
Hepatocellular carcinoma	32/171	4.75407e-05	0.0024008	CDKN1A;GSTP1;LEF1;WNT8A;KEAP1;GSTT2;PIK3R1;FRAT2;WNT11;CCND1;AKT2;PLCG2;HMOX1;E2F2;ARID2;GSTM4;NQO1;TGFB1;FZD2;FZD5;GADD45A;GSTO1;CDKN2A;FZD7;WNT5A;FZD9;IGF2;SMARCA2;ARID1B;GADD45G;CDK6;GSTM7
Amino sugar and nucleotide sugar metabolism	14/49	6.73386e-05	0.0029148	CMAS;PMM1;GFPT1;NPL;RENBP;HK2;HK1;GMPPB;UGP2;GNPDA2;AMDHD2;GMPPA;UAP1L1;FUK
ECM-receptor interaction	19/83	0.000106635	0.00359005	ITGB1;VWF;ITGA3;LAMA1;ITGB3;LAMB1;NPNT;THBS2;THBS3;COL1A1;COL2A1;COL1A2;COL4A2;COL4A1;SV2A;COL6A2;COL6A1;ITGB7;AGRN
Basal cell carcinoma	16/63	9.98417e-05	0.0037815	CDKN1A;FZD2;FZD5;GADD45A;HHIP;PTCH1;FZD7;WNT5A;LEF1;PTCH2;WNT8A;FZD9;GLI1;GADD45G;WNT11;SMO
MAPK signaling pathway	46/294	0.000134354	0.00407093	CACNA1B;CACNA1A;NLK;FGF1;EFNA5;RASGRP2;DUSP16;RASGRP4;RELB;FGF4;RAP1B;RPS6KA6;PPP3CC;AKT2;STMN1;PDGFC;MAP2K6;DUSP4;MAP2K3;NGFR;DUSP5;JUN;TGFB1;GADD45A;PLA2G4C;IGF2;VEGFB;VEGFC;GNG12;NGF;MAPK8IP3;DUSP9;DUSP6;GADD45G;CACNB1;NR4A1;FGF15;MRAS;DDIT3;KIT;TAB1;TEK;FGFR3;HSPA1B;FGFR2;ATF4
Fructose and mannose metabolism	11/35	0.000157736	0.0043449	GMPPB;TPI1;PMM1;GMPPA;SORD;ALDOC;FUK;PFKM;HK2;PFKP;HK1
Small cell lung cancer	19/92	0.000438851	0.011081	ITGB1;CDKN1A;CDKN1B;ITGA3;LAMA1;GADD45A;LAMB1;PIK3R1;GADD45G;CASP9;RXRA;CDK6;CCND1;COL4A2;COL4A1;AKT2;CYCT;E2F2;CYCS
Focal adhesion	32/199	0.00082377	0.0192002	ITGB1;LAMA1;ITGB3;PIK3R1;THBS2;THBS3;RAP1B;CCND3;CCND1;AKT2;PDGFC;PAK6;ITGB7;FYN;PAK4;JUN;VWF;ITGA3;CAV1;VEGFB;VEGFC;PARVA;LAMB1;COL1A1;MYLPF;COL1A2;COL2A1;COL4A2;COL4A1;COL6A2;COL6A1;MYL9
Central carbon metabolism in cancer	14/64	0.00133676	0.0192875	PDHA1;GLS2;PIK3R1;HK2;HK1;LDHA;AKT2;KIT;SLC16A3;PFKM;FGFR3;FGFR2;PFKP;PDK1
Influenza A	28/168	0.000964972	0.0194924	H2-DMA;OAS1A;ADAR;PIK3R1;OAS1G;CASP9;SOCS3;NXF2;NXF3;AKT2;MAP2K6;NXF7;MAP2K3;FDPS;JUN;RSAD2;DDX58;STAT1;EIF2AK2;DNAJC3;CXCL10;OAS2;CYCT;IRF7;CYCS;IRF9;HSPA1B;IFNAR1
Protein digestion and absorption	18/90	0.000913988	0.0197813	KCNK5;COL18A1;SLC15A1;MME;ATP1B2;DPP4;COL1A1;COL3A1;SLC7A7;COL2A1;COL1A2;COL4A2;COL5A1;COL4A1;COL6A2;COL5A3;COL6A1;COL5A2
AGE-RAGE signaling pathway in diabetic complications	19/101	0.00144238	0.0198655	JUN;TGFB1;CDKN1B;STAT1;SERPINE1;VEGFB;VEGFC;PIK3R1;F3;COL1A1;COL3A1;COL1A2;CCND1;COL4A2;COL4A1;AKT2;PIM1;PLCG2;PLCD3
Breast cancer	25/147	0.00131207	0.0198779	NOTCH3;CDKN1A;LEF1;WNT8A;PIK3R1;BRCA1;FGF1;DLL1;FGF4;FRAT2;WNT11;CCND1;AKT2;E2F2;JUN;FZD2;FZD5;GADD45A;FZD7;WNT5A;FZD9;GADD45G;FGF15;CDK6;KIT
Cell cycle	22/123	0.00127495	0.0203321	CDKN1A;TGFB1;CDKN1B;GADD45A;CDKN2A;CDC6;CDC14B;GADD45G;SMC1B;CDC20;MAD2L2;CCND3;STAG1;FZR1;STAG2;CDK6;CCND1;PTTG1;YWHAQ;CHEK2;MDM2;E2F2
Melanoma	15/72	0.00154483	0.0203515	CDKN1A;CDKN2A;GADD45A;MITF;PIK3R1;FGF1;FGF4;GADD45G;FGF15;CDK6;CCND1;AKT2;PDGFC;MDM2;E2F2
Arginine and proline metabolism	12/50	0.00123869	0.0208513	ALDH3A2;GATM;OAT;PYCRL;ALDH2;P4HA1;P4HA2;GOT2;AZIN2;PYCR2;NOS1;CKB
Human papillomavirus infection	50/360	0.00121091	0.0215828	ITGB1;CDKN1A;CDKN1B;ITGB3;H2-K1;CCND3;CCND1;CREB3L1;AKT2;ITGB7;OASL1;OASL2;VWF;ITGA3;WNT5A;PPP2R5A;TUBG1;COL2A1;CREB1;COL4A2;COL4A1;COL6A2;COL6A1;IRF9;IFNAR1;NOTCH3;H2-M5;LAMA1;WNT8A;H2-Q4;PARD6G;PIK3R1;THBS2;THBS3;SLC9A3R1;WNT11;PPP2R3D;ATP6V0E2;FZD2;FZD5;STAT1;FZD7;FZD9;EIF2AK2;ISG15;LAMB1;COL1A1;COL1A2;CDK6;MDM2
Proteoglycans in cancer	32/203	0.00115873	0.0219434	ITGB1;CDKN1A;SDC2;ITGB3;WNT8A;PIK3R1;WNT11;CCND1;CTSL;AKT2;GPC1;PLCG2;GPC3;TIMP3;FZD2;TGFB1;FZD5;FZD7;PTCH1;CAV1;WNT5A;FZD9;IGF2;PLAUR;MSN;ANK2;COL1A1;COL1A2;MRAS;SMO;MDM2;HBEGF
Cushing syndrome	26/159	0.00189863	0.0221263	CDKN1A;CDKN1B;ATF6B;LEF1;WNT8A;ADCY1;RAP1B;WNT11;CCND1;CREB3L1;E2F2;PDE8A;FZD2;FZD5;CDKN2A;FZD7;WNT5A;FZD9;ARNT;PBX1;FH1;NR4A1;NCEH1;CDK6;CREB1;ATF4
Non-small cell lung cancer	14/66	0.00182661	0.0221385	CDKN1A;CDKN2A;GADD45A;PIK3R1;GADD45G;CASP9;RASSF1;RXRA;CDK6;CCND1;AKT2;PLCG2;E2F2;JAK3
Gastric cancer	25/150	0.00175453	0.0221509	CDKN1A;CDKN1B;LEF1;WNT8A;PIK3R1;FGF1;FGF4;FRAT2;RXRA;WNT11;CCND1;AKT2;E2F2;ABCB1B;TGFB1;FZD2;FZD5;JUP;GADD45A;FZD7;WNT5A;FZD9;GADD45G;FGF15;FGFR2
Measles	24/144	0.0021435	0.0223959	JUN;CDKN1B;DDX58;STAT1;MSN;EIF2AK2;OAS1A;ADAR;PIK3R1;IL2RG;OAS1G;CASP9;CCND3;CDK6;CCND1;OAS2;AKT2;CYCT;IRF7;CYCS;JAK3;IRF9;HSPA1B;IFNAR1
Cellular senescence	29/185	0.00209318	0.0226512	CDKN1A;H2-M5;SERPINE1;H2-K1;H2-Q4;PIK3R1;LIN9;ETS1;ZFP36L1;CCND3;PPP3CC;CCND1;CHEK2;AKT2;E2F2;MAP2K6;MAP2K3;TGFB1;GADD45A;CDKN2A;IGFBP3;HUS1;GADD45G;RAD50;CDK6;MRAS;MDM2;RAD9B;SLC25A4
Hepatitis C	26/160	0.00207842	0.0233245	CDKN1A;OAS1A;PIK3R1;IFIT1;OAS1G;CASP9;SOCS3;RXRA;CCND1;YWHAQ;AKT2;E2F2;RSAD2;DDX58;STAT1;EIF2AK2;CLDN6;CXCL10;CLDN4;CDK6;OAS2;CYCT;IRF7;CYCS;IRF9;IFNAR1
Signaling pathways regulating pluripotency of stem cells	23/137	0.00238045	0.0240425	SMAD1;FZD2;FZD5;SETDB1;FZD7;ESX1;WNT5A;FZD9;WNT8A;LIFR;PIK3R1;INHBA;DUSP9;MEIS1;WNT11;ZIC3;AKT2;ID1;SKIL;FGFR3;JAK3;LEFTY2;FGFR2
Axon guidance	28/180	0.00276897	0.0270644	ITGB1;SEMA5B;SEMA3C;PARD6G;SEMA3E;PIK3R1;EFNA5;NTN1;RND1;EFNB2;EFNB1;ABLIM1;PPP3CC;DPYSL5;PLCG2;PAK6;SLIT3;FYN;SRGAP2;PDK1;PAK4;EPHA4;PTCH1;WNT5A;L1CAM;SMO;EPHA1;MYL9
Ras signaling pathway	34/233	0.0031077	0.029426	PIK3R1;FOXO4;FGF1;EFNA5;RASGRP2;ETS1;ETS2;RASGRP4;FGF4;RAP1B;RASSF1;GNG2;AKT2;PDGFC;PLCG2;PAK6;PAK4;NGFR;PLA2G12A;PLA2G4C;IGF2;VEGFB;VEGFC;GNG12;NGF;GNG11;FGF15;MRAS;KIT;PLA2G10;TEK;FGFR3;FGFR2;PLA1A
Pantothenate and CoA biosynthesis	6/18	0.00367998	0.0327951	PANK3;PANK1;DPYS;BCAT1;PPCDC;COASY
Rap1 signaling pathway	31/209	0.00359634	0.0330209	ITGB1;ITGAM;ITGB3;PARD6G;PIK3R1;ADCY1;FGF1;EFNA5;RASGRP2;RAP1GAP;FGF4;RAP1B;AKT2;PDGFC;KRIT1;MAP2K6;MAP2K3;NGFR;F2R;VEGFB;VEGFC;NGF;FGF15;MRAS;ADORA2B;ID1;KIT;TEK;FGFR3;RAPGEF3;FGFR2
Prostate cancer	17/97	0.00533966	0.0462262	CDKN1A;CDKN1B;GSTP1;LEF1;PIK3R1;ETV5;HSP90B1;CASP9;CREB1;CCND1;CREB3L1;AKT2;PDGFC;MDM2;E2F2;FGFR2;ATF4
Amyotrophic lateral sclerosis (ALS)	11/52	0.0055615	0.0468093	CASP9;MAP2K3;PPP3CC;DERL1;CYCT;NEFL;CYCS;NEFM;NOS1;PRPH;MAP2K6
